# Supplementary material for: Re-Identification of Patient Subgroups in Uveal Melanoma
Source: Front Oncol. 2021 Oct 20;11:731548. doi: 10.3389/fonc.2021.731548 (PMC8564479; doi:10.3389/fonc.2021.731548)
Supplement: Supplementary file 2 [file Table_1.xlsx]

## Sheet: TableS1
TableS1: List of CNAexp (left) and METexp genes (right). Q.Values are P values adjusted using Benjamini-Hochberg procedure.
CNAexp									METexp
Genes	GeneCluster	IntSub1	IntSub2	P.value	Q.value				Genes	GeneCluster	IntSub1	IntSub2	P.value	Q.value
PCMTD1	2	0.433333	1.25	2.81741e-08	5.04316e-06				CSK	2	0.0911512	0.538969	3.58397e-22	3.07863e-19
PRKDC	2	0.466667	1.25	9.20238e-08	4.11806e-06				PIWIL4	1	0.813369	0.26277	5.67675e-22	2.43816e-19
SPIDR	2	0.466667	1.25	9.20238e-08	4.11806e-06				SVIL	2	0.129092	0.661605	2.05823e-20	5.8934e-18
CEBPD	2	0.466667	1.25	9.20238e-08	4.11806e-06				SEMA3B	2	0.230222	0.668508	3.03209e-20	6.51142e-18
MCM4	2	0.466667	1.25	9.20238e-08	4.11806e-06				PTPN21	2	0.0706308	0.183662	4.21889e-20	7.24806e-18
UBE2V2	2	0.466667	1.25	9.20238e-08	4.11806e-06				PTPRS	2	0.226736	0.487222	1.53117e-19	2.19213e-17
LYN	2	0.483333	1.25	1.59779e-07	2.20004e-06				PLXNB1	2	0.224717	0.5778	6.79721e-19	8.34115e-17
TCEA1	2	0.483333	1.25	1.59779e-07	2.20004e-06				CYBRD1	2	0.0727801	0.368766	4.13466e-18	4.4396e-16
ATP6V1H	2	0.483333	1.25	1.59779e-07	2.20004e-06				DAB2	2	0.199031	0.70251	7.13795e-18	6.81278e-16
MRPL15	2	0.483333	1.25	1.59779e-07	2.20004e-06				OSBPL7	2	0.147299	0.293955	8.67475e-18	7.45161e-16
TMEM68	2	0.483333	1.25	1.59779e-07	2.20004e-06				TCEB1	1	0.843365	0.596971	2.92375e-17	2.28318e-15
CHCHD7	2	0.483333	1.25	1.59779e-07	2.20004e-06				TRAM2	1	0.819637	0.668252	3.74975e-17	2.6842e-15
TGS1	2	0.483333	1.25	1.59779e-07	2.20004e-06				SUFU	2	0.043768	0.109966	9.51117e-17	6.28469e-15
LYPLA1	2	0.483333	1.25	1.59779e-07	2.20004e-06				NFIA	2	0.227121	0.692301	1.52993e-16	9.38723e-15
FAM150A	2	0.483333	1.25	1.59779e-07	2.20004e-06				BCL3	1	0.79212	0.552946	2.09517e-16	1.19983e-14
PXDNL	2	0.483333	1.25	1.59779e-07	2.20004e-06				DENND1A	2	0.199252	0.590573	6.1056e-16	3.27794e-14
RGS20	2	0.483333	1.25	1.59779e-07	2.20004e-06				PER1	2	0.0453114	0.107351	9.98976e-16	5.04777e-14
SOX17	2	0.483333	1.25	1.59779e-07	2.20004e-06				SAMD13	2	0.277564	0.550474	1.0566e-15	5.04233e-14
OPRK1	2	0.483333	1.25	1.59779e-07	2.20004e-06				TESK2	2	0.113278	0.513259	1.13788e-15	5.14442e-14
ACAA1	1	-0.366667	-1.05	2.14229e-07	1.91735e-06				GALNT4	2	0.0997114	0.312881	1.15029e-15	4.9405e-14
NSMAF	2	0.5	1.25	2.70735e-07	2.0622e-06				CDC25B	1	0.876953	0.66519	1.28053e-15	5.238e-14
SDCBP	2	0.5	1.25	2.70735e-07	2.0622e-06				RNF144A	1	0.74097	0.438696	3.51645e-15	1.37301e-13
IMPAD1	2	0.5	1.25	2.70735e-07	2.0622e-06				IGSF11	2	0.073192	0.300523	5.13133e-15	1.91644e-13
UBXN2B	2	0.5	1.25	2.70735e-07	2.0622e-06				ARHGEF18	2	0.0843282	0.170864	5.21135e-15	1.86523e-13
TOX	2	0.5	1.25	2.70735e-07	2.0622e-06				ZNF433	2	0.118512	0.496852	6.05415e-15	2.0802e-13
FAM110B	2	0.5	1.25	2.70735e-07	2.0622e-06				PITPNC1	1	0.778687	0.438943	6.11983e-15	2.0219e-13
ARF4	1	-0.383333	-1	3.07481e-07	1.61879e-06				SLC45A4	1	0.884828	0.732453	7.0871e-15	2.25475e-13
ROBO1	1	-0.383333	-1	3.07481e-07	1.61879e-06				XRCC5	1	0.897702	0.763104	9.50965e-15	2.91743e-13
PLSCR4	1	-0.383333	-1	3.07481e-07	1.61879e-06				TWIST2	1	0.859582	0.73593	1.12921e-14	3.3448e-13
KCTD6	1	-0.383333	-1	3.07481e-07	1.61879e-06				APBB1	2	0.146175	0.38467	1.52217e-14	4.35848e-13
IL17RD	1	-0.383333	-1	3.07481e-07	1.61879e-06				AMFR	2	0.140692	0.446241	2.0034e-14	5.55137e-13
ABHD6	1	-0.383333	-1	3.07481e-07	1.61879e-06				ZNF704	1	0.91329	0.83144	2.59851e-14	6.97537e-13
RPP14	1	-0.383333	-1	3.07481e-07	1.61879e-06				DLC1	2	0.255803	0.735751	3.48481e-14	9.07106e-13
PDHB	1	-0.383333	-1	3.07481e-07	1.61879e-06				EDNRB	2	0.182849	0.69242	3.86454e-14	9.76365e-13
GBE1	1	-0.383333	-1	3.07481e-07	1.61879e-06				CTDSP2	2	0.0840213	0.312373	3.94792e-14	9.68931e-13
ASB14	1	-0.383333	-1	3.07481e-07	1.61879e-06				PKD1	2	0.188593	0.342198	4.23114e-14	1.0096e-12
FLNB	1	-0.383333	-1	3.07481e-07	1.61879e-06				HERC2	1	0.966984	0.938446	5.15962e-14	1.19787e-12
HESX1	1	-0.383333	-1	3.07481e-07	1.61879e-06				SOBP	2	0.145241	0.61458	5.49604e-14	1.24239e-12
ACOX2	1	-0.383333	-1	3.07481e-07	1.61879e-06				GARNL3	2	0.229509	0.643563	6.83808e-14	1.50613e-12
PDE12	1	-0.383333	-1	3.07481e-07	1.61879e-06				CLPB	1	0.795998	0.65544	6.91476e-14	1.48494e-12
PLOD2	1	-0.383333	-1	3.07481e-07	1.61879e-06				YTHDF3	1	0.0503252	0.0305291	8.67908e-14	1.81837e-12
RAB2A	2	0.516667	1.25	4.48372e-07	1.80356e-06				ATP6V1H	1	0.0141705	0.0109223	1.37311e-13	2.80833e-12
CHD7	2	0.516667	1.25	4.48372e-07	1.80356e-06				CTF1	2	0.228283	0.689154	2.02162e-13	4.03855e-12
YTHDF3	2	0.516667	1.25	4.48372e-07	1.80356e-06				CCND3	2	0.106182	0.331578	2.04899e-13	4.00019e-12
CA8	2	0.516667	1.25	4.48372e-07	1.80356e-06				TMEM220	2	0.160246	0.481627	2.08344e-13	3.97705e-12
ASPH	2	0.516667	1.25	4.48372e-07	1.80356e-06				EFHD2	1	0.904822	0.72056	2.32701e-13	4.34544e-12
TTPA	2	0.516667	1.25	4.48372e-07	1.80356e-06				CD27	1	0.89241	0.762924	2.42308e-13	4.42857e-12
RAF1	1	-0.366667	-1	6.25437e-07	1.23705e-06				RFTN1	1	0.806647	0.639469	2.50948e-13	4.49093e-12
LSM3	1	-0.366667	-1	6.25437e-07	1.23705e-06				DENND3	1	0.884437	0.820939	3.32045e-13	5.82096e-12
EIF1B	1	-0.366667	-1	6.25437e-07	1.23705e-06				SLA2	1	0.810731	0.674275	3.60224e-13	6.18865e-12
TATDN2	1	-0.366667	-1	6.25437e-07	1.23705e-06				RPL22	2	0.138987	0.372312	3.61139e-13	6.08272e-12
BRPF1	1	-0.366667	-1	6.25437e-07	1.23705e-06				PCYT1A	1	0.916087	0.710515	3.71775e-13	6.14144e-12
OGG1	1	-0.366667	-1	6.25437e-07	1.23705e-06				DISC1	1	0.89009	0.737534	4.54303e-13	7.36314e-12
GORASP1	1	-0.366667	-1	6.25437e-07	1.23705e-06				PTPRJ	1	0.809915	0.624523	5.45358e-13	8.67523e-12
LMCD1	1	-0.366667	-1	6.25437e-07	1.23705e-06				FBXL15	2	0.0922669	0.241164	5.78396e-13	9.0335e-12
SLC25A38	1	-0.366667	-1	6.25437e-07	1.23705e-06				DOK2	1	0.934459	0.745221	5.88149e-13	9.02179e-12
MKRN2	1	-0.366667	-1	6.25437e-07	1.23705e-06				CUEDC1	2	0.0770547	0.182881	6.88164e-13	1.03707e-11
RPL15	1	-0.366667	-1	6.25437e-07	1.23705e-06				ASPSCR1	2	0.274459	0.471372	7.59573e-13	1.12495e-11
MTMR14	1	-0.366667	-1	6.25437e-07	1.23705e-06				SLC4A11	1	0.862853	0.693009	7.73718e-13	1.12648e-11
BRK1	1	-0.366667	-1	6.25437e-07	1.23705e-06				SLC38A8	1	0.916524	0.832942	7.78225e-13	1.11416e-11
TAMM41	1	-0.366667	-1	6.25437e-07	1.23705e-06				LAMB2	2	0.101331	0.179326	8.55507e-13	1.20472e-11
SATB1	1	-0.366667	-1	6.25437e-07	1.23705e-06				DLG2	2	0.158205	0.520284	1.05591e-12	1.46295e-11
PLCD1	1	-0.366667	-1	6.25437e-07	1.23705e-06				PDK2	2	0.382265	0.726166	1.17913e-12	1.60774e-11
TTC21A	1	-0.366667	-1	6.25437e-07	1.23705e-06				LYN	1	0.834329	0.741832	1.22259e-12	1.64094e-11
TSEN2	1	-0.366667	-1	6.25437e-07	1.23705e-06				MAP3K11	2	0.18162	0.402193	1.49058e-12	1.96986e-11
RPL32	1	-0.366667	-1	6.25437e-07	1.23705e-06				CRELD2	1	0.80914	0.666018	1.5411e-12	2.00576e-11
HDAC11	1	-0.366667	-1	6.25437e-07	1.23705e-06				NPAS3	2	0.218179	0.617254	1.67023e-12	2.14138e-11
CHCHD4	1	-0.366667	-1	6.25437e-07	1.23705e-06				STAU2	1	0.0261547	0.0183788	1.85709e-12	2.34595e-11
UBE2E1	1	-0.366667	-1	6.25437e-07	1.23705e-06				PTP4A3	1	0.891932	0.686609	1.90709e-12	2.37419e-11
RPSA	1	-0.366667	-1	6.25437e-07	1.23705e-06				LY9	1	0.805131	0.686489	1.93295e-12	2.37201e-11
TMEM43	1	-0.366667	-1	6.25437e-07	1.23705e-06				RNF213	1	0.861994	0.617697	2.24538e-12	2.71659e-11
SSUH2	1	-0.366667	-1	6.25437e-07	1.23705e-06				HTRA1	1	0.772659	0.34067	2.7539e-12	3.28556e-11
SUMF1	1	-0.366667	-1	6.25437e-07	1.23705e-06				IRF1	1	0.900282	0.801416	2.85746e-12	3.36241e-11
IQSEC1	1	-0.366667	-1	6.25437e-07	1.23705e-06				PFKP	1	0.907891	0.756149	2.93958e-12	3.41229e-11
LINC00312	1	-0.366667	-1	6.25437e-07	1.23705e-06				NF1	1	0.839045	0.404902	3.19385e-12	3.65803e-11
ZNF619	1	-0.366667	-1	6.25437e-07	1.23705e-06				EXTL3	2	0.287782	0.582899	3.19791e-12	3.61448e-11
SRGAP3	1	-0.366667	-1	6.25437e-07	1.23705e-06				PVRIG	1	0.915437	0.811888	3.50766e-12	3.91309e-11
SETD5	1	-0.366667	-1	6.25437e-07	1.23705e-06				RAB2A	1	0.0231481	0.0168231	3.5153e-12	3.87133e-11
RPL14	1	-0.366667	-1	6.25437e-07	1.23705e-06				MORN1	2	0.339925	0.780828	3.73337e-12	4.05945e-11
SEC13	1	-0.366667	-1	6.25437e-07	1.23705e-06				BTG1	2	0.0659745	0.253539	4.18129e-12	4.48966e-11
SLC6A6	1	-0.366667	-1	6.25437e-07	1.23705e-06				SHC4	2	0.170114	0.515438	4.42938e-12	4.69733e-11
CIDECP	1	-0.366667	-1	6.25437e-07	1.23705e-06				TAPBPL	1	0.908387	0.798478	4.6988e-12	4.92227e-11
SETMAR	1	-0.366667	-1	6.25437e-07	1.23705e-06				TAGLN2	1	0.648224	0.273575	4.73698e-12	4.90249e-11
RPUSD3	1	-0.366667	-1	6.25437e-07	1.23705e-06				GALNT10	1	0.863531	0.79663	4.76902e-12	4.87689e-11
ARPC4	1	-0.366667	-1	6.25437e-07	1.23705e-06				HNMT	2	0.179723	0.607185	5.34005e-12	5.39659e-11
NKIRAS1	1	-0.366667	-1	6.25437e-07	1.23705e-06				CHCHD7	1	0.0477026	0.0273958	5.51905e-12	5.51263e-11
IL17RE	1	-0.366667	-1	6.25437e-07	1.23705e-06				PLCE1	1	0.864636	0.668125	5.53734e-12	5.46733e-11
TPRXL	1	-0.366667	-1	6.25437e-07	1.23705e-06				SERPINB6	2	0.0440166	0.137011	5.96025e-12	5.81802e-11
METTL6	1	-0.366667	-1	6.25437e-07	1.23705e-06				UBE2V2	1	0.0167811	0.0130313	6.32033e-12	6.10018e-11
JAGN1	1	-0.366667	-1	6.25437e-07	1.23705e-06				PLEK	1	0.881036	0.766425	6.70982e-12	6.40415e-11
CCDC174	1	-0.366667	-1	6.25437e-07	1.23705e-06				B4GALNT3	1	0.907232	0.863297	6.82881e-12	6.4461e-11
WDR48	1	-0.366667	-1	6.25437e-07	1.23705e-06				ZDHHC7	1	0.900446	0.7897	8.79837e-12	8.215e-11
CRELD1	1	-0.366667	-1	6.25437e-07	1.23705e-06				RFPL2	1	0.894134	0.816097	8.97979e-12	8.29424e-11
PRRT3	1	-0.366667	-1	6.25437e-07	1.23705e-06				CD48	1	0.84021	0.720858	9.1265e-12	8.34007e-11
RARB	1	-0.366667	-1	6.25437e-07	1.23705e-06				CEP72	1	0.783464	0.495968	9.23643e-12	8.35168e-11
VGLL4	1	-0.366667	-1	6.25437e-07	1.23705e-06				FCGRT	2	0.232188	0.6482	9.35086e-12	8.36707e-11
ATG7	1	-0.366667	-1	6.25437e-07	1.23705e-06				SETD3	2	0.269486	0.632018	9.55501e-12	8.4616e-11
ARL8B	1	-0.366667	-1	6.25437e-07	1.23705e-06				S100A6	1	0.765558	0.57909	9.96072e-12	8.73088e-11
TBC1D5	1	-0.366667	-1	6.25437e-07	1.23705e-06				GNB5	1	0.885067	0.793134	1.02553e-11	8.89831e-11
RAB5A	1	-0.366667	-1	6.25437e-07	1.23705e-06				TNFAIP8L3	1	0.92604	0.825131	1.06014e-11	9.10662e-11
CHL1	1	-0.366667	-1	6.25437e-07	1.23705e-06				NCOA2	1	0.945271	0.917894	1.126e-11	9.57661e-11
IL17RC	1	-0.366667	-1	6.25437e-07	1.23705e-06				WWP2	2	0.276896	0.689017	1.13282e-11	9.5401e-11
DPH3	1	-0.366667	-1	6.25437e-07	1.23705e-06				P4HA1	1	0.817697	0.512257	1.26091e-11	1.05157e-10
UBE2E2	1	-0.366667	-1	6.25437e-07	1.23705e-06				PXDN	1	0.857122	0.751425	1.30582e-11	1.07856e-10
OXSM	1	-0.366667	-1	6.25437e-07	1.23705e-06				NIPAL2	1	0.926496	0.858568	1.38214e-11	1.13072e-10
MYD88	1	-0.366667	-1	6.25437e-07	1.23705e-06				LILRA4	1	0.796607	0.553419	1.55439e-11	1.25964e-10
TADA3	1	-0.366667	-1	6.25437e-07	1.23705e-06				ADAP2	1	0.824332	0.712789	1.68867e-11	1.35567e-10
NGLY1	1	-0.366667	-1	6.25437e-07	1.23705e-06				CD8A	1	0.911158	0.848998	1.72428e-11	1.37144e-10
VILL	1	-0.366667	-1	6.25437e-07	1.23705e-06				MNT	2	0.218123	0.376683	1.80419e-11	1.42183e-10
XPC	1	-0.366667	-1	6.25437e-07	1.23705e-06				ZNF710	1	0.705175	0.490311	1.91931e-11	1.49881e-10
CIDEC	1	-0.366667	-1	6.25437e-07	1.23705e-06				BTBD2	2	0.136152	0.285663	2.09557e-11	1.6217e-10
SYN2	1	-0.366667	-1	6.25437e-07	1.23705e-06				PDGFRB	1	0.910753	0.849447	2.2577e-11	1.73157e-10
LRRFIP2	1	-0.366667	-1	6.25437e-07	1.23705e-06				ELL2	2	0.286501	0.721685	2.3923e-11	1.81857e-10
SLC6A11	1	-0.366667	-1	6.25437e-07	1.23705e-06				TMCO3	2	0.175382	0.477048	2.63921e-11	1.98867e-10
MLH1	1	-0.366667	-1	6.25437e-07	1.23705e-06				COPG2	2	0.113229	0.247936	2.67449e-11	1.99773e-10
ZNF620	1	-0.366667	-1	6.25437e-07	1.23705e-06				TEX9	2	0.0538897	0.201306	2.74959e-11	2.03612e-10
ZNF621	1	-0.366667	-1	6.25437e-07	1.23705e-06				LMO2	1	0.92268	0.78727	3.13334e-11	2.30046e-10
PPARG	1	-0.366667	-1	6.25437e-07	1.23705e-06				SLC7A8	1	0.791637	0.508937	3.15214e-11	2.29465e-10
TTLL3	1	-0.366667	-1	6.25437e-07	1.23705e-06				ANKRD42	2	0.105519	0.185666	3.31419e-11	2.39235e-10
OXNAD1	1	-0.366667	-1	6.25437e-07	1.23705e-06				DCTN1	2	0.0849964	0.176672	3.4864e-11	2.49568e-10
TMEM40	1	-0.366667	-1	6.25437e-07	1.23705e-06				SIRPA	2	0.38362	0.656295	3.97005e-11	2.81841e-10
EAF1	1	-0.366667	-1	6.25437e-07	1.23705e-06				SERPING1	2	0.258198	0.684177	4.06482e-11	2.86204e-10
THUMPD3	1	-0.366667	-1	6.25437e-07	1.23705e-06				DSCC1	1	0.944151	0.908505	4.1154e-11	2.87409e-10
CAPN7	1	-0.366667	-1	6.25437e-07	1.23705e-06				PATL2	1	0.882664	0.794585	4.47355e-11	3.09902e-10
VHL	1	-0.366667	-1	6.25437e-07	1.23705e-06				VCPIP1	1	0.0168116	0.013588	4.48422e-11	3.08156e-10
TOP2B	1	-0.366667	-1	6.25437e-07	1.23705e-06				PPP1R3C	2	0.190724	0.563204	4.64088e-11	3.1639e-10
RAD18	1	-0.366667	-1	6.25437e-07	1.23705e-06				CD37	1	0.926921	0.819832	4.70013e-11	3.17907e-10
KAT2B	1	-0.366667	-1	6.25437e-07	1.23705e-06				CRAMP1L	2	0.127746	0.322279	5.24079e-11	3.51706e-10
LINC00852	1	-0.366667	-1	6.25437e-07	1.23705e-06				GPR65	1	0.915158	0.815916	5.31062e-11	3.5363e-10
BHLHE40	1	-0.366667	-1	6.25437e-07	1.23705e-06				SCML4	1	0.90371	0.780513	5.78458e-11	3.82227e-10
CTDSPL	1	-0.366667	-1	6.25437e-07	1.23705e-06				SH2D3C	1	0.811658	0.688174	6.04567e-11	3.9643e-10
NR2C2	1	-0.366667	-1	6.25437e-07	1.23705e-06				COMTD1	1	0.920443	0.86753	6.95137e-11	4.52365e-10
EMC3	1	-0.366667	-1	6.25437e-07	1.23705e-06				ERBB3	2	0.244704	0.576028	7.4749e-11	4.82777e-10
SLCO5A1	2	0.6	1.35	8.3768e-07	1.11899e-06				GSTM2	2	0.308327	0.507515	7.72673e-11	4.95318e-10
CAND2	1	-0.383333	-1.05	1.4812e-06	1.96396e-06				BAG2	1	0.713047	0.187324	8.29569e-11	5.27852e-10
ARMC1	2	0.566667	1.25	1.79919e-06	2.35938e-06				MPL	2	0.0504332	0.141003	8.32503e-11	5.25824e-10
BHLHE22	2	0.566667	1.25	1.79919e-06	2.35938e-06				KCNK9	1	0.824875	0.527826	8.72086e-11	5.46804e-10
ERC2	1	-0.416667	-1	5.09932e-06	6.61433e-06				IGHMBP2	2	0.338328	0.800919	8.75364e-11	5.44882e-10
TKT	1	-0.416667	-1	5.09932e-06	6.54321e-06				APH1B	2	0.118454	0.363746	9.28136e-11	5.73575e-10
FHIT	1	-0.416667	-1	5.09932e-06	6.54321e-06				FILIP1	1	0.872664	0.72714	9.85825e-11	6.04874e-10
CTNNB1	1	-0.4	-1	7.96343e-06	1.01096e-05				GAMT	2	0.271941	0.590898	1.05367e-10	6.41914e-10
CCDC12	1	-0.4	-1	7.96343e-06	1.00384e-05				STIM1	1	0.730948	0.467394	1.08406e-10	6.55781e-10
COPS5	2	0.6	1.25	1.00379e-05	1.21404e-05				GRAP2	1	0.905686	0.788515	1.15806e-10	6.95643e-10
TRAM1	2	0.6	1.25	1.00379e-05	1.21404e-05				NRCAM	1	0.830796	0.674277	1.1969e-10	7.13983e-10
ARFGEF1	2	0.6	1.25	1.00379e-05	1.21404e-05				ATP6V1C1	1	0.0276123	0.0189403	1.20565e-10	7.14246e-10
VCPIP1	2	0.6	1.25	1.00379e-05	1.21404e-05				WDFY4	1	0.750807	0.650575	1.35548e-10	7.97504e-10
MTFR1	2	0.6	1.25	1.00379e-05	1.21404e-05				RNF44	2	0.486573	0.779603	1.44877e-10	8.46597e-10
LACTB2	2	0.6	1.25	1.00379e-05	1.21404e-05				GPD1L	2	0.172566	0.475571	1.52931e-10	8.87619e-10
ADHFE1	2	0.6	1.25	1.00379e-05	1.21404e-05				SETBP1	1	0.905497	0.807471	1.77592e-10	1.02383e-09
NCOA2	2	0.6	1.25	1.00379e-05	1.21404e-05				PDS5B	1	0.892291	0.809443	1.80722e-10	1.03494e-09
CSPP1	2	0.6	1.25	1.00379e-05	1.21404e-05				ANK1	1	0.765556	0.585184	1.89372e-10	1.07729e-09
RRS1	2	0.6	1.25	1.00379e-05	1.21404e-05				CD93	1	0.875772	0.762074	1.89713e-10	1.07213e-09
PREX2	2	0.6	1.25	1.00379e-05	1.21404e-05				POMGNT1	2	0.207083	0.514893	1.94801e-10	1.09369e-09
TCEB1	2	0.616667	1.25	1.45962e-05	1.59799e-05				FBP2	2	0.288729	0.6236	1.9924e-10	1.11135e-09
JPH1	2	0.616667	1.25	1.45962e-05	1.59799e-05				CDH5	1	0.861068	0.721951	2.05539e-10	1.13908e-09
TMEM70	2	0.616667	1.25	1.45962e-05	1.59799e-05				GLRX	1	0.878305	0.796309	2.12997e-10	1.17285e-09
FABP5	2	0.616667	1.25	1.45962e-05	1.59799e-05				SPAG16	2	0.226624	0.613783	2.1946e-10	1.20074e-09
PEX2	2	0.616667	1.25	1.45962e-05	1.59799e-05				CNRIP1	2	0.152073	0.443923	2.20522e-10	1.19891e-09
UBE2W	2	0.616667	1.25	1.45962e-05	1.59799e-05				TACC2	1	0.711562	0.565933	2.25481e-10	1.21817e-09
IMPA1	2	0.616667	1.25	1.45962e-05	1.59799e-05				SIGLEC8	1	0.761713	0.563865	2.43708e-10	1.30841e-09
PAG1	2	0.616667	1.25	1.45962e-05	1.59799e-05				CDK13	1	0.833509	0.724108	2.48059e-10	1.32349e-09
TERF1	2	0.616667	1.25	1.45962e-05	1.59799e-05				SDK2	1	0.800242	0.727755	2.55773e-10	1.35623e-09
STAU2	2	0.616667	1.25	1.45962e-05	1.59799e-05				SCOC	1	0.857128	0.772538	2.6078e-10	1.37429e-09
ZNF704	2	0.616667	1.25	1.45962e-05	1.59799e-05				SATB1	2	0.274723	0.496075	2.63534e-10	1.38034e-09
ZBTB10	2	0.616667	1.25	1.45962e-05	1.59799e-05				FAM26E	1	0.839854	0.632645	2.99751e-10	1.56052e-09
LY96	2	0.616667	1.25	1.45962e-05	1.59799e-05				CDH13	1	0.891012	0.701966	3.01712e-10	1.56127e-09
ZFHX4	2	0.616667	1.25	1.45962e-05	1.59799e-05				RPL7	1	0.0750541	0.0402055	3.18513e-10	1.63834e-09
RDH10	2	0.616667	1.25	1.45962e-05	1.59799e-05				STAT3	1	0.816758	0.650453	3.40528e-10	1.74115e-09
SBSPON	2	0.616667	1.25	1.45962e-05	1.59799e-05				FAM198B	1	0.842546	0.698506	3.55324e-10	1.80606e-09
HEY1	2	0.616667	1.25	1.45962e-05	1.59799e-05				TFAP2E	1	0.782868	0.67775	3.60322e-10	1.82069e-09
ZC2HC1A	2	0.616667	1.25	1.45962e-05	1.59799e-05				DAZAP1	2	0.269955	0.538826	3.61441e-10	1.81566e-09
PI15	2	0.616667	1.25	1.45962e-05	1.59799e-05				RDH10	1	0.0895086	0.0526551	3.63155e-10	1.81366e-09
SNX16	2	0.616667	1.25	1.45962e-05	1.59799e-05				IRF8	1	0.866616	0.736229	3.7094e-10	1.84183e-09
E2F5	2	0.633333	1.25	2.09358e-05	2.14757e-05				DEPDC5	1	0.897603	0.801164	3.88921e-10	1.92002e-09
CA2	2	0.633333	1.25	2.09358e-05	2.14757e-05				FAM129B	2	0.498255	0.75867	4.04256e-10	1.98432e-09
RMDN1	2	0.65	1.25	2.96392e-05	2.98897e-05				VPS13B	1	0.0327042	0.0219133	4.45048e-10	2.17214e-09
CPNE3	2	0.65	1.25	2.96392e-05	2.98897e-05				TEAD4	1	0.572244	0.236731	4.45758e-10	2.16331e-09
ATP6V0D2	2	0.65	1.25	2.96392e-05	2.98897e-05				PRICKLE2	2	0.138265	0.457187	4.6836e-10	2.26023e-09
WWP1	2	0.65	1.25	2.96392e-05	2.98897e-05				BAIAP2L2	1	0.706927	0.358569	4.74121e-10	2.27525e-09
									SUSD2	1	0.893313	0.788134	4.74702e-10	2.26538e-09
									LIME1	1	0.856971	0.754074	4.77047e-10	2.264e-09
									METTL13	2	0.348681	0.754389	4.88958e-10	2.30777e-09
									CAMK1D	1	0.895162	0.698321	5.29198e-10	2.48405e-09
									WIPF3	2	0.35891	0.727772	5.82e-10	2.71705e-09
									SPI1	1	0.959826	0.87819	5.85123e-10	2.71687e-09
									SLAMF1	1	0.894693	0.805127	5.93986e-10	2.74319e-09
									DNM1	2	0.214971	0.448091	5.98482e-10	2.74918e-09
									LCP2	1	0.771238	0.660679	6.40575e-10	2.92688e-09
									FAM35A	1	0.882	0.820363	6.50569e-10	2.95682e-09
									FBXL2	2	0.0820987	0.129266	6.75915e-10	3.05585e-09
									TSC22D1	1	0.670916	0.407959	7.52586e-10	3.38467e-09
									B4GALT5	1	0.930109	0.863282	7.57287e-10	3.38807e-09
									PAPPA	1	0.887756	0.748358	8.50259e-10	3.78431e-09
									TEAD2	2	0.201476	0.528639	8.72983e-10	3.86542e-09
									CD84	1	0.896221	0.818555	8.90162e-10	3.92128e-09
									SLCO5A1	1	0.022074	0.016346	8.98861e-10	3.9394e-09
									PRKCA	1	0.74799	0.365107	9.02743e-10	3.93632e-09
									2021-09-04	2	0.220911	0.434631	9.10178e-10	3.9487e-09
									CRTAC1	2	0.243761	0.520237	9.12436e-10	3.9386e-09
									HCST	1	0.899323	0.802991	9.25582e-10	3.97538e-09
									CHST3	1	0.818629	0.671109	9.48866e-10	4.0551e-09
									UNC119	2	0.137138	0.263001	9.71634e-10	4.13185e-09
									ZNF696	1	0.868966	0.806956	1.02633e-09	4.34293e-09
									AMZ1	1	0.76401	0.487734	1.02701e-09	4.3245e-09
									ABCC1	1	0.621129	0.413356	1.04612e-09	4.38349e-09
									C1QC	1	0.801034	0.631848	1.12256e-09	4.68097e-09
									P4HA2	1	0.858881	0.798178	1.29629e-09	5.37931e-09
									RCSD1	1	0.852054	0.763383	1.34043e-09	5.5357e-09
									E2F5	1	0.292464	0.235869	1.34885e-09	5.54382e-09
									TMEM201	2	0.202705	0.339928	1.46223e-09	5.98122e-09
									ZNF777	2	0.0836773	0.158645	1.46985e-09	5.98388e-09
									NOL10	1	0.821539	0.556833	1.48041e-09	5.99846e-09
									RAP1GDS1	1	0.739307	0.582702	1.5145e-09	6.10775e-09
									CCNG2	2	0.307213	0.815194	1.53829e-09	6.17474e-09
									MPRIP	2	0.141429	0.327988	1.56838e-09	6.26622e-09
									MCM4	1	0.0887572	0.0486928	1.57174e-09	6.2506e-09
									COX6A2	2	0.122845	0.313508	1.63156e-09	6.45857e-09
									TRIM69	1	0.825945	0.726192	1.68357e-09	6.6339e-09
									ZBTB10	1	0.0504827	0.0325955	1.70064e-09	6.67057e-09
									SLC45A3	1	0.786252	0.716831	1.75767e-09	6.86291e-09
									SALL2	2	0.0505798	0.119619	1.84891e-09	7.18647e-09
									MYBL1	1	0.0428277	0.0264973	1.85425e-09	7.17477e-09
									S1PR4	1	0.869355	0.717331	1.94054e-09	7.47501e-09
									PPP2R2B	1	0.870561	0.777373	1.95622e-09	7.50176e-09
									ITPRIPL2	1	0.532978	0.105341	2.08577e-09	7.96299e-09
									EZH1	2	0.380928	0.633297	2.10625e-09	8.00562e-09
									LAPTM5	1	0.807421	0.684759	2.19504e-09	8.30633e-09
									CTSC	1	0.874544	0.758399	2.30212e-09	8.67335e-09
									METTL7B	1	0.937529	0.880827	2.59627e-09	9.73886e-09
									SGK3	1	0.935722	0.915177	2.69623e-09	1.00698e-08
									PSMA4	1	0.769104	0.53316	2.71072e-09	1.00801e-08
									BMP7	1	0.801115	0.718786	2.75378e-09	1.01961e-08
									IL2RA	1	0.905749	0.812312	2.83616e-09	1.04561e-08
									TMEM86A	2	0.0546806	0.144116	2.9623e-09	1.08744e-08
									LAMC1	1	0.766758	0.431427	2.9634e-09	1.08322e-08
									ACOX3	1	0.850871	0.640106	3.10872e-09	1.13152e-08
									SPIRE1	1	0.855998	0.56623	3.20772e-09	1.16263e-08
									TMEM87A	1	0.884118	0.735711	3.22435e-09	1.16374e-08
									NYNRIN	2	0.35711	0.840359	3.25212e-09	1.16886e-08
									ESD	2	0.0755874	0.210667	3.26675e-09	1.16923e-08
									TST	2	0.345584	0.53276	3.33272e-09	1.18789e-08
									LMCD1	2	0.321411	0.804565	3.37254e-09	1.19711e-08
									AKAP10	1	0.818373	0.488396	3.55109e-09	1.2553e-08
									ISG20	1	0.546306	0.239464	3.74904e-09	1.31985e-08
									RUNX1	1	0.863314	0.793095	4.087e-09	1.43295e-08
									SFXN5	1	0.793589	0.610608	4.13335e-09	1.44331e-08
									RMND5A	2	0.391622	0.654899	4.22064e-09	1.46783e-08
									LAT	1	0.795876	0.700406	4.43423e-09	1.53589e-08
									SULF1	1	0.910343	0.871914	4.48594e-09	1.54756e-08
									HSD17B12	1	0.829733	0.572861	4.51818e-09	1.55245e-08
									SBSN	1	0.851289	0.736629	4.69332e-09	1.6062e-08
									FAM184B	2	0.139602	0.281181	4.73589e-09	1.61434e-08
									CFB	1	0.924879	0.831419	4.82352e-09	1.63771e-08
									HLCS	1	0.82726	0.680923	4.84092e-09	1.63714e-08
									ST3GAL1	1	0.93856	0.883988	5.09304e-09	1.71566e-08
									TMEM68	1	0.0828099	0.0509284	5.40032e-09	1.81206e-08
									IGFBP2	1	0.644628	0.429061	5.45257e-09	1.82247e-08
									TARBP2	1	0.707223	0.513524	5.46677e-09	1.82014e-08
									MRPL15	1	0.0140538	0.0119748	5.57387e-09	1.84863e-08
									CDCA7L	2	0.300881	0.627315	5.72033e-09	1.88991e-08
									RPL37	2	0.0577255	0.153662	5.79392e-09	1.90689e-08
									NLRP1	1	0.866304	0.764371	5.82397e-09	1.90946e-08
									CHIT1	1	0.877279	0.810136	5.87435e-09	1.91865e-08
									USP40	1	0.938194	0.909823	5.97901e-09	1.94544e-08
									SRPK2	1	0.91296	0.821122	6.23834e-09	2.02216e-08
									TMEM150B	1	0.833988	0.728665	6.24001e-09	2.0151e-08
									ESRP1	1	0.0399643	0.0266695	6.42696e-09	2.0677e-08
									FDFT1	2	0.279462	0.658686	6.57859e-09	2.10859e-08
									NACC2	1	0.795837	0.69614	6.58055e-09	2.10137e-08
									TTLL11	2	0.150183	0.346581	7.10718e-09	2.26114e-08
									FDPS	1	0.737321	0.598292	7.71841e-09	2.44654e-08
									EFS	2	0.414482	0.952945	8.03152e-09	2.53643e-08
									JPH1	1	0.0149508	0.0124344	8.21852e-09	2.58597e-08
									EVC	1	0.885938	0.761312	8.25115e-09	2.58677e-08
									TCEA1	1	0.0324148	0.0258318	8.25845e-09	2.57964e-08
									PHF20	1	0.850028	0.740457	8.47356e-09	2.63724e-08
									HSPA9	1	0.898861	0.85298	8.88952e-09	2.75671e-08
									EIF3K	2	0.210938	0.385737	9.05257e-09	2.79718e-08
									ZNF219	2	0.203168	0.445868	9.15699e-09	2.8193e-08
									ENPP2	2	0.164435	0.524248	9.38981e-09	2.88066e-08
									ARHGAP15	1	0.802899	0.710096	1.00701e-08	3.07838e-08
									PARVG	1	0.890285	0.804629	1.02645e-08	3.12666e-08
									ZBTB12	2	0.325148	0.392845	1.04583e-08	3.17443e-08
									SMOC2	1	0.831419	0.590087	1.04969e-08	3.17493e-08
									TMEM40	2	0.172552	0.367293	1.05014e-08	3.16515e-08
									ASAP1	1	0.823615	0.734767	1.05689e-08	3.17435e-08
									GUF1	1	0.775778	0.633298	1.09015e-08	3.26285e-08
									EPS8	1	0.668066	0.362767	1.11651e-08	3.33015e-08
									CD101	1	0.881786	0.797472	1.13798e-08	3.38245e-08
									SAMD10	2	0.145017	0.425983	1.17502e-08	3.48049e-08
									SERGEF	2	0.241058	0.413348	1.19055e-08	3.51436e-08
									DDA1	2	0.183268	0.396039	1.24652e-08	3.66698e-08
									ZNF771	2	0.43008	0.782724	1.28417e-08	3.76484e-08
									ZNF836	2	0.36822	0.674565	1.29408e-08	3.78099e-08
									TET1	2	0.285201	0.636182	1.29951e-08	3.78399e-08
									GCH1	1	0.641595	0.24686	1.34216e-08	3.89499e-08
									TPPP	1	0.820619	0.704336	1.34571e-08	3.89213e-08
									MPZ	2	0.465573	0.894098	1.35209e-08	3.89746e-08
									VAC14	2	0.340821	0.684321	1.35424e-08	3.89062e-08
									AIF1	1	0.900926	0.825244	1.42106e-08	4.06896e-08
									LPIN1	2	0.111851	0.315323	1.42639e-08	4.07066e-08
									GNA15	1	0.937672	0.840573	1.50393e-08	4.27773e-08
									SPATA13	1	0.681508	0.336783	1.63243e-08	4.62791e-08
									CCDC64	1	0.904544	0.834018	1.6634e-08	4.70019e-08
									FZD7	1	0.789432	0.683286	1.68751e-08	4.75268e-08
									LGMN	1	0.817283	0.729404	1.73927e-08	4.88246e-08
									AHNAK2	1	0.619633	0.252225	1.75458e-08	4.90939e-08
									GABRP	2	0.398057	0.626421	1.77446e-08	4.94891e-08
									GALC	2	0.229896	0.669718	1.99384e-08	5.54275e-08
									S100B	2	0.406777	0.855034	2.00579e-08	5.55797e-08
									MAMSTR	2	0.494443	0.712373	2.02898e-08	5.60416e-08
									PTAFR	1	0.750255	0.687707	2.06513e-08	5.68572e-08
									MAPKAPK3	2	0.0255803	0.0304794	2.07343e-08	5.69035e-08
									ACOT8	1	0.855863	0.767762	2.09649e-08	5.73529e-08
									HK3	1	0.786	0.587124	2.10136e-08	5.73037e-08
									TAP1	1	0.850188	0.504621	2.17126e-08	5.90227e-08
									IKZF4	2	0.199895	0.417982	2.24897e-08	6.09421e-08
									MLLT1	2	0.48087	0.677743	2.48009e-08	6.69937e-08
									GRIN2A	1	0.9285	0.877723	2.81511e-08	7.58051e-08
									LARP4B	1	0.70143	0.390667	2.8277e-08	7.59062e-08
									APTX	1	0.877507	0.824494	2.84433e-08	7.61146e-08
									CCL3	1	0.878539	0.770453	2.86242e-08	7.6361e-08
									THBS2	1	0.667909	0.342896	2.88425e-08	7.6705e-08
									PRAM1	1	0.779473	0.675535	2.89269e-08	7.66921e-08
									LRRCC1	1	0.0449989	0.0288282	2.96718e-08	7.84249e-08
									ARMC9	1	0.855536	0.663529	3.05666e-08	8.0542e-08
									RAPGEF3	2	0.309096	0.660275	3.08577e-08	8.10604e-08
									ACAP1	1	0.807755	0.704958	3.16543e-08	8.28997e-08
									LHFPL2	1	0.769567	0.502767	3.16961e-08	8.27567e-08
									PDE4B	2	0.342348	0.818757	3.31902e-08	8.6395e-08
									ASAP2	1	0.866558	0.778654	3.35298e-08	8.70153e-08
									ULK4	1	0.906413	0.827265	3.40632e-08	8.81333e-08
									TIMP3	2	0.233363	0.395972	3.41806e-08	8.81715e-08
									ATP9A	1	0.465988	0.144088	3.43084e-08	8.82362e-08
									CD180	1	0.913861	0.879931	3.5052e-08	8.98797e-08
									FABP3	1	0.586039	0.358724	3.59691e-08	9.19566e-08
									DHX15	1	0.925014	0.831773	3.86519e-08	9.85221e-08
									MANSC1	2	0.202115	0.470378	4.18298e-08	1.06307e-07
									FAM179A	1	0.880571	0.788763	4.57341e-08	1.15887e-07
									BTRC	2	0.116155	0.245864	4.58122e-08	1.15743e-07
									DIXDC1	2	0.474122	0.878827	4.7918e-08	1.20708e-07
									PLSCR4	2	0.150552	0.292898	4.90806e-08	1.23275e-07
									FYN	2	0.155862	0.359088	4.92625e-08	1.23372e-07
									NSMAF	1	0.0207649	0.0174595	4.97197e-08	1.24155e-07
									NT5DC3	1	0.849494	0.619784	5.07473e-08	1.26354e-07
									NBN	1	0.129618	0.0745707	5.11498e-08	1.26988e-07
									IGSF22	2	0.108068	0.2444	5.35881e-08	1.32658e-07
									CD109	1	0.891706	0.725836	5.37798e-08	1.3275e-07
									TRAF5	1	0.926667	0.900725	5.4126e-08	1.33221e-07
									KIAA1217	2	0.373931	0.724484	5.58419e-08	1.37052e-07
									AUH	1	0.725574	0.447638	5.73287e-08	1.403e-07
									LIMS2	2	0.371732	0.678174	5.95074e-08	1.45218e-07
									UBE2N	1	0.631519	0.369329	5.97161e-08	1.45315e-07
									SLC41A1	1	0.705499	0.507587	6.00077e-08	1.45612e-07
									SH3GLB2	2	0.269632	0.449748	6.00332e-08	1.45263e-07
									PCMTD1	1	0.063491	0.0429182	6.00897e-08	1.44992e-07
									CD300LF	1	0.700607	0.399406	6.09228e-08	1.4659e-07
									MBOAT2	1	0.736004	0.443037	6.11342e-08	1.46688e-07
									IFT57	2	0.216366	0.293731	6.20167e-08	1.48391e-07
									PARP4	1	0.509389	0.0767571	6.26289e-08	1.4944e-07
									VDR	1	0.851258	0.777725	6.83295e-08	1.6259e-07
									MXI1	2	0.234612	0.571414	6.91423e-08	1.6407e-07
									VPS53	1	0.77478	0.404201	7.22077e-08	1.70872e-07
									KIRREL	1	0.86329	0.781302	7.32531e-08	1.72869e-07
									KDM5B	2	0.175185	0.410765	8.34761e-08	1.96455e-07
									ASPH	1	0.0235974	0.0187943	8.41059e-08	1.97396e-07
									HIF1AN	2	0.0648331	0.174844	9.29315e-08	2.17515e-07
									CUTA	2	0.139448	0.288059	1.07453e-07	2.50822e-07
									FBXO17	2	0.246868	0.561843	1.07876e-07	2.51126e-07
									FSTL4	1	0.771357	0.558462	1.13205e-07	2.62819e-07
									SLC44A3	2	0.448274	0.902285	1.28172e-07	2.96765e-07
									HMOX1	1	0.610805	0.471607	1.28498e-07	2.96721e-07
									ALG3	2	0.0263961	0.0328837	1.33007e-07	3.06308e-07
									STEAP3	1	0.884009	0.856465	1.3404e-07	3.07863e-07
									TSPAN17	1	0.887497	0.7994	1.37086e-07	3.14018e-07
									SACS	1	0.864313	0.696454	1.38451e-07	3.16301e-07
									CD74	1	0.895506	0.838456	1.43042e-07	3.25923e-07
									ARPC1B	1	0.315885	0.140097	1.46681e-07	3.33332e-07
									RHOBTB2	2	0.416439	0.632347	1.47324e-07	3.33908e-07
									SERPINA1	1	0.831464	0.772426	1.49423e-07	3.37776e-07
									GPX1	1	0.570866	0.265944	1.57965e-07	3.56146e-07
									R3HDM1	1	0.942333	0.92119	1.61258e-07	3.6262e-07
									PSMB8	1	0.831412	0.537281	1.63277e-07	3.66201e-07
									UBE2D3	1	0.765238	0.531888	1.77915e-07	3.97993e-07
									CAST	1	0.88012	0.836515	1.78675e-07	3.98654e-07
									CTSW	1	0.702759	0.422373	1.80164e-07	4.00934e-07
									HAVCR2	1	0.893936	0.799335	1.8261e-07	4.05328e-07
									KIAA0513	1	0.810721	0.750733	1.82711e-07	4.04506e-07
									MKRN2	2	0.5397	0.863527	1.8615e-07	4.11062e-07
									IMMT	1	0.935894	0.908934	2.00469e-07	4.41545e-07
									TM9SF3	1	0.58761	0.339069	2.09901e-07	4.61138e-07
									PDIA4	1	0.902818	0.856041	2.18674e-07	4.79186e-07
									SULT4A1	2	0.0283738	0.0623201	2.27769e-07	4.97847e-07
									TNPO2	2	0.234419	0.403694	2.29663e-07	5.00712e-07
									SLC46A1	1	0.778555	0.68973	2.3699e-07	5.15379e-07
									PAFAH1B1	1	0.824904	0.561627	2.41276e-07	5.23373e-07
									PELI3	2	0.0725231	0.135792	2.43768e-07	5.27447e-07
									HPCA	1	0.843517	0.748578	2.46554e-07	5.32136e-07
									STUB1	2	0.210769	0.357442	2.48494e-07	5.34979e-07
									PTPN3	1	0.901115	0.844681	2.58019e-07	5.54097e-07
									COL4A2	1	0.876603	0.81845	2.62714e-07	5.62772e-07
									ALS2CL	1	0.920126	0.884543	2.70731e-07	5.78503e-07
									HECW2	1	0.799181	0.53143	2.7531e-07	5.86827e-07
									SATB2	1	0.592033	0.289268	2.75435e-07	5.85641e-07
									PPP1R10	1	0.838901	0.732604	2.76803e-07	5.87096e-07
									PRKCD	2	0.290627	0.543479	2.76855e-07	5.8576e-07
									BRD3	2	0.398708	0.630336	2.76957e-07	5.84535e-07
									HDAC4	1	0.712741	0.278197	2.77522e-07	5.84293e-07
									VKORC1L1	1	0.895705	0.761066	2.96439e-07	6.22595e-07
									ZSWIM4	2	0.112111	0.277641	2.99231e-07	6.26925e-07
									COL22A1	1	0.860393	0.776192	3.01012e-07	6.29122e-07
									KDELR3	1	0.882139	0.607469	3.12975e-07	6.52538e-07
									CCDC34	2	0.0895374	0.213864	3.26528e-07	6.79146e-07
									TRIO	1	0.912658	0.843039	3.42546e-07	7.10741e-07
									MON1A	2	0.0295635	0.0432237	3.49371e-07	7.23156e-07
									EFEMP2	2	0.425784	0.656761	3.52922e-07	7.2875e-07
									ADAMTS14	1	0.576107	0.398747	3.59069e-07	7.39666e-07
									ITGA6	1	0.912147	0.871843	3.61351e-07	7.42585e-07
									ZHX1	2	0.484423	0.917214	3.66083e-07	7.50515e-07
									STK10	1	0.809599	0.69279	3.70897e-07	7.58572e-07
									CLCN6	2	0.513897	0.770828	3.75857e-07	7.66891e-07
									TOMM20L	2	0.119404	0.273338	3.87484e-07	7.8874e-07
									ATHL1	1	0.958253	0.89521	3.90011e-07	7.92008e-07
									RBM20	2	0.396209	0.710698	4.03274e-07	8.17009e-07
									HSPA4L	1	0.723138	0.56219	4.04608e-07	8.17784e-07
									SP140	1	0.900826	0.809572	4.07005e-07	8.20699e-07
									TLN2	1	0.853641	0.774481	4.12624e-07	8.3008e-07
									AES	2	0.240866	0.507447	4.23311e-07	8.49589e-07
									LRPAP1	1	0.831456	0.684514	4.39577e-07	8.80179e-07
									GLRX5	2	0.299577	0.548458	4.57191e-07	9.13319e-07
									HABP2	1	0.868537	0.805957	4.71609e-07	9.39935e-07
									PIGZ	2	0.123659	0.186299	4.80904e-07	9.56242e-07
									PCDHA12	1	0.867567	0.637701	4.81051e-07	9.54325e-07
									RBP7	2	0.24277	0.428029	4.86423e-07	9.62759e-07
									S1PR2	1	0.934481	0.90763	4.92355e-07	9.72261e-07
									ATG16L1	1	0.863255	0.802928	4.95764e-07	9.76746e-07
									ANKRD30B	1	0.615634	0.411387	5.11763e-07	1.00596e-06
									ARHGEF11	1	0.788747	0.696263	5.13054e-07	1.00619e-06
									OBSL1	2	0.477651	0.807343	5.15974e-07	1.00962e-06
									OSBPL6	1	0.915611	0.878469	5.19002e-07	1.01323e-06
									NADK	1	0.885431	0.828175	5.54074e-07	1.07925e-06
									CUL9	2	0.42835	0.61769	5.78221e-07	1.12374e-06
									GALM	2	0.410849	0.744548	6.13254e-07	1.18913e-06
									RFNG	2	0.297782	0.547715	6.22554e-07	1.20444e-06
									REPS1	2	0.481343	0.769494	6.30159e-07	1.21642e-06
									FAM169A	2	0.446833	0.786648	6.33874e-07	1.22085e-06
									CHL1	2	0.0439913	0.060193	6.34897e-07	1.22008e-06
									SNX20	1	0.820544	0.693637	6.44334e-07	1.23545e-06
									CC2D2A	1	0.928494	0.907647	6.46227e-07	1.23632e-06
									LRRTM2	1	0.784484	0.647872	6.51689e-07	1.244e-06
									ST3GAL4	1	0.596295	0.416716	6.64791e-07	1.2662e-06
									LSM6	2	0.311972	0.568915	6.77859e-07	1.28823e-06
									TNFRSF8	1	0.962471	0.932432	6.80503e-07	1.2904e-06
									RBPJ	1	0.931536	0.887935	6.91105e-07	1.30762e-06
									IQSEC1	2	0.504846	0.810755	6.95678e-07	1.31338e-06
									ARNTL	1	0.895982	0.865524	7.13766e-07	1.34457e-06
									TNNI2	1	0.96585	0.918446	7.39847e-07	1.39065e-06
									ZNF345	2	0.0854198	0.170264	7.4409e-07	1.39557e-06
									RAPGEF1	1	0.753486	0.627453	7.54438e-07	1.4119e-06
									DYNC1I2	1	0.853376	0.756523	8.31705e-07	1.55312e-06
									UQCRC1	2	0.0351909	0.0454986	8.59513e-07	1.60157e-06
									PPFIBP2	2	0.573492	0.80897	8.91238e-07	1.65709e-06
									DDR1	2	0.544911	0.732131	8.99706e-07	1.66922e-06
									QARS	2	0.440512	0.76186	9.00688e-07	1.66744e-06
									SPRY1	2	0.296984	0.648211	9.13474e-07	1.68747e-06
									SLC25A38	2	0.223169	0.611377	9.2275e-07	1.70095e-06
									SDC4	2	0.173577	0.400465	9.40551e-07	1.73005e-06
									SEMA4G	2	0.278638	0.5098	9.59145e-07	1.76048e-06
									LOH12CR2	2	0.222083	0.52662	1.0006e-06	1.83266e-06
									ONECUT1	2	0.201605	0.505441	1.01555e-06	1.85609e-06
									ANKRD23	2	0.237239	0.438945	1.03505e-06	1.88771e-06
									TMEM163	1	0.540666	0.317044	1.05156e-06	1.91375e-06
									PBX1	2	0.52649	0.749595	1.05822e-06	1.9218e-06
									CCDC40	2	0.0879348	0.13143	1.08614e-06	1.96835e-06
									FILIP1L	1	0.921371	0.869424	1.15949e-06	2.09685e-06
									DTWD1	2	0.204736	0.521117	1.16603e-06	2.10425e-06
									CD300A	1	0.783278	0.64801	1.17635e-06	2.11842e-06
									BEND5	2	0.453656	0.820175	1.24281e-06	2.23341e-06
									GPR107	1	0.967902	0.863073	1.25283e-06	2.24673e-06
									TIAM1	1	0.473605	0.237158	1.26091e-06	2.2565e-06
									DDAH2	2	0.159523	0.448068	1.27356e-06	2.2744e-06
									MLLT11	2	0.522188	0.86029	1.29609e-06	2.30984e-06
									UNK	2	0.320158	0.581717	1.35815e-06	2.41542e-06
									RASL11A	1	0.858507	0.817368	1.45167e-06	2.57642e-06
									NF2	1	0.878549	0.75186	1.47052e-06	2.60448e-06
									VAMP2	2	0.243359	0.446157	1.50312e-06	2.65675e-06
									PSG5	1	0.787059	0.608397	1.57079e-06	2.77066e-06
									SLMO1	1	0.875915	0.785988	1.6003e-06	2.81691e-06
									RADIL	2	0.310435	0.603458	1.62564e-06	2.85568e-06
									SRC	1	0.844292	0.690083	1.62693e-06	2.85211e-06
									CDK20	2	0.120948	0.264429	1.6687e-06	2.91937e-06
									BCL9L	1	0.941134	0.886416	1.67141e-06	2.91818e-06
									ATP6V1C2	1	0.865128	0.697456	1.67795e-06	2.92365e-06
									MRPL43	2	0.496496	0.825201	1.69043e-06	2.93943e-06
									SMYD3	1	0.83727	0.739353	1.76284e-06	3.05916e-06
									CCDC12	2	0.324543	0.644073	1.76521e-06	3.05709e-06
									SPARC	1	0.861454	0.719057	1.77559e-06	3.06887e-06
									NLRP3	1	0.812213	0.626433	1.7867e-06	3.08187e-06
									EGR2	1	0.875818	0.77502	1.80064e-06	3.0997e-06
									WDSUB1	2	0.570004	0.801711	1.81066e-06	3.11071e-06
									C1QA	1	0.757694	0.694675	1.81093e-06	3.10498e-06
									ZNRF1	2	0.29388	0.565895	1.84261e-06	3.153e-06
									WIPI2	2	0.377262	0.623951	1.85526e-06	3.16833e-06
									MTUS1	2	0.447535	0.825645	1.96299e-06	3.34565e-06
									CALHM2	1	0.381826	0.0604208	2.1418e-06	3.64319e-06
									MDGA2	1	0.867767	0.732165	2.17145e-06	3.68631e-06
									SLC7A2	2	0.359144	0.637126	2.17849e-06	3.69097e-06
									APOBEC3D	1	0.752967	0.570433	2.25356e-06	3.81065e-06
									PCOLCE2	2	0.0529063	0.0672013	2.33142e-06	3.93457e-06
									TBC1D5	2	0.0737337	0.105578	2.34479e-06	3.94936e-06
									WWOX	2	0.306864	0.63801	2.3564e-06	3.96115e-06
									PARP6	2	0.193988	0.435927	2.38676e-06	4.00436e-06
									RHBDD2	1	0.520042	0.337986	2.43424e-06	4.07605e-06
									PTPRC	1	0.855492	0.726961	2.43606e-06	4.07116e-06
									TLK1	1	0.923727	0.886268	2.56398e-06	4.27662e-06
									ZNF578	2	0.0260311	0.0633719	2.58385e-06	4.3014e-06
									MEF2C	2	0.273745	0.607723	2.58462e-06	4.29436e-06
									MED11	1	0.829991	0.776967	2.79329e-06	4.63211e-06
									SSPO	1	0.856866	0.792471	2.85233e-06	4.72091e-06
									ATR	2	0.194648	0.424117	2.96701e-06	4.90127e-06
									APLNR	1	0.901785	0.728433	3.07762e-06	5.07424e-06
									B3GALNT1	2	0.0290746	0.0362947	3.18744e-06	5.24524e-06
									IGFBP7	1	0.809302	0.705439	3.23628e-06	5.31542e-06
									CTSF	2	0.586731	0.877953	3.46652e-06	5.68271e-06
									CLEC4A	1	0.910721	0.877352	3.48449e-06	5.70128e-06
									AOC3	1	0.882574	0.839192	3.59705e-06	5.87426e-06
									RXRB	2	0.352823	0.574954	3.60036e-06	5.86852e-06
									TSC22D4	2	0.114029	0.294782	3.77889e-06	6.14786e-06
									GTF3C1	2	0.415805	0.691916	3.86533e-06	6.2766e-06
									KLF15	2	0.513393	0.768116	3.98997e-06	6.46677e-06
									RANBP17	1	0.923216	0.863906	4.01266e-06	6.4913e-06
									BAP1	2	0.330181	0.572968	4.12635e-06	6.66266e-06
									STK17A	1	0.911187	0.861894	4.15512e-06	6.69653e-06
									PDXP	2	0.470127	0.793587	4.20259e-06	6.76034e-06
									MAP3K9	2	0.195755	0.343314	4.48214e-06	7.19655e-06
									CSF2RB	1	0.912858	0.823704	4.68051e-06	7.50104e-06
									ADAMTS4	1	0.795221	0.748406	4.71146e-06	7.53659e-06
									F2R	1	0.812361	0.718804	4.87885e-06	7.78983e-06
									IRF2BP2	2	0.111745	0.245682	4.91319e-06	7.83011e-06
									SERPINB9	2	0.384596	0.614417	4.96121e-06	7.89201e-06
									IKZF1	1	0.768199	0.591331	4.98886e-06	7.92131e-06
									DUSP14	1	0.685868	0.529507	5.16068e-06	8.17902e-06
									HK1	1	0.546354	0.351285	5.2255e-06	8.26649e-06
									RCE1	1	0.854211	0.796932	5.90918e-06	9.33085e-06
									NECAB2	1	0.612995	0.280626	6.33589e-06	9.98629e-06
									TOX2	1	0.731917	0.488556	6.47025e-06	1.01794e-05
									ITGAD	1	0.769144	0.691611	6.52122e-06	1.02408e-05
									COQ6	1	0.9032	0.847157	6.54815e-06	1.02643e-05
									GZMH	1	0.889569	0.69061	6.64118e-06	1.03912e-05
									PLEKHG4B	1	0.879713	0.801538	6.78036e-06	1.05897e-05
									THOC7	2	0.141937	0.201142	6.87524e-06	1.07184e-05
									BIRC3	1	0.932274	0.903215	6.93569e-06	1.0793e-05
									NMNAT2	1	0.87541	0.832746	7.06429e-06	1.09733e-05
									CDC42SE1	1	0.277703	0.0931858	7.16756e-06	1.11136e-05
									ZNF785	2	0.0460001	0.132105	7.37795e-06	1.14192e-05
									IL16	1	0.773291	0.702804	7.67334e-06	1.1855e-05
									DNMT3A	1	0.829068	0.769485	7.70048e-06	1.18756e-05
									PUS1	1	0.923731	0.906916	8.03817e-06	1.23742e-05
									RBM11	2	0.0331566	0.0696092	8.63883e-06	1.32751e-05
									C2	1	0.701787	0.470082	8.82214e-06	1.35325e-05
									PLCD1	2	0.158237	0.268442	8.9294e-06	1.36727e-05
									RASL12	1	0.828805	0.798504	9.31062e-06	1.4231e-05
									HKR1	2	0.383314	0.71246	9.74757e-06	1.48724e-05
									KLF10	2	0.1666	0.216075	1.01259e-05	1.54223e-05
									JARID2	2	0.253662	0.516617	1.04237e-05	1.58477e-05
									WRNIP1	2	0.374461	0.67615	1.15352e-05	1.75065e-05
									CSRP1	2	0.413648	0.739785	1.16463e-05	1.7644e-05
									TESC	1	0.879168	0.799373	1.16957e-05	1.76877e-05
									ACER3	2	0.547677	0.791271	1.18573e-05	1.79006e-05
									HOOK1	2	0.331613	0.596027	1.23261e-05	1.85757e-05
									MYD88	2	0.0486582	0.0629306	1.26214e-05	1.89873e-05
									CASKIN2	2	0.031844	0.0450223	1.27149e-05	1.90947e-05
									PRKDC	1	0.0113441	0.0100873	1.33483e-05	2.00107e-05
									BZRAP1	2	0.421994	0.584625	1.34053e-05	2.00613e-05
									TPD52L2	2	0.24042	0.429245	1.34499e-05	2.00929e-05
									NKIRAS1	2	0.0435108	0.0541567	1.37262e-05	2.04702e-05
									FUT1	1	0.860988	0.828717	1.37372e-05	2.0451e-05
									RCL1	2	0.320649	0.553053	1.44077e-05	2.14122e-05
									SLIT1	1	0.849434	0.778747	1.47554e-05	2.1891e-05
									TRPV2	1	0.495207	0.285833	1.50932e-05	2.23536e-05
									GIMAP7	1	0.822967	0.620436	1.52271e-05	2.2513e-05
									ZC3H7A	1	0.865811	0.746961	1.55023e-05	2.28805e-05
									SRGAP1	1	0.803213	0.642993	1.56264e-05	2.30241e-05
									PACSIN3	2	0.197718	0.320838	1.59249e-05	2.34237e-05
									LPAR6	2	0.165554	0.403706	1.64754e-05	2.41921e-05
									KLF2	1	0.672311	0.515508	1.65968e-05	2.43288e-05
									LRRN1	2	0.0729873	0.169706	1.68033e-05	2.45895e-05
									MCM2	2	0.234363	0.482638	1.76015e-05	2.57138e-05
									RCBTB1	1	0.934899	0.910577	1.78242e-05	2.59949e-05
									DCUN1D1	2	0.145022	0.189256	1.90328e-05	2.77105e-05
									ARHGAP21	2	0.423896	0.804831	1.91161e-05	2.77847e-05
									TRIP10	2	0.0296424	0.117055	1.97204e-05	2.86146e-05
									ANO1	1	0.872848	0.774522	2.01658e-05	2.92115e-05
									MAGEF1	2	0.164716	0.243656	2.04256e-05	2.95381e-05
									MET	1	0.826245	0.636346	2.06048e-05	2.97471e-05
									MAP2K5	2	0.234271	0.410919	2.0639e-05	2.97464e-05
									COL18A1	1	0.839864	0.790585	2.12908e-05	3.06345e-05
									YPEL3	2	0.463669	0.682577	2.13969e-05	3.07357e-05
									FAM50B	2	0.541403	0.698048	2.24166e-05	3.21466e-05
									NR1D2	2	0.0190123	0.0217983	2.26005e-05	3.23563e-05
									NR4A2	1	0.935498	0.898198	2.40221e-05	3.43345e-05
									SPOP	1	0.922287	0.895509	2.44942e-05	3.49511e-05
									ADAMTS2	1	0.792138	0.718813	2.52056e-05	3.59065e-05
									TIRAP	1	0.903846	0.794893	2.54596e-05	3.62082e-05
									GNPDA1	1	0.696822	0.540401	2.5949e-05	3.68433e-05
									RBMS1	1	0.655313	0.416912	2.7119e-05	3.84409e-05
									ASB1	1	0.891153	0.848664	2.9174e-05	4.12858e-05
									RPS20	1	0.400068	0.370506	2.95723e-05	4.17806e-05
									TTYH3	1	0.689224	0.503597	2.9644e-05	4.18131e-05
									MMP11	1	0.490249	0.298179	3.27041e-05	4.60538e-05
									ARC	1	0.018066	0.015912	3.29918e-05	4.63829e-05
									NIPSNAP1	2	0.508833	0.755313	3.37675e-05	4.73959e-05
									AKR7A2	2	0.285922	0.433705	3.4001e-05	4.76458e-05
									SPRY2	2	0.256695	0.490733	3.40992e-05	4.77056e-05
									PROS1	1	0.878814	0.840044	3.58418e-05	5.00619e-05
									MDFI	1	0.887968	0.816476	3.69942e-05	5.15877e-05
									SIL1	1	0.904648	0.883179	3.70913e-05	5.16393e-05
									RNF123	2	0.0534528	0.0648976	3.95184e-05	5.49293e-05
									KLC3	2	0.0787026	0.127727	3.97624e-05	5.51791e-05
									RARB	2	0.265925	0.600083	4.03473e-05	5.59006e-05
									IL1RN	1	0.869832	0.745084	4.03872e-05	5.58657e-05
									LYPD3	2	0.297576	0.547121	4.14674e-05	5.72677e-05
									STC2	1	0.913091	0.891235	4.26017e-05	5.87398e-05
									CD300C	1	0.805407	0.656782	4.31809e-05	5.94429e-05
									FUT3	2	0.350325	0.582073	4.37014e-05	6.00632e-05
									AACS	1	0.837469	0.813733	4.37265e-05	6.00017e-05
									SGCD	1	0.798802	0.647771	4.67598e-05	6.40617e-05
									YWHAB	1	0.925894	0.88762	4.72114e-05	6.45774e-05
									TRAF3IP3	1	0.838654	0.754049	4.85758e-05	6.6338e-05
									LAMA5	1	0.418978	0.298225	4.89595e-05	6.67559e-05
									POLR1B	2	0.039109	0.0571925	4.92489e-05	6.70441e-05
									DNAJC19	2	0.0818321	0.106063	5.07932e-05	6.9037e-05
									RSPH10B2	2	0.158839	0.243766	5.23234e-05	7.10045e-05
									ZPLD1	1	0.75437	0.655998	5.33615e-05	7.22989e-05
									ABHD8	2	0.334394	0.489442	5.44814e-05	7.37001e-05
									HSH2D	1	0.816301	0.697718	5.78353e-05	7.8114e-05
									CD300LB	1	0.877451	0.794947	6.36048e-05	8.57716e-05
									COX17	2	0.0579532	0.0777814	6.44843e-05	8.68213e-05
									LETM1	1	0.894188	0.84261	7.02985e-05	9.45014e-05
									ACAD10	1	0.827283	0.790102	7.17905e-05	9.63563e-05
									HIP1	1	0.757344	0.583948	7.25913e-05	9.72792e-05
									CPLX1	1	0.830196	0.624349	7.47498e-05	0.000100016
									AGBL5	2	0.360484	0.563782	7.51929e-05	0.000100452
									FGD5	1	0.917995	0.891887	7.56164e-05	0.000100861
									SH3PXD2B	1	0.526818	0.308223	7.84991e-05	0.000104544
									RBM6	2	0.0194927	0.0226656	8.21055e-05	0.000109177
									PPAP2B	1	0.908771	0.836033	8.4727e-05	0.000112489
									MAP3K13	2	0.0560998	0.0735301	8.54626e-05	0.000113291
									FAM118A	2	0.308408	0.581245	8.61194e-05	0.000113985
									NCOA7	2	0.745226	0.910984	9.0238e-05	0.000119253
									BCL2L12	2	0.722071	0.785252	9.54717e-05	0.000125976
									HEY1	1	0.0135138	0.0122597	9.61934e-05	0.000126733
									RPP14	2	0.0253484	0.0303415	9.72713e-05	0.000127957
									FNBP1	1	0.804454	0.617672	0.000104578	0.000137358
									RPL24	2	0.0234098	0.0274696	0.000106293	0.000139398
									LAMB1	1	0.924641	0.888187	0.000107853	0.000141228
									ZNF660	2	0.0313028	0.0384043	0.00011111	0.000145271
									ITGAX	1	0.278276	0.163116	0.000112722	0.000147155
									ADCK5	1	0.766011	0.659988	0.000116075	0.000151302
									ETS2	1	0.781946	0.643036	0.000118518	0.000154253
									TMEM39A	2	0.0198127	0.0222195	0.000119046	0.000154706
									CEBPD	1	0.0120451	0.0110224	0.000119846	0.000155511
									GNB4	2	0.0196738	0.0228109	0.000120567	0.000156209
									IGSF8	2	0.441459	0.633071	0.000122304	0.000158221
									BTBD6	1	0.816302	0.690946	0.000122889	0.00015874
									STAM	1	0.912521	0.819456	0.000127331	0.00016423
									SCN4A	1	0.73456	0.623942	0.000127718	0.000164483
									ADAM21P1	1	0.692528	0.513566	0.000137914	0.000177347
									GZMB	1	0.83433	0.725099	0.000140506	0.00018041
									TNFSF13	2	0.541005	0.687619	0.000142035	0.000182101
									ST8SIA1	1	0.802698	0.658379	0.00014433	0.000184768
									NCOA3	1	0.877325	0.771181	0.000146706	0.000187531
									B4GALT4	2	0.0201059	0.0228515	0.000149077	0.000190279
									RAB15	1	0.705918	0.624561	0.000149221	0.00019018
									PDCD6	1	0.603415	0.41663	0.00015219	0.000193676
									GGTLC1	1	0.875154	0.822383	0.000152453	0.000193724
									SULF2	1	0.939475	0.927236	0.000155256	0.000196994
									CD226	1	0.928068	0.884016	0.000161283	0.000204339
									SLC25A45	1	0.73552	0.652438	0.0001717	0.000217217
									CTSA	1	0.878163	0.822253	0.000175126	0.000221226
									CCDC66	2	0.0312338	0.0376276	0.000179356	0.000226236
									PVRL1	1	0.791356	0.623444	0.000183035	0.000230538
									CHADL	2	0.369112	0.458493	0.000195012	0.000245264
									SYDE2	2	0.0471985	0.109453	0.000198815	0.000249681
									NR2F2	1	0.603314	0.372844	0.000209503	0.00026272
									WDR48	2	0.0451038	0.0547617	0.000212958	0.000266663
									KCNK13	1	0.799825	0.676806	0.000216701	0.000270955
									KDM2B	1	0.886148	0.824585	0.000222803	0.00027818
									B4GALT7	2	0.260921	0.36632	0.000235854	0.000294047
									LSM3	2	0.0270067	0.0314565	0.000241607	0.000300783
									CLCN3	1	0.769284	0.616261	0.000242246	0.000301143
									KIF9	2	0.0288412	0.0342629	0.000250702	0.000311204
									AKT2	2	0.452002	0.584751	0.000252398	0.000312857
									KCNIP3	1	0.730978	0.608833	0.000256593	0.000317598
									FAM63A	2	0.19584	0.424211	0.000285825	0.000353271
									MELK	1	0.76167	0.569864	0.000287533	0.000354872
									RNF5	2	0.0582011	0.100572	0.000289953	0.000357345
									ENPEP	1	0.936507	0.922873	0.000295353	0.000363478
									MBP	1	0.707927	0.544399	0.00030489	0.000374679
									COL4A1	1	0.941725	0.917911	0.000311451	0.000382195
									ATP11B	2	0.501683	0.742846	0.000313398	0.000384036
									GOLGA4	2	0.0249665	0.0297711	0.000325613	0.000398436
									RPUSD3	2	0.133496	0.178105	0.000357904	0.000437326
									G0S2	1	0.723889	0.662808	0.000363967	0.000444102
									FAM153A	1	0.880528	0.797387	0.000368406	0.00044888
									OSBPL5	2	0.0348319	0.0403106	0.000391556	0.000476412
									MYH14	2	0.0381346	0.0542612	0.000394846	0.000479735
									TIMM17A	1	0.884925	0.769528	0.000403055	0.000489018
									GRAMD4	1	0.806209	0.743027	0.000412423	0.000499678
									ABHD5	2	0.0312024	0.0374987	0.000425135	0.000514353
									PIK3R5	1	0.91552	0.870693	0.000428889	0.000518165
									ADAM15	1	0.47425	0.346643	0.000430392	0.000519251
									STAT6	1	0.861552	0.83112	0.00043874	0.00052858
									SRGN	2	0.412734	0.704343	0.00047604	0.000572715
									FZD6	2	0.0780302	0.1506	0.000502073	0.00060319
									ARHGEF7	1	0.885942	0.84151	0.000507681	0.000609076
									THUMPD3	2	0.021544	0.024447	0.000509535	0.000610447
									OAT	1	0.834394	0.774255	0.000510559	0.000610822
									SEMA6B	1	0.939819	0.897282	0.0005213	0.000622805
									SYN2	2	0.04643	0.0625729	0.000540972	0.000645409
									PGBD1	2	0.0658482	0.0816601	0.000551087	0.000656566
									LIPE	2	0.261972	0.39707	0.000556039	0.000661548
									CNST	1	0.904754	0.892129	0.000557977	0.000662935
									MINA	2	0.530348	0.739106	0.000590571	0.000700691
									HEMK1	2	0.819365	0.868823	0.000597513	0.00070795
									HLTF	2	0.0851087	0.110395	0.000605784	0.000716761
									DOCK2	1	0.779735	0.698084	0.000639631	0.000755768
									AQP11	2	0.120524	0.206475	0.000647292	0.000763769
									TJP2	2	0.128052	0.215718	0.000652085	0.000768369
									KLK14	1	0.724549	0.510551	0.000660476	0.00077719
									NEO1	2	0.115716	0.219914	0.000664549	0.000780914
									DRAP1	2	0.393966	0.54703	0.000665121	0.000780518
									AP4S1	2	0.0376116	0.0487261	0.000686664	0.000804699
									ARL8B	2	0.0199357	0.0220274	0.000700054	0.000819273
									RNF13	2	0.0302822	0.0345324	0.000743231	0.000868619
									NDUFB4	2	0.0349848	0.0416765	0.000797848	0.000931184
									SHMT2	1	0.812792	0.75021	0.000811245	0.000945535
									RTEL1	1	0.779586	0.691486	0.000882147	0.00102678
									TIPARP	2	0.0302312	0.0358093	0.000891395	0.00103614
									KIF16B	1	0.927607	0.913279	0.000921864	0.00107011
									TPX2	1	0.925502	0.911996	0.000942005	0.00109201
									PKD2	1	0.833577	0.698137	0.000954168	0.00110462
									CERK	1	0.928838	0.907505	0.000995961	0.00115145
									CCS	2	0.405451	0.688138	0.00100368	0.00115881
									PRG2	1	0.871898	0.7904	0.00102726	0.00118446
									PHC3	2	0.0457	0.0550723	0.0010471	0.00120571
									FFAR3	1	0.626576	0.509454	0.00108025	0.00124222
									PAG1	1	0.914883	0.863693	0.00108591	0.00124705
									HIGD1B	1	0.707352	0.600605	0.00109638	0.0012574
									LSM12	1	0.369416	0.198979	0.00113717	0.00130244
									RHOQ	1	0.593553	0.41454	0.00120886	0.0013827
									CMTM6	2	0.0218944	0.0249856	0.00124962	0.00142742
									CA12	1	0.867778	0.750155	0.00129557	0.00147795
									ADAM9	1	0.799532	0.682615	0.00131029	0.00149275
									F7	1	0.46086	0.301538	0.00132011	0.00150195
									POLR2J4	2	0.118259	0.166459	0.00132723	0.00150806
									SLC36A1	1	0.89353	0.861963	0.00132876	0.0015078
									SEC24D	1	0.922432	0.896915	0.00138188	0.00156601
									RAP2A	1	0.890532	0.810652	0.00140636	0.00159165
									GIMAP1	1	0.913651	0.839673	0.00140714	0.00159044
									CCL4	1	0.873271	0.845142	0.00141509	0.00159732
									NEK4	2	0.0177336	0.0197083	0.00150815	0.00170013
									MSRB2	2	0.321768	0.468381	0.00152752	0.00171971
									OSBP2	2	0.0409421	0.0677944	0.00154997	0.0017427
									KDELC1	2	0.0462314	0.0584987	0.0015728	0.00176606
									SENP5	2	0.0447298	0.0531012	0.001623	0.00182004
									GPATCH1	2	0.0416021	0.0537455	0.00168695	0.00188929
									PHF1	2	0.176919	0.230914	0.00169588	0.00189683
									PLXNC1	1	0.610373	0.440927	0.00170865	0.00190862
									FCGR1A	1	0.894409	0.847737	0.00188535	0.00210327
									TIFAB	1	0.751738	0.701541	0.001904	0.00212131
									GLRX2	1	0.916307	0.888225	0.00195174	0.00217169
									RUSC2	1	0.842418	0.775869	0.00198949	0.00221083
									DIRC2	2	0.607769	0.746994	0.0020115	0.0022324
									DDX11	2	0.503902	0.611262	0.00205636	0.00227925
									PARP1	1	0.873365	0.83662	0.0021689	0.00240088
									CLCNKB	1	0.700885	0.650178	0.00222822	0.00246337
									ALG12	1	0.872479	0.839061	0.0022948	0.00253372
									KCNQ2	1	0.87717	0.768518	0.00230292	0.00253941
									ATXN10	1	0.839152	0.745431	0.00232589	0.00256146
									RUVBL1	2	0.044725	0.055894	0.00236434	0.00260047
									GFM1	2	0.0285378	0.0323511	0.00240052	0.00263688
									DNAH1	2	0.842233	0.8635	0.00259559	0.00284752
									THNSL1	2	0.0714083	0.119272	0.00266756	0.00292275
									QRICH1	2	0.0901095	0.111046	0.0028027	0.0030669
									WDR90	2	0.332093	0.400771	0.00282676	0.00308929
									ARMC3	2	0.362239	0.489928	0.00288559	0.00314959
									SORT1	1	0.869003	0.798793	0.00291852	0.00318149
									RC3H1	1	0.862306	0.786783	0.00315632	0.00343635
									MMP25	1	0.671409	0.494536	0.00328068	0.00356722
									HDAC11	2	0.475091	0.55624	0.003646	0.00395944
									LRRC27	2	0.0644521	0.113923	0.00383697	0.00416156
									OR2A7	1	0.813696	0.757363	0.00406364	0.00440185
									BRI3BP	1	0.850935	0.810947	0.00423199	0.00457844
									KLF11	2	0.342649	0.473621	0.00433267	0.00468147
									SLIT3	1	0.927171	0.911416	0.00436129	0.00470647
									PPP2R5C	1	0.865525	0.830167	0.00465031	0.00501207
									IRAK3	1	0.805409	0.729022	0.00514485	0.00553813
									SGSH	1	0.927642	0.905216	0.00517667	0.00556541
									ZBTB38	2	0.49362	0.628776	0.00586574	0.00629833
									FGFR1	1	0.624665	0.48533	0.00648536	0.00695496
									EIF1B	2	0.0261662	0.0293957	0.00648944	0.00695066
									ITPA	1	0.758057	0.66571	0.00653	0.0069854
									ZBTB11	2	0.247718	0.296271	0.00717091	0.00766145
									BCAT1	1	0.633815	0.495284	0.00820774	0.00875832
									SORCS3	1	0.741591	0.617189	0.00823358	0.008775
									PEX5	2	0.0432945	0.0632283	0.00829788	0.00883257
									DNAJC13	1	0.911852	0.88714	0.00893429	0.00949821
									KPNB1	1	0.745524	0.680123	0.00935138	0.00992934
									POMP	1	0.891639	0.853649	0.0102197	0.0108379
									FOXL1	1	0.912666	0.884481	0.0103249	0.010936
									ZNF154	2	0.0396682	0.0661818	0.0108464	0.0114742
									NPR1	1	0.923703	0.900613	0.0109294	0.0115478
									SS18L2	2	0.0158881	0.0175764	0.0119063	0.0125645
									ITGB3	1	0.933534	0.917429	0.0119118	0.0125549
									TBCCD1	2	0.0353159	0.0390056	0.0126777	0.0133458
									ZBTB48	2	0.340472	0.416646	0.0135309	0.0142265
									PHF13	2	0.267346	0.399264	0.0148263	0.0155694
									CYP2S1	1	0.695996	0.623092	0.0148406	0.0155654
									CARKD	1	0.938603	0.929631	0.0149321	0.0156422
									CEP350	1	0.932092	0.912638	0.0149579	0.0156503
									DSC2	1	0.903094	0.855067	0.0169623	0.0177258
									NTRK3	1	0.874634	0.786008	0.0175783	0.0183473
									ADAM21	1	0.872573	0.771631	0.0191785	0.0199931
									RAB11FIP3	1	0.730709	0.666142	0.0215147	0.0224014
									ENTPD6	2	0.145218	0.209069	0.0234168	0.0243524
									TSGA10IP	1	0.719785	0.667849	0.0253588	0.0263401
									SLC24A4	1	0.902423	0.891664	0.0253965	0.0263473
									FAM57A	1	0.585645	0.495115	0.0288033	0.0298456
									ABTB2	1	0.585214	0.453591	0.0331807	0.03434
									TMEM175	1	0.945175	0.920941	0.0331905	0.0343088
									RGS3	2	0.304589	0.406451	0.0345721	0.035694
									GTF3C5	1	0.910556	0.866946	0.0359529	0.0370751
									MBNL1	2	0.0335102	0.0377294	0.0426568	0.0439355
									UBOX5	1	0.835872	0.796001	0.046602	0.0479415
									TRPC6	1	0.851507	0.796994	0.0469197	0.0482106
									IER5L	1	0.0206278	0.0143224	0.0472638	0.0485061

## Sheet: TableS2
TableS2: statistical descriptions for the UM patients between the IntSub1 and IntSu2.
	IntSub1 (n=60)	IntSub2 (n=20)	chi-square's P-value
sex:			0.696
Female	25 (41.7%)	10 (50.0%)
Male	35 (58.3%)	10 (50.0%)
tumor stages:			0.069
Stage IIA	4 (6.67%)	0 (0.00%)
Stage IIB	25 (41.7%)	7 (35.0%)
Stage IIIA	20 (33.3%)	7 (35.0%)
Stage IIIB	9 (15.0%)	1 (5.00%)
Stage IIIC	1 (1.67%)	2 (10.0%)
Stage IV	1 (1.67%)	3 (15.0%)
metastatic state:			<0.001
No	48 (80.0%)	6 (30.0%)
Yes	12 (20.0%)	14 (65.0%)
age:			1
Non-old group	34 (57.6%)	11 (55.0%)
Old group	25 (42.4%)	9 (45.0%)

## Sheet: TableS3
TableS3: A list of subtype-specific genes from mRNA. Bold red texts indicate genes appeared in Foundation One testing.
mRNA genes	GeneCluster	mean in IntSub1	mean in IntSub2	P.value	adjusted P.value
QARS	1	-0.48021	-2.31855	9.62127e-11	1.24836e-09
CDCA7L	1	0.364258	-1.00709	1.05661e-09	1.10784e-08
RPL32	1	-0.489402	-2.02706	9.92871e-09	8.37886e-08
SLC25A38	1	-0.87511	-2.99966	1.27236e-08	1.02779e-07
SLC25A38.1	1	-0.87511	-2.99966	1.27236e-08	1.02779e-07
BRK1	1	-0.713775	-2.50584	1.71472e-08	1.28977e-07
LSM3	1	-0.897148	-2.99397	1.8344e-08	1.36495e-07
LSM3.1	1	-0.897148	-2.99397	1.8344e-08	1.36495e-07
MPRIP	1	0.438218	-0.990725	2.33341e-08	1.682e-07
TAMM41	1	-0.69929	-2.6395	2.47902e-08	1.75049e-07
BRPF1	1	-0.67165	-2.38826	3.1695e-08	2.20802e-07
RPSA	1	-0.457807	-1.88749	3.86833e-08	2.65916e-07
OGG1	1	-1.02231	-3.33366	3.97278e-08	2.71299e-07
FDFT1	1	0.379928	-1.90878	4.42421e-08	2.98203e-07
EXTL3	1	0.193703	-1.66585	5.58985e-08	3.64922e-07
MTMR14	1	-0.592577	-2.19345	6.88979e-08	4.36073e-07
MAPKAPK3	1	-0.586193	-2.25512	7.31457e-08	4.54642e-07
CHCHD4	1	-0.695385	-2.59679	7.59435e-08	4.66446e-07
KIF9	1	-0.844775	-2.66281	7.62917e-08	4.65828e-07
TKT	1	-0.252225	-1.53102	8.84523e-08	5.36921e-07
RPL15	1	-0.521222	-1.88502	1.76987e-07	1.00941e-06
HEMK1	1	-0.753502	-2.44715	2.07585e-07	1.16472e-06
SPAG16	1	0.34457	-0.90964	2.28749e-07	1.26974e-06
TMEM220	1	0.401183	-0.895745	2.30509e-07	1.2727e-06
REPS1	1	0.0880817	-1.65532	2.76532e-07	1.4497e-06
VILL	1	-0.292873	-1.63145	3.07227e-07	1.59451e-06
TSEN2	1	-0.624378	-2.2036	3.15353e-07	1.62048e-06
RUVBL1	1	-0.50875	-1.86881	3.42342e-07	1.73342e-06
KLF15	1	-0.895962	-2.75143	3.49686e-07	1.76201e-06
TJP2	1	0.314253	-0.957555	3.57467e-07	1.79252e-06
JAGN1	1	-0.391162	-1.62528	3.76424e-07	1.86951e-06
MKRN2	1	-0.791217	-2.69609	3.81427e-07	1.88086e-06
MKRN2.1	1	-0.791217	-2.69609	3.81427e-07	1.88086e-06
PLXNB1	1	-0.609953	-1.98533	4.21742e-07	2.06495e-06
CAND2	1	-0.616267	-2.10652	5.13601e-07	2.43433e-06
RPL22	1	-0.0264467	-1.26357	5.67834e-07	2.65501e-06
ESD	1	0.256355	-0.941345	6.22349e-07	2.89685e-06
RAF1	1	-1.01876	-3.11115	7.14778e-07	3.28292e-06
PLCD1	1	-0.565032	-1.92036	7.18625e-07	3.27883e-06
PLCD1.1	1	-0.565032	-1.92036	7.18625e-07	3.27883e-06
TBC1D5	1	-0.312672	-1.75038	7.45432e-07	3.3715e-06
TBC1D5.1	1	-0.312672	-1.75038	7.45432e-07	3.3715e-06
EIF1B	1	-0.81801	-2.50179	7.74211e-07	3.47141e-06
EIF1B.1	1	-0.81801	-2.50179	7.74211e-07	3.47141e-06
DLC1	1	0.100065	-1.56076	8.6755e-07	3.81575e-06
RPL14	1	-0.36302	-1.54031	9.47502e-07	4.13238e-06
TATDN2	1	-0.640157	-2.07869	1.00798e-06	4.34142e-06
COPG2	1	0.513098	-0.831915	1.04518e-06	4.46462e-06
RPL24	1	-0.473845	-1.70768	1.164e-06	4.95179e-06
IQSEC1	1	-0.485017	-2.3689	1.61778e-06	6.70361e-06
IQSEC1.1	1	-0.485017	-2.3689	1.61778e-06	6.70361e-06
ENTPD6	1	0.378992	-0.826455	2.13779e-06	8.66808e-06
CTDSP2	1	0.296762	-0.871945	2.30173e-06	9.22467e-06
MAGEF1	1	-0.595225	-1.99977	2.53951e-06	1.00611e-05
QRICH1	1	-0.7239	-2.3234	3.11155e-06	1.20514e-05
GLRX5	1	0.446933	-0.846345	3.22742e-06	1.24076e-05
MON1A	1	-0.448718	-1.58825	3.53586e-06	1.3444e-05
BAP1	1	-0.817835	-2.39584	3.66475e-06	1.38833e-05
FBXO17	1	0.329137	-0.80736	3.73059e-06	1.40302e-05
TADA3	1	-0.258037	-1.28479	4.08052e-06	1.52359e-05
SH3GLB2	1	0.300623	-0.88064	5.02602e-06	1.82413e-05
LAMB2	1	-0.35132	-1.37601	5.50677e-06	1.98473e-05
PDK2	1	0.296152	-0.783375	5.53337e-06	1.98742e-05
POLR2J4	1	0.350748	-0.755925	5.58062e-06	1.99748e-05
ZBTB12	1	2.98732	-0.53187	5.85972e-06	2.09017e-05
APBB1	1	0.40559	-0.78306	6.15503e-06	2.18799e-05
GORASP1	1	-0.662938	-1.96688	6.22032e-06	2.20365e-05
EIF3K	1	0.233082	-0.872755	6.23481e-06	2.20127e-05
ACAA1	1	-0.613333	-1.91607	6.55537e-06	2.3066e-05
CUL9	1	0.738223	-0.398565	7.39145e-06	2.5746e-05
CUTA	1	1.23161	-0.579935	7.52628e-06	2.6128e-05
CTNNB1	1	-0.265893	-1.35025	8.09744e-06	2.80171e-05
MAP2K5	1	0.272118	-0.818	8.3433e-06	2.86766e-05
DENND1A	1	0.283218	-0.877335	8.90168e-06	3.01959e-05
HIF1AN	1	0.257897	-0.83243	8.93636e-06	3.02148e-05
IGSF22	1	0.300122	-0.84849	9.46314e-06	3.1892e-05
CTF1	1	0.366247	-0.86443	9.5555e-06	3.2099e-05
RPL37	1	0.242783	-0.82977	1.03247e-05	3.42396e-05
RNF123	1	-0.372128	-1.35224	1.08324e-05	3.5809e-05
MYH14	1	0.27332	-0.77114	1.24245e-05	4.05554e-05
ERBB3	1	0.294558	-0.790175	1.2524e-05	4.07522e-05
LMCD1	1	-0.47409	-1.56726	1.27186e-05	4.11915e-05
LMCD1.1	1	-0.47409	-1.56726	1.27186e-05	4.11915e-05
SUMF1	1	-0.512202	-1.73723	1.36254e-05	4.33839e-05
ZNF619	1	-0.455808	-1.67728	1.41281e-05	4.4847e-05
SOBP	1	0.2453	-0.86306	1.46367e-05	4.63198e-05
NIPSNAP1	1	0.321568	-0.739785	1.49116e-05	4.70463e-05
SETMAR	1	-0.447497	-1.50575	1.59841e-05	4.99745e-05
RNF44	1	0.279558	-0.816505	1.68259e-05	5.24484e-05
LIPE	1	0.298617	-0.759785	1.73805e-05	5.40149e-05
GPD1L	1	-0.33575	-1.31347	1.88913e-05	5.8535e-05
HNMT	1	0.334455	-0.79226	1.93172e-05	5.93231e-05
UQCRC1	1	-0.127037	-1.11468	2.04986e-05	6.27655e-05
EFS	1	0.229573	-0.80137	2.09315e-05	6.39025e-05
PRKCD	1	-0.628183	-1.93295	2.1027e-05	6.40058e-05
AGBL5	1	0.50052	-0.6826	2.41821e-05	7.2968e-05
NDUFB4	1	-0.497507	-1.59301	2.45698e-05	7.39232e-05
MAP3K11	1	0.299198	-0.713935	2.46189e-05	7.38567e-05
RXRB	1	2.68207	-0.29609	2.53869e-05	7.57231e-05
PIGZ	1	-0.603785	-1.72962	2.62852e-05	7.81779e-05
SLC44A3	1	0.1876	-0.825345	2.6982e-05	7.97928e-05
PCOLCE2	1	-0.53341	-1.59596	2.79643e-05	8.24628e-05
PTPN21	1	0.234928	-0.769515	2.81102e-05	8.26584e-05
SIRPA	1	0.373167	-0.70356	3.14614e-05	9.12205e-05
RFNG	1	0.568107	-0.705355	3.18473e-05	9.18265e-05
CIDECP	1	-0.478638	-1.53818	3.2372e-05	9.30808e-05
ARPC4	1	-0.36834	-1.3415	3.38582e-05	9.6024e-05
IRF2BP2	1	0.511233	-0.682615	3.42054e-05	9.67444e-05
ZNF777	1	0.272848	-0.722575	3.45775e-05	9.7531e-05
MLLT1	1	0.271323	-0.77696	3.69193e-05	0.000103854
ZNF836	1	0.28633	-0.794275	3.99214e-05	0.000111394
MRPL43	1	0.229768	-0.813635	4.30258e-05	0.000119414
DDAH2	1	0.598112	-0.61309	4.35968e-05	0.000120676
CASKIN2	1	0.553835	-0.642265	4.36128e-05	0.000120399
SERPINB6	1	1.59152	-0.196625	4.74967e-05	0.000130427
FHIT	1	-0.214203	-1.14182	4.82564e-05	0.000132164
SEMA3B	1	-0.255568	-1.13598	5.19555e-05	0.000141921
MPL	1	0.0422867	-0.89051	5.238e-05	0.000142705
HDAC11	1	-0.444417	-1.39705	5.30804e-05	0.000143296
HDAC11.1	1	-0.444417	-1.39705	5.30804e-05	0.000143296
RPUSD3	1	-0.431618	-1.37704	5.48692e-05	0.000147359
RPUSD3.1	1	-0.431618	-1.37704	5.48692e-05	0.000147359
BTG1	1	0.234178	-0.749185	5.49224e-05	0.000146931
AES	1	0.267587	-0.74112	5.84387e-05	0.000155537
FCGRT	1	0.305158	-0.72396	5.97863e-05	0.000158312
ENPP2	1	0.07177	-1.26801	6.73194e-05	0.000176905
MTUS1	1	-0.119742	-0.99938	6.86438e-05	0.00017993
EDNRB	1	0.241093	-0.712185	7.55189e-05	0.000195972
NFIA	1	0.0317683	-0.86726	7.88457e-05	0.000203081
OBSL1	1	0.553618	-0.741315	8.47596e-05	0.000216168
NYNRIN	1	0.256997	-0.713605	8.66963e-05	0.000220566
TPD52L2	1	0.68823	-0.798	9.01368e-05	0.000227645
PPP1R3C	1	0.23276	-0.735415	9.22735e-05	0.000232476
PHF1	1	1.05707	-0.60531	9.39099e-05	0.000235455
SATB1	1	-0.385913	-1.42224	9.53472e-05	0.000238196
SATB1.1	1	-0.385913	-1.42224	9.53472e-05	0.000238196
LINC00312	1	-0.452203	-1.37971	9.60674e-05	0.000239132
KLF11	1	0.229352	-0.73336	0.000108309	0.000267042
WWP2	1	0.04216	-0.943965	0.000125193	0.000305764
SAMD10	1	0.295195	-0.684275	0.000128573	0.000313283
PPFIBP2	1	0.346362	-0.708125	0.000136261	0.000328928
JARID2	1	3.77741	0.144935	0.000156521	0.000372635
LRRFIP2	1	-0.231155	-1.24476	0.000157917	0.000375099
CCND3	1	0.65506	-0.53417	0.000169248	0.000400181
KDM5B	1	0.502438	-0.62318	0.000173349	0.000407095
TSC22D4	1	0.280462	-0.66734	0.000179459	0.000419547
ATG7	1	-0.46266	-1.5088	0.000183444	0.000427898
SYN2	1	-0.169542	-1.19945	0.000188055	0.000437181
SYN2.1	1	-0.169542	-1.19945	0.000188055	0.000437181
FAM50B	1	2.60533	-0.30252	0.000192837	0.000446798
MCM2	1	-0.561652	-1.53086	0.000196887	0.000455164
CCDC12	1	-0.501588	-1.45968	0.000198461	0.000457276
CCDC12.1	1	-0.501588	-1.45968	0.000198461	0.000457276
ABHD8	1	0.25448	-0.66298	0.000226418	0.00051767
RAPGEF3	1	0.191183	-0.710035	0.000232584	0.000529434
SEC13	1	-0.594533	-1.69207	0.00023677	0.000537783
PTPRS	1	0.231307	-0.73494	0.000244075	0.00055076
AP4S1	1	0.268237	-0.687675	0.000246989	0.000556127
RSPH10B2	1	0.254478	-0.667765	0.000254219	0.000571167
METTL13	1	0.319552	-0.63026	0.000254733	0.000571086
LRRC27	1	0.208622	-0.715755	0.000263006	0.000587097
RNF5	1	1.42398	-0.212635	0.000268789	0.000597436
TNPO2	1	0.23608	-0.68102	0.000270682	0.000597805
NEO1	1	0.22311	-0.720225	0.000283996	0.000624551
KLC3	1	0.254552	-0.66846	0.000291387	0.000639449
WIPI2	1	0.371868	-0.642395	0.000293278	0.000642241
PLSCR4	1	-0.36771	-1.18924	0.000303336	0.000662172
PLSCR4.1	1	-0.36771	-1.18924	0.000303336	0.000662172
TIMP3	1	0.250788	-0.70459	0.000310087	0.000674781
FYN	1	-0.00287167	-1.30815	0.000313886	0.000681619
IL17RD	1	-0.314527	-1.13272	0.000316276	0.000685374
LIMS2	1	0.382282	-0.71405	0.000319528	0.00069098
PDHB	1	-0.395948	-1.33672	0.000325077	0.000701517
FYCO1	1	-0.23387	-0.97203	0.000328601	0.000706186
OSBPL7	1	0.450537	-0.636535	0.000343182	0.000732968
SERGEF	1	0.266773	-0.6269	0.000345352	0.000736089
RBP7	1	0.003095	-0.807325	0.000357938	0.000761351
MNT	1	0.311177	-0.610935	0.000360267	0.000763178
CNRIP1	1	0.306373	-0.60179	0.000377724	0.000796905
RHOBTB2	1	0.074245	-0.83796	0.000394969	0.000831598
ASPSCR1	1	0.5648	-0.52465	0.000410008	0.000859775
DDX11	1	0.209462	-0.65768	0.000417249	0.000873195
TNFSF13	1	0.29938	-0.631205	0.000418492	0.000874034
RADIL	1	0.292688	-0.674475	0.000447655	0.000927478
GALM	1	0.349778	-0.71877	0.000450897	0.000932333
TST	1	0.381558	-0.633245	0.000453005	0.000934829
CTDSPL	1	0.0127717	-0.97456	0.000476327	0.000981006
BEND5	1	-0.0442217	-0.87265	0.000503123	0.0010321
PARP6	1	0.188168	-0.69631	0.000528414	0.00107548
TOMM20L	1	0.322357	-0.655915	0.000537397	0.00109162
PACSIN3	1	0.39732	-0.68722	0.000550336	0.00111572
STUB1	1	0.284185	-0.614745	0.000553659	0.00112027
PLAGL2	1	0.336863	-0.64232	0.000563527	0.00113802
PEX5	1	0.187443	-0.672155	0.00056408	0.00113692
BRD3	1	0.319458	-0.74904	0.000564883	0.00113634
CRELD1	1	-0.396722	-1.29053	0.000574591	0.0011514
CTSF	1	0.481065	-0.66746	0.000581252	0.0011625
IGHMBP2	1	0.32088	-0.64213	0.000599142	0.0011914
NKIRAS1	1	-0.505382	-1.48518	0.000626362	0.00123488
NKIRAS1.1	1	-0.505382	-1.48518	0.000626362	0.00123488
PRRT3	1	-0.407262	-1.37249	0.000655894	0.00128456
CSK	1	0.166105	-0.69571	0.000690084	0.00134392
PELI3	1	0.300852	-0.5981	0.000697799	0.0013564
ZNF578	1	0.285943	-0.609555	0.000761014	0.00147651
WWOX	1	-0.0668283	-1.04822	0.000784288	0.00151883
LPIN1	1	0.241877	-0.58709	0.000809766	0.00156234
ARHGEF18	1	0.169432	-0.67245	0.000836518	0.001605
SETD5	1	-0.523562	-1.46426	0.000853666	0.00163488
CRTAC1	1	0.208763	-0.623155	0.000877638	0.00167769
VAC14	1	-0.0489983	-0.91894	0.000930301	0.00177184
EZH1	1	0.279683	-0.620125	0.000963126	0.001831
DAB2	1	0.20303	-0.612005	0.000969387	0.00183953
MANSC1	1	0.158408	-0.66464	0.00100089	0.00189585
HKR1	1	0.183203	-0.64187	0.0010353	0.00195745
TTLL11	1	0.266157	-0.670785	0.00104807	0.00197082
SLC7A2	1	0.242455	-0.97688	0.00110529	0.00206348
AKT2	1	0.222202	-0.61614	0.00112599	0.00209458
SERPINB9	1	3.34837	-0.24298	0.00120815	0.00222746
RPP14	1	-0.413378	-1.2392	0.00121673	0.00223732
RPP14.1	1	-0.413378	-1.2392	0.00121673	0.00223732
ROBO1	1	-0.426533	-1.14916	0.00125228	0.00229659
PRICKLE2	1	-0.202133	-0.874945	0.00127471	0.0023336
DAZAP1	1	0.252697	-0.553495	0.00131653	0.00240168
FBXL15	1	0.193163	-0.614415	0.00131697	0.00239828
KIAA1217	1	0.189282	-0.619155	0.00135651	0.00246164
IL17RC	1	-0.326775	-1.02889	0.00135881	0.00246152
ALG3	1	-0.282205	-0.982685	0.00144011	0.00259971
PPARG	1	-0.19618	-0.879855	0.0014442	0.00260257
TMEM201	1	0.0344683	-0.750155	0.0015031	0.00269468
DTWD1	1	0.159297	-0.63	0.00152576	0.00271653
GARNL3	1	0.171968	-0.62856	0.0015323	0.00272351
GAMT	1	0.221538	-0.564055	0.00157049	0.00278661
TEAD2	1	0.23927	-0.55308	0.00170839	0.00301582
SLC6A6	1	-0.317307	-1.2596	0.00173357	0.00305508
CSRP1	1	0.300832	-0.5186	0.00173557	0.00305343
TRIP10	1	0.188745	-0.622645	0.0017904	0.00314456
PKD1	1	0.235253	-0.57176	0.00186361	0.0032566
BCL2L12	1	0.213208	-0.56809	0.00194274	0.00338918
TMEM43	1	-0.606523	-1.60807	0.00196318	0.00341909
IL17RE	1	-0.380318	-1.06544	0.00199294	0.00345931
SUFU	1	0.18572	-0.59255	0.00201673	0.00349477
EFEMP2	1	0.368107	-0.52349	0.00212059	0.00366862
DCTN1	1	0.401907	-0.466435	0.00223579	0.00386148
BTBD2	1	0.1998	-0.55912	0.00234454	0.00404258
DDA1	1	0.215805	-0.54558	0.00236005	0.00405585
LYPD3	1	0.181752	-0.5669	0.00239526	0.00410955
MORN1	1	-0.0693133	-0.790895	0.00242747	0.00415794
FLNB	1	-0.186028	-0.83756	0.00248978	0.00425765
WDR90	1	0.223825	-0.566715	0.00253019	0.00431963
TESK2	1	-0.114773	-0.871235	0.0026269	0.00447738
IGSF11	1	-0.0546317	-0.86624	0.00272587	0.00463086
NPAS3	1	0.170605	-0.58056	0.00276177	0.00467655
PDE4B	1	0.0711217	-0.62629	0.00277735	0.00468763
CCDC174	1	-0.411635	-1.12224	0.00297294	0.00499338
CHADL	1	0.212977	-0.52514	0.00298326	0.00500263
OSBP2	1	0.201368	-0.53334	0.00303659	0.00507565
2021-09-04	1	0.255902	-0.50554	0.00304269	0.00507768
VAMP2	1	0.24577	-0.52468	0.00320001	0.00533165
UBE2E1	1	-0.69581	-1.63453	0.00322277	0.00536096
OSBPL5	1	0.44312	-0.501565	0.00345651	0.00572227
TTC21A	1	-0.305073	-0.968115	0.00364855	0.00598293
TIPARP	1	-0.276387	-0.89426	0.00372213	0.0060748
KCTD6	1	-0.472417	-1.25769	0.00403916	0.00653061
SYNPR	1	-0.318342	-0.90747	0.00420993	0.00679612
IGSF8	1	0.338432	-0.46943	0.00423584	0.00681674
PBX1	1	0.281173	-0.54022	0.00436616	0.00701559
UNK	1	0.439775	-0.394135	0.0043982	0.00705615
WDR48	1	-0.455093	-1.18042	0.00479281	0.00765964
WDR48.1	1	-0.455093	-1.18042	0.00479281	0.00765964
GSTM2	1	0.0241533	-0.845145	0.00532595	0.00845312
YPEL3	1	0.237008	-0.497965	0.0053784	0.00852332
PGBD1	1	1.09257	-0.14689	0.00541958	0.0085755
GALC	1	0.168455	-0.527655	0.00542959	0.00857826
SVIL	1	0.162317	-0.54297	0.00563014	0.00888158
CDK20	1	0.248107	-0.563075	0.00579785	0.00913227
METTL6	1	-0.521555	-1.26988	0.0064374	0.0100785
OR2A7	1	0.138533	-0.534105	0.00644247	0.0100712
CUEDC1	1	0.375052	-0.399615	0.00655641	0.0102339
ARF4	1	-0.74688	-1.6521	0.00666781	0.0103766
VGLL4	1	-0.376812	-1.03301	0.00675051	0.0104739
SEMA4G	1	0.157745	-0.52549	0.00734753	0.0113832
CHL1	1	-0.263817	-0.788945	0.00752269	0.0116285
CHL1.1	1	-0.263817	-0.788945	0.00752269	0.0116285
THOC7	1	-0.355795	-0.99176	0.00754305	0.011634
FAM129B	1	0.263065	-0.507885	0.00759274	0.0116933
POLR1B	1	0.217613	-0.47188	0.0078718	0.0120515
SSUH2	1	-0.255172	-0.78467	0.00794727	0.0121491
ZNF154	1	0.16129	-0.5001	0.00809334	0.0123542
COX6A2	1	0.134523	-0.514175	0.00811328	0.0123665
RAB5A	1	-0.459298	-1.16324	0.00818641	0.0124414
SHC4	1	0.159477	-0.507685	0.00897802	0.013565
MPZ	1	0.174673	-0.476945	0.0094882	0.0142943
KDELC1	1	0.385258	-0.56088	0.00961967	0.0144504
DNAH1	1	-0.29322	-0.84916	0.00982078	0.0146887
XPC	1	-0.330577	-0.950875	0.00985075	0.0147123
GFM1	1	-0.432752	-1.05161	0.00998623	0.0148933
MAMSTR	1	0.281803	-0.47789	0.0100579	0.0149786
GTF3C5	1	0.188495	-0.526075	0.010282	0.0152905
TPRXL	1	-0.199975	-0.738985	0.0105335	0.0156421
DDR1	1	0.79012	-0.261205	0.0106607	0.0158083
ZNF620	1	-0.290142	-0.859695	0.0113703	0.0168125
FAM63A	1	0.164185	-0.455975	0.0118606	0.0175126
CCDC40	1	0.174662	-0.4677	0.0118846	0.017523
SAMD13	1	-0.0639083	-0.71115	0.0121831	0.0179122
CCDC34	1	0.0881667	-0.52066	0.0131413	0.0192393
MLH1	1	-0.350123	-0.923655	0.0133505	0.0194633
DIRC2	1	-0.56349	-1.30095	0.0137874	0.0200439
UBE2E2	1	-0.412567	-1.0198	0.0141308	0.0204857
POMGNT1	1	-0.252863	-0.959345	0.0149498	0.0216428
ZNRD1	1	1.19548	0.045045	0.0154427	0.0223253
RARB	1	-0.405988	-0.964865	0.0166262	0.0239861
RARB.1	1	-0.405988	-0.964865	0.0166262	0.0239861
SERPING1	1	0.303568	-0.367245	0.0170037	0.0244797
SULT4A1	1	0.126068	-0.46492	0.017012	0.0244577
RCL1	1	0.284093	-0.58349	0.0174973	0.0251206
SPRY1	1	0.0647083	-0.53149	0.0183436	0.0262629
PER1	1	0.148217	-0.43013	0.0183784	0.0262766
ZSWIM4	1	0.193187	-0.403505	0.0189135	0.0269673
SALL2	1	0.16057	-0.443935	0.0190892	0.0271806
LRRN1	1	-0.146505	-0.58132	0.0192784	0.0274123
TMEM86A	1	0.23767	-0.43143	0.0193254	0.0274416
RMND5A	1	0.20256	-0.41541	0.0200019	0.0283246
ARL8B	1	-0.503112	-1.13943	0.0201834	0.0285233
ARL8B.1	1	-0.503112	-1.13943	0.0201834	0.0285233
CLCN6	1	-0.149102	-0.75602	0.0201853	0.0284678
MAP3K9	1	0.149905	-0.431425	0.0207031	0.0291189
SDC4	1	0.141418	-0.431365	0.0221735	0.0310609
PDXP	1	0.234497	-0.366735	0.0222741	0.0311598
GABRP	1	0.152315	-0.44669	0.0224601	0.0313776
ZNF219	1	0.267992	-0.444285	0.0232588	0.0324498
RBM11	1	0.0580517	-0.492635	0.0236859	0.0329571
SRGAP3	1	-0.37456	-1.25001	0.0238336	0.0330297
FBXL2	1	-0.33069	-0.84856	0.0244899	0.0338488
ASB14	1	-0.209898	-0.68939	0.0245767	0.0339237
OLA1	1	0.132097	-0.44074	0.0249108	0.0342937
IKZF4	1	0.09506	-0.48046	0.0249349	0.0342813
FBP2	1	0.159578	-0.426745	0.0264248	0.0361382
LINC00852	1	-0.255753	-0.711195	0.026954	0.0368135
DNAJC19	1	-0.460073	-0.98106	0.0321565	0.0435182
LSM6	1	0.143827	-0.49316	0.0322878	0.0436389
AKR7A2	1	-0.185063	-0.80546	0.0327639	0.0442249
MSRB2	1	0.140125	-0.40504	0.0328086	0.0442277
MXI1	1	0.117442	-0.43486	0.0334153	0.0449872
OXSM	1	-0.416647	-0.937615	0.0346714	0.0466177
ACOX2	1	-0.172555	-0.58762	0.035794	0.0480029
ZNF433	1	0.142793	-0.393365	0.0359211	0.048111
ABHD6	1	-0.514443	-1.05172	0.0369726	0.049392
ARMC9	2	-0.53632	1.28106	1.35654e-20	1.40809e-17
RAB2A	2	1.12606	10.3465	1.72321e-20	7.15478e-18
RAB2A.1	2	1.12606	10.3465	1.72321e-20	7.15478e-18
LYN	2	0.832895	6.59755	1.09585e-19	2.52775e-17
LYN.1	2	0.832895	6.59755	1.09585e-19	2.52775e-17
TCEB1	2	2.03282	15.2935	1.10866e-19	1.77045e-17
TCEB1.1	2	2.03282	15.2935	1.10866e-19	1.77045e-17
TRAM1	2	0.718333	6.78878	4.4137e-19	5.72678e-17
IMPA1	2	0.51985	8.22265	8.71705e-19	1.00537e-16
IMPAD1	2	0.223777	4.43709	1.33184e-18	1.38245e-16
TMEM68	2	0.49021	6.38479	1.50771e-18	1.36088e-16
TMEM68.1	2	0.49021	6.38479	1.50771e-18	1.36088e-16
TGS1	2	0.507232	6.01415	6.47924e-18	5.17342e-16
ATP6V1H	2	0.644998	5.53302	8.88315e-18	6.35911e-16
ATP6V1H.1	2	0.644998	5.53302	8.88315e-18	6.35911e-16
UBE2V2	2	0.545977	6.52276	1.21554e-17	7.64684e-16
UBE2V2.1	2	0.545977	6.52276	1.21554e-17	7.64684e-16
TCEA1	2	0.809325	6.63323	1.81767e-17	1.01986e-15
TCEA1.1	2	0.809325	6.63323	1.81767e-17	1.01986e-15
COPS5	2	0.692587	5.38274	1.87674e-17	9.7403e-16
DENND3	2	2.35279	13.6415	1.97639e-17	9.769e-16
CHCHD7	2	0.619585	5.55061	3.10381e-17	1.43189e-15
CHCHD7.1	2	0.619585	5.55061	3.10381e-17	1.43189e-15
RMDN1	2	1.00439	6.75293	4.33322e-17	1.87412e-15
VCPIP1	2	0.551788	6.05938	7.0012e-17	2.8499e-15
VCPIP1.1	2	0.551788	6.05938	7.0012e-17	2.8499e-15
NSMAF	2	0.838132	6.59936	7.80504e-17	2.94605e-15
NSMAF.1	2	0.838132	6.59936	7.80504e-17	2.94605e-15
TMEM70	2	1.17735	8.95398	9.77354e-17	3.49825e-15
UBE2W	2	0.617025	6.25871	1.37858e-16	4.76987e-15
ARFGEF1	2	0.540525	6.48735	1.40144e-16	4.69257e-15
BAG2	2	-0.438595	1.7459	2.93334e-16	9.51504e-15
ATP6V1C1	2	0.506008	5.51743	5.18901e-16	1.63218e-14
SEC24D	2	-0.438282	1.26324	7.49664e-16	2.28868e-14
MRPL15	2	0.916503	8.12008	9.06786e-16	2.65139e-14
MRPL15.1	2	0.916503	8.12008	9.06786e-16	2.65139e-14
NBN	2	0.600782	6.34722	1.13785e-15	3.19213e-14
SPIDR	2	0.778988	5.16388	1.78253e-15	4.86911e-14
WWP1	2	0.288238	3.56553	2.12521e-15	5.65632e-14
PTP4A3	2	3.75428	22.8044	2.48496e-15	6.44846e-14
MTFR1	2	0.62718	7.05769	3.50572e-15	8.87546e-14
TERF1	2	0.412328	4.06684	4.11256e-15	1.01639e-13
PRKDC	2	0.98113	7.43865	7.66065e-15	1.82799e-13
PRKDC.1	2	0.98113	7.43865	7.66065e-15	1.82799e-13
ASAP1	2	1.41229	8.29924	9.10428e-15	2.10006e-13
P4HA1	2	-0.429527	1.24615	1.29566e-14	2.92369e-13
VPS13B	2	0.536605	4.77375	1.64394e-14	3.63065e-13
GCH1	2	-0.417733	1.20274	3.87448e-14	8.37856e-13
PSMA4	2	-0.434637	1.19852	5.88361e-14	1.24636e-12
YTHDF3	2	0.429418	5.33222	7.67088e-14	1.57671e-12
YTHDF3.1	2	0.429418	5.33222	7.67088e-14	1.57671e-12
ISG20	2	-0.402713	1.18226	1.81888e-13	3.63077e-12
UBXN2B	2	0.274677	3.3654	2.39245e-13	4.6856e-12
SDCBP	2	0.896482	6.21945	3.35435e-13	6.4478e-12
CDC42SE1	2	-0.362592	1.38681	4.99909e-13	9.43464e-12
LACTB2	2	0.277565	3.10241	5.14373e-13	9.53428e-12
GLRX2	2	-0.320408	1.4586	1.15076e-12	2.0956e-11
LYPLA1	2	0.338338	4.21394	1.71609e-12	3.07121e-11
PEX2	2	0.65087	3.6408	1.84692e-12	3.24933e-11
NT5DC3	2	-0.406267	1.17251	2.25214e-12	3.8962e-11
FABP5	2	0.760908	4.92229	2.68605e-12	4.57069e-11
STAU2	2	0.432295	3.44573	5.32043e-12	8.83617e-11
STAU2.1	2	0.432295	3.44573	5.32043e-12	8.83617e-11
MCM4	2	0.669707	5.05244	5.48463e-12	8.82643e-11
MCM4.1	2	0.669707	5.05244	5.48463e-12	8.82643e-11
TIMM17A	2	-0.340813	1.25012	6.62466e-12	1.04188e-10
KDELR3	2	-0.378552	1.19379	7.05209e-12	1.09255e-10
CEBPD	2	0.650478	3.99253	8.13321e-12	1.23245e-10
CEBPD.1	2	0.650478	3.99253	8.13321e-12	1.23245e-10
TAP1	2	-0.514135	0.94313	1.02485e-11	1.51971e-10
ASPH	2	0.161112	2.95084	1.25592e-11	1.82328e-10
ASPH.1	2	0.161112	2.95084	1.25592e-11	1.82328e-10
SNX16	2	0.104272	3.10377	1.46933e-11	2.08926e-10
CPNE3	2	0.697852	3.74784	2.51173e-11	3.52321e-10
ARMC1	2	0.28149	3.51549	2.8946e-11	4.00612e-10
BRI3BP	2	-0.396363	1.07299	4.31949e-11	5.89951e-10
NIPAL2	2	0.352747	4.19013	5.42468e-11	7.31274e-10
STAM	2	-0.388068	1.09669	6.61836e-11	8.80752e-10
SLC45A4	2	0.944515	3.50499	8.85929e-11	1.16404e-09
CSPP1	2	0.192622	2.70488	9.75396e-11	1.24995e-09
CEP72	2	-0.366455	1.24327	1.01898e-10	1.28988e-09
ITGA6	2	-0.418053	1.02143	1.15568e-10	1.4453e-09
SETBP1	2	-0.390402	1.07119	1.1807e-10	1.45901e-09
CCL4	2	-0.38744	1.00679	1.29657e-10	1.58334e-09
CALHM2	2	-0.35749	1.09203	2.50736e-10	3.02633e-09
BCAT1	2	-0.3821	1.03819	2.57715e-10	3.07481e-09
FABP3	2	-0.433427	0.95502	3.22966e-10	3.80953e-09
IRF1	2	-0.370398	1.05646	3.23026e-10	3.76743e-09
CHD7	2	1.06931	4.51995	3.81656e-10	4.40177e-09
JPH1	2	1.02712	6.10567	3.97549e-10	4.5099e-09
JPH1.1	2	1.02712	6.10567	3.97549e-10	4.5099e-09
THBS2	2	-0.385397	0.954485	4.87919e-10	5.4458e-09
ADCK5	2	2.08882	6.6131	5.64019e-10	6.22821e-09
LY96	2	1.34018	12.6734	6.99236e-10	7.64007e-09
HTRA1	2	-0.353397	1.06065	8.57157e-10	9.26801e-09
TAPBPL	2	-0.36648	1.01371	9.01807e-10	9.65026e-09
ITGAX	2	-0.34244	1.02957	9.04877e-10	9.58431e-09
AUH	2	-0.3593	1.01679	1.30731e-09	1.35698e-08
LRRTM2	2	-0.345175	1.07542	1.92336e-09	1.97668e-08
ARC	2	0.977925	16.6974	2.1224e-09	2.15986e-08
RAB15	2	-0.34391	1.09644	2.52909e-09	2.54874e-08
SLCO5A1	2	1.2972	12.5505	2.62323e-09	2.60566e-08
SLCO5A1.1	2	1.2972	12.5505	2.62323e-09	2.60566e-08
ABCC1	2	-0.315443	1.10445	2.93177e-09	2.87092e-08
PARP4	2	-0.377818	0.964935	3.4845e-09	3.38029e-08
GIMAP7	2	-0.363778	0.95346	3.92174e-09	3.76923e-08
SPIRE1	2	-0.352497	1.01002	4.45318e-09	4.24073e-08
COL22A1	2	-0.14388	18.9102	4.86621e-09	4.59193e-08
BIRC3	2	-0.358178	0.956715	4.93557e-09	4.61542e-08
BCL3	2	-0.388307	0.9696	5.18821e-09	4.80836e-08
TMEM87A	2	-0.359293	1.06089	6.66146e-09	6.11911e-08
PAFAH1B1	2	-0.422403	0.94455	7.08289e-09	6.44916e-08
E2F5	2	0.882593	4.53233	7.56666e-09	6.80016e-08
E2F5.1	2	0.882593	4.53233	7.56666e-09	6.80016e-08
ZNF704	2	0.520253	2.89985	8.64205e-09	7.63443e-08
ZNF704.1	2	0.520253	2.89985	8.64205e-09	7.63443e-08
NCOA2	2	0.440352	3.27603	8.81164e-09	7.65396e-08
NCOA2.1	2	0.440352	3.27603	8.81164e-09	7.65396e-08
LCP2	2	-0.348767	1.01835	9.05942e-09	7.77164e-08
PSMB8	2	-0.602788	0.69455	9.2251e-09	7.84889e-08
SACS	2	-0.345868	0.98152	9.95739e-09	8.3353e-08
CD8A	2	-0.356522	0.912585	1.05506e-08	8.7612e-08
RHOQ	2	-0.321957	1.11606	1.11934e-08	9.22125e-08
TACC2	2	-0.351815	0.98231	1.23217e-08	1.00708e-07
PCMTD1	2	0.040595	1.85188	1.35192e-08	1.07532e-07
PCMTD1.1	2	0.040595	1.85188	1.35192e-08	1.07532e-07
FAM35A	2	-0.344395	0.99112	1.38767e-08	1.09121e-07
HK3	2	-0.368878	0.92309	1.42958e-08	1.11572e-07
CTSC	2	-0.330693	0.93677	1.46423e-08	1.13423e-07
DSCC1	2	-0.0221567	2.35325	1.49561e-08	1.14996e-07
GPR65	2	-0.356812	0.939165	1.51266e-08	1.15451e-07
PPAP2B	2	-0.367727	0.841215	1.59636e-08	1.20951e-07
RNF144A	2	-0.297982	1.1638	1.94394e-08	1.43107e-07
ADAP2	2	-0.391388	0.88898	2.06633e-08	1.51046e-07
EEF1A2	2	-0.345657	0.91451	2.24152e-08	1.62706e-07
HAVCR2	2	-0.348173	0.944	2.45474e-08	1.75725e-07
CD109	2	-0.290692	1.16223	2.46164e-08	1.75013e-07
IRF8	2	-0.31283	1.40641	2.48164e-08	1.7405e-07
SFXN5	2	-0.30754	1.04253	3.79004e-08	2.6227e-07
PATL2	2	-0.340982	0.918345	3.98099e-08	2.70083e-07
TRIM69	2	-0.354045	0.908635	4.46251e-08	2.98844e-07
RCSD1	2	-0.31998	0.920555	4.60585e-08	3.06466e-07
SLA2	2	-0.32361	0.900875	5.05856e-08	3.34445e-07
RBMS1	2	-0.347648	0.910025	5.49344e-08	3.60898e-07
LHFPL2	2	-0.293488	0.995645	5.87539e-08	3.81166e-07
ZDHHC7	2	-0.419677	0.956765	6.37908e-08	4.11273e-07
GZMK	2	-0.325352	0.924545	6.51291e-08	4.17309e-07
GRAP2	2	-0.328915	0.91236	6.79685e-08	4.3283e-07
ZBTB10	2	0.567525	2.96151	7.2426e-08	4.54249e-07
ZBTB10.1	2	0.567525	2.96151	7.2426e-08	4.54249e-07
MYBL1	2	-0.0230283	1.82706	7.37658e-08	4.55768e-07
CD300A	2	-0.330595	0.92937	9.18533e-08	5.54324e-07
PPP2R5C	2	-0.363157	0.927645	1.09377e-07	6.56261e-07
HSD17B12	2	-0.367747	0.86485	1.13461e-07	6.76854e-07
TRAF5	2	-0.294562	1.03315	1.23548e-07	7.32814e-07
PVRIG	2	-0.323802	0.901585	1.32107e-07	7.79132e-07
PTPRC	2	-0.322043	0.856045	1.42725e-07	8.36995e-07
NACC2	2	-0.3224	0.90197	1.50818e-07	8.79487e-07
CD27	2	-0.32873	0.885365	1.53576e-07	8.90566e-07
CLEC4A	2	-0.35963	0.874815	1.5856e-07	9.14364e-07
LRRCC1	2	0.0556517	2.42317	1.66059e-07	9.52317e-07
TNFRSF8	2	-0.379007	0.68678	1.81787e-07	1.03112e-06
S100A6	2	-0.254215	1.10644	1.91996e-07	1.08311e-06
RGS20	2	0.260982	3.22795	2.10095e-07	1.17247e-06
SNX20	2	-0.293193	1.1903	2.322e-07	1.27526e-06
NLRP1	2	-0.326233	0.835175	2.34535e-07	1.2813e-06
PLEK	2	-0.317388	0.854585	2.35522e-07	1.27996e-06
POMP	2	-0.283567	0.95294	2.36024e-07	1.27601e-06
GLRX	2	-0.318467	0.88888	2.40275e-07	1.29225e-06
STK17A	2	-0.326825	0.876625	2.48919e-07	1.33185e-06
AIF1	2	-0.441345	0.644185	2.53637e-07	1.35013e-06
PRKCA	2	-0.311388	0.938365	2.61025e-07	1.38237e-06
CCL5	2	-0.305422	0.870715	2.61307e-07	1.37684e-06
LARP4B	2	-0.351462	0.90036	2.91054e-07	1.51816e-06
FCGR1A	2	-0.310248	0.826435	3.11994e-07	1.61119e-06
TRPC6	2	-0.346188	0.81586	3.24191e-07	1.65769e-06
IKZF1	2	-0.333418	0.83134	3.38363e-07	1.72167e-06
KPNB1	2	-0.342895	0.909255	3.66356e-07	1.82826e-06
TRAF3IP3	2	-0.313595	0.815145	4.23172e-07	2.06222e-06
CCL3	2	-0.274605	0.89789	4.2739e-07	2.07304e-06
ST3GAL1	2	0.549002	2.56548	4.40651e-07	2.12742e-06
CTSW	2	-0.299938	0.913875	4.43396e-07	2.13076e-06
TM9SF3	2	-0.317297	0.89856	4.44267e-07	2.12511e-06
CDC25B	2	-0.248302	0.968005	4.94627e-07	2.35515e-06
DNAJC13	2	0.256582	1.87436	5.34228e-07	2.52058e-06
PARVG	2	-0.289922	0.89612	5.64888e-07	2.65318e-06
SGCD	2	-0.305158	1.00709	6.6702e-07	3.09092e-06
DOK2	2	-0.13225	1.17749	6.88874e-07	3.17801e-06
ADAMTS2	2	-0.300962	0.866845	8.09881e-07	3.60797e-06
ZC2HC1A	2	0.0884817	1.61227	8.56114e-07	3.79764e-06
GIMAP1	2	-0.324385	0.81478	8.64169e-07	3.81705e-06
OAT	2	-0.300968	0.88042	8.90004e-07	3.89799e-06
CD96	2	0.0380117	5.34531	9.52746e-07	4.13787e-06
HSPA9	2	-0.390395	0.88372	1.0021e-06	4.33407e-06
GRIN2A	2	-0.313992	0.820665	1.02507e-06	4.3968e-06
TOX2	2	-0.269997	0.91484	1.29745e-06	5.49693e-06
ACAP1	2	-0.303065	0.798445	1.32033e-06	5.57114e-06
TOX	2	0.521365	7.15956	1.47054e-06	6.17984e-06
HLCS	2	-0.19467	1.10796	1.56646e-06	6.55639e-06
P4HA2	2	-0.316343	0.848315	1.58993e-06	6.62791e-06
LAPTM5	2	-0.329145	0.706095	1.76214e-06	7.25833e-06
DOCK2	2	-0.294888	0.84968	1.86179e-06	7.63848e-06
DNMT3A	2	-0.174007	1.3758	2.04638e-06	8.36277e-06
PFKP	2	-0.256787	0.912075	2.05118e-06	8.34949e-06
LAT	2	-0.290015	0.94528	2.17624e-06	8.78962e-06
GZMH	2	-0.266297	0.895145	2.28068e-06	9.17576e-06
TSC22D1	2	-0.273717	0.85121	2.31045e-06	9.22401e-06
F2R	2	-0.267112	0.985645	2.39542e-06	9.52662e-06
TRMU	2	-0.279935	0.878275	2.64238e-06	1.04289e-05
SLC45A3	2	-0.225887	0.96421	2.72311e-06	1.07068e-05
CD74	2	-0.299957	0.803625	2.77819e-06	1.08821e-05
IL2RA	2	-0.295717	0.83274	2.85818e-06	1.11533e-05
CD84	2	-0.268045	0.83622	2.92107e-06	1.13561e-05
RUNX1	2	-0.226462	1.02194	3.11241e-06	1.201e-05
SPATA13	2	-0.302603	0.77709	3.37251e-06	1.29176e-05
FAM110B	2	0.0837217	1.40203	3.47551e-06	1.32632e-05
SLAMF1	2	-0.285035	0.786735	3.71543e-06	1.40241e-05
TMEM150B	2	-0.270563	0.83465	3.79046e-06	1.4204e-05
SMYD3	2	-0.23421	1.01866	4.23953e-06	1.57729e-05
R3HDM1	2	-0.313938	0.79925	4.26423e-06	1.58081e-05
ARHGAP15	2	-0.295247	0.790085	4.42501e-06	1.63458e-05
ADAMTS4	2	-0.2637	0.962735	4.42686e-06	1.62946e-05
CSF2RB	2	-0.288535	0.791185	4.47001e-06	1.63953e-05
GZMB	2	-0.271572	0.828545	4.48416e-06	1.63893e-05
NADK	2	-0.820462	0.51133	4.50173e-06	1.63958e-05
PKD2	2	-0.305225	0.986975	5.45788e-06	1.97396e-05
IRAK3	2	-0.278453	0.813895	6.57846e-06	2.30691e-05
FAM198B	2	-0.26347	0.848265	6.75468e-06	2.36072e-05
DHX15	2	-0.16732	1.23409	8.17188e-06	2.81808e-05
MBP	2	-0.302933	0.81185	8.43952e-06	2.89116e-05
GPR107	2	-0.267013	0.90031	8.50683e-06	2.90463e-05
SDK2	2	-0.259517	0.891815	8.6017e-06	2.9274e-05
FILIP1L	2	0.347413	2.89619	1.00168e-05	3.354e-05
IMMT	2	-0.201423	0.97453	1.00579e-05	3.35693e-05
HSPA4L	2	-0.289065	0.8476	1.02386e-05	3.40631e-05
ITPRIPL2	2	-0.219758	0.991845	1.14097e-05	3.75976e-05
CAST	2	-0.29628	0.78174	1.17469e-05	3.85864e-05
ATHL1	2	-0.191257	1.048	1.18483e-05	3.87967e-05
ENPEP	2	-0.295108	0.738205	1.28536e-05	4.14349e-05
MELK	2	-0.260818	0.837725	1.28788e-05	4.13875e-05
NR2F2	2	-0.311423	0.773175	1.32196e-05	4.23516e-05
VDR	2	-0.296495	0.749055	1.32918e-05	4.24519e-05
GGTLC1	2	-0.24258	0.77254	1.50935e-05	4.7476e-05
LETM1	2	-0.00810667	1.5065	1.56151e-05	4.89683e-05
C1QC	2	-0.32419	0.694585	1.92794e-05	5.95595e-05
PI15	2	0.162523	4.2985	1.92956e-05	5.94326e-05
PITPNC1	2	-0.244745	0.75506	2.11019e-05	6.40463e-05
GUF1	2	-0.118263	1.2443	2.34836e-05	7.10671e-05
SCML4	2	-0.284862	0.637985	2.49738e-05	7.47054e-05
C1QA	2	-0.329353	0.6164	2.62934e-05	7.79787e-05
NOL10	2	-0.136258	1.23028	2.85871e-05	8.38232e-05
MET	2	-0.19397	0.92659	3.00384e-05	8.78305e-05
PLXNC1	2	-0.204527	0.908195	3.03716e-05	8.85554e-05
ZNF710	2	-0.313902	0.70719	3.09629e-05	9.00265e-05
STAT3	2	-0.286353	0.718985	3.16514e-05	9.15159e-05
SPARC	2	-0.250247	0.787565	3.29024e-05	9.43444e-05
SH3PXD2B	2	-0.270097	0.73876	3.31226e-05	9.47141e-05
TIFAB	2	-0.266455	0.73427	3.33642e-05	9.51429e-05
LGMN	2	-0.23988	0.833695	3.38086e-05	9.6146e-05
ADAMTS14	2	-0.260138	0.74798	3.71925e-05	0.00010434
APTX	2	-0.277015	0.816995	3.92666e-05	0.000109862
CD48	2	-0.27902	0.691915	4.02342e-05	0.000111966
TTPA	2	-0.00752333	1.28416	4.48932e-05	0.000123605
C2	2	-0.518658	0.4874	5.23891e-05	0.000142356
SRGAP1	2	-0.28875	0.69992	5.30117e-05	0.000143671
RFPL2	2	-0.236072	0.79149	5.76615e-05	0.000153863
HDAC4	2	-0.282475	0.6868	5.94407e-05	0.000157799
PDS5B	2	-0.291553	0.676145	6.36696e-05	0.000168165
RAP1GDS1	2	-0.244183	0.727975	6.69991e-05	0.00017651
S1PR4	2	-0.245883	0.702345	6.93917e-05	0.000181432
RRS1	2	0.363945	2.21845	7.32897e-05	0.000191142
KCNQ2	2	-0.273715	0.6582	7.48658e-05	0.000194764
SULF2	2	-0.15821	1.02238	7.7785e-05	0.000201349
SP140	2	-0.255667	0.66508	7.8361e-05	0.000202335
LIME1	2	-0.188788	0.770105	8.08887e-05	0.000207828
XRCC5	2	-0.23728	0.831515	8.14921e-05	0.000208861
KCNK9	2	0.73017	4.03668	8.3696e-05	0.000213982
ULK4	2	0.0228283	0.9703	8.70969e-05	0.000221043
SLC25A45	2	-0.132788	0.936505	8.9141e-05	0.000225679
LY9	2	-0.223323	0.72485	9.34577e-05	0.000234889
ADAM10	2	-0.259315	0.686955	9.60758e-05	0.000238581
CA8	2	-0.0260617	1.62622	9.67974e-05	0.000239799
AHNAK2	2	-0.275895	0.67094	0.000102116	0.000252371
PVRL1	2	-0.24273	0.745215	0.000108657	0.000267266
CDK13	2	-0.205958	0.808005	0.000118663	0.000291187
PXDN	2	-0.134532	1.23901	0.000121044	0.000296329
TLK1	2	-0.29717	0.65958	0.000132803	0.000322832
TPPP	2	-0.237415	0.70903	0.000132964	0.000322469
CC2D2A	2	-0.097445	1.09794	0.000134935	0.000326485
EGR2	2	-0.238748	0.702915	0.000141872	0.000341678
FFAR3	2	-0.280283	0.652865	0.000141916	0.000340992
EPS8	2	-0.283185	0.6639	0.000150652	0.000361148
ST8SIA1	2	-0.261203	0.65934	0.000153993	0.000368307
NCOA3	2	-0.17772	0.819225	0.00015519	0.000370314
RFTN1	2	0.332828	1.74402	0.000160679	0.000380787
HEY1	2	0.39829	2.16898	0.000172531	0.000406555
HEY1.1	2	0.39829	2.16898	0.000172531	0.000406555
ARPC1B	2	-0.191145	0.74168	0.000173873	0.000407405
RASL11A	2	-0.224162	0.71535	0.000201656	0.000463096
ATG16L1	2	-0.314913	0.634585	0.000211957	0.000485676
SGK3	2	-0.0101467	0.91275	0.000232019	0.000529309
MMP11	2	-0.1772	0.776505	0.000237105	0.00053737
CD300C	2	-0.249067	0.71261	0.000238501	0.000539355
IGFBP7	2	-0.211127	0.89937	0.000262702	0.000587683
LSM12	2	-0.279497	0.68017	0.000266395	0.000593386
IGFBP2	2	-0.25676	0.62019	0.000269621	0.000598005
ZC3H7A	2	-0.22826	0.73436	0.000269844	0.000597223
UBE2N	2	-0.185765	0.866515	0.000280882	0.000619013
RC3H1	2	-0.223555	0.703385	0.00032593	0.000701899
SRPK2	2	-0.147713	0.87023	0.000328711	0.000704963
FILIP1	2	-0.154558	0.88401	0.000342229	0.00073244
ANO1	2	-0.24231	0.72686	0.000358358	0.000760687
ITGB3	2	-0.244587	0.90651	0.000374785	0.000792314
SORT1	2	-0.486877	0.437925	0.000405751	0.00085257
COQ6	2	-0.170348	0.81906	0.000419753	0.000874907
TRIO	2	-0.201775	0.67924	0.000424818	0.000883689
TRAM2	2	0.163023	1.38772	0.000443731	0.000921185
ONECUT1	2	-0.178605	0.8708	0.000492274	0.00101184
HERC2	2	-0.294543	0.61351	0.000509078	0.00104225
TFAP2E	2	-0.48837	0.33312	0.000519145	0.00106077
HCST	2	-0.1957	0.67396	0.000528107	0.00107697
ZNF696	2	1.81101	4.41061	0.00057256	0.00114955
PAG1	2	0.693567	2.06344	0.000588285	0.00117318
PAG1.1	2	0.693567	2.06344	0.000588285	0.00117318
RAB11FIP3	2	-0.181977	0.70332	0.000616456	0.00122348
LMO2	2	-0.209235	0.633275	0.000622534	0.00123319
KIRREL	2	-0.181362	0.679445	0.000623194	0.00123214
ASAP2	2	-0.134672	0.790795	0.000650416	0.00127866
CD101	2	-0.311402	0.463705	0.000654052	0.00128338
RBPJ	2	-0.0856917	0.80584	0.000679863	0.001329
PLEKHG4B	2	-0.236953	0.592245	0.00068479	0.00133611
TRPV2	2	-0.21199	0.82096	0.000788979	0.00152507
AKAP10	2	-0.276762	0.563415	0.000819242	0.00157769
KCNK13	2	-0.235525	0.58693	0.000825868	0.0015875
GRAMD4	2	-0.128082	0.84541	0.000883304	0.00168542
ATXN10	2	-0.175055	0.667195	0.00104253	0.00196753
CD300LF	2	-0.163682	0.778175	0.00104488	0.00196839
NLRP3	2	-0.195268	0.604915	0.00108609	0.00203863
KIAA0513	2	-0.266705	0.5552	0.00109274	0.00204741
NF1	2	-0.257297	0.60932	0.00109773	0.00205305
ATP6V1C2	2	-0.195323	0.56833	0.00112572	0.00209784
MED11	2	-0.176268	0.682435	0.00113845	0.00211398
HIGD1B	2	-0.23435	0.61579	0.00114748	0.00212694
COL4A1	2	-0.193693	0.60965	0.00116396	0.00215364
PTAFR	2	-0.257505	0.523205	0.00119224	0.00220204
CHST3	2	-0.1962	0.61146	0.00130206	0.00237947
STEAP3	2	-0.210725	0.580735	0.00132399	0.00240684
WDFY4	2	-0.202023	0.60064	0.00136644	0.00247102
AMZ1	2	-0.197407	0.58755	0.00145864	0.00262404
FZD7	2	-0.243575	0.52369	0.00146631	0.00263327
RDH10	2	0.336093	1.76101	0.00152141	0.00272046
RDH10.1	2	0.336093	1.76101	0.00152141	0.00272046
SOX17	2	0.183448	1.18446	0.00152487	0.00271961
HMOX1	2	-0.159312	0.69037	0.00160323	0.00283985
ADAM9	2	-0.0112183	0.82715	0.00164816	0.00291446
CLCN3	2	-0.233898	0.73852	0.00182015	0.00319141
APOBEC3D	2	-0.094465	0.78462	0.00185794	0.00325218
TNFAIP8L3	2	-0.224507	0.53648	0.00197281	0.00343011
DISC1	2	-0.0684817	0.892765	0.00234837	0.00404247
PIK3R5	2	-0.197838	0.5241	0.00271954	0.00462768
RCBTB1	2	-0.253313	0.491305	0.00274746	0.0046599
TAGLN2	2	-0.0642483	0.819665	0.00277203	0.00468627
EFHD2	2	-0.404105	0.348365	0.00282875	0.00476664
HSH2D	2	-0.189303	0.538075	0.00286936	0.00482723
FAM179A	2	-0.241535	0.46796	0.00301792	0.00505258
PDCD6	2	-0.146157	0.72253	0.00325672	0.00540876
CD180	2	-0.194767	0.52091	0.00345226	0.00572435
MBOAT2	2	-0.102348	0.763405	0.0034878	0.00576487
RNF213	2	-0.137877	0.59103	0.00351517	0.00580088
CEP350	2	-0.139193	0.620685	0.00357366	0.00588803
COL18A1	2	-0.0195517	0.806275	0.00358214	0.00589266
ADHFE1	2	0.294603	1.23348	0.0035927	0.00590067
MDFI	2	-0.214305	0.505935	0.00365014	0.0059761
SLC36A1	2	-0.219582	0.52175	0.00370403	0.00605477
ST3GAL4	2	-0.173028	0.61324	0.0037497	0.00611018
G0S2	2	-0.04454	1.85146	0.00384535	0.00625623
CD93	2	-0.174852	0.553075	0.00395555	0.00642544
CRELD2	2	-0.106215	0.663595	0.00395584	0.00641588
HECW2	2	-0.204393	0.48829	0.00402287	0.00651441
GNA15	2	-0.195788	0.50713	0.00421806	0.00679867
SPOP	2	-0.209108	0.560065	0.0046791	0.00749522
UBE2D3	2	-0.202407	0.60139	0.00484098	0.0077188
B4GALNT3	2	-0.220557	0.48198	0.00484661	0.00771593
PDIA4	2	-0.156925	0.576575	0.00486764	0.00773753
SSPO	2	-0.174462	0.496875	0.0061557	0.00968124
PPP1R10	2	-0.00890833	0.81056	0.00623057	0.00978417
SIL1	2	-0.22136	0.46728	0.00623153	0.00977089
SPI1	2	-0.113225	0.65537	0.00658438	0.0102621
ACOX3	2	0.0589467	0.895145	0.0066876	0.0103918
ANKRD30B	2	-0.174848	0.49698	0.00763729	0.0117445
B4GALT5	2	-0.08152	0.67699	0.00778196	0.0119492
DUSP14	2	-0.098955	0.71709	0.00783792	0.0120174
ITPA	2	-0.0204933	0.76152	0.0081354	0.012382
FGD5	2	0.158525	1.12062	0.00826182	0.0125377
MMP25	2	-0.131873	0.597795	0.00872873	0.0132269
ATP9A	2	-0.021165	0.788485	0.00892384	0.0135028
IL16	2	-0.179897	0.48583	0.00927255	0.0139897
TSPAN17	2	-0.2334	0.440455	0.00961066	0.0144578
PTPRJ	2	-0.164435	0.49773	0.0096874	0.0145311
FOXL1	2	-0.163565	0.467255	0.00980775	0.0146904
YWHAB	2	0.00364167	0.761685	0.0113654	0.0168292
ARNTL	2	-0.212653	0.405985	0.0119621	0.0176123
DYNC1I2	2	-0.112138	0.548635	0.0122609	0.0180011
GNB5	2	-0.176122	0.443775	0.0124491	0.0182516
SRGN	2	-0.15555	0.4742	0.0131652	0.0192472
PREX2	2	0.714047	3.25023	0.0132774	0.0193839
SLC41A1	2	0.043455	0.83026	0.0136758	0.0199095
VKORC1L1	2	-0.0636383	0.613615	0.0138791	0.020149
LRPAP1	2	0.173223	1.15857	0.0178641	0.0256117
STC2	2	-0.150993	0.42733	0.0188616	0.0269302
CLPB	2	-0.0353433	0.62384	0.0196603	0.0278789
ADAM12	2	-0.155735	0.4369	0.0202063	0.0284588
ABTB2	2	-0.0829533	0.51192	0.0212529	0.0298519
SLC24A4	2	-0.147355	0.42568	0.0215573	0.0302385
CD37	2	-0.089475	0.51067	0.0236248	0.0329161
ARHGEF11	2	0.0875983	0.922625	0.0237117	0.0329488
SIGLEC8	2	-0.0684117	0.63883	0.0237913	0.0330152
PHF20	2	-0.118627	0.493315	0.0240254	0.0332512
FAM150A	2	0.58187	2.06331	0.0248606	0.0342699
LAMA5	2	-0.0357483	0.563735	0.0251814	0.0345745
SLC38A8	2	-0.129545	0.39797	0.025435	0.0348765
SLC46A1	2	0.0143383	0.73639	0.0259493	0.0355348
VPS53	2	-0.00376167	0.667935	0.0281685	0.0384216
OSBPL6	2	-0.173405	0.364615	0.0285976	0.0389558
RANBP17	2	-0.152205	0.38529	0.0289789	0.0394235
SATB2	2	-0.152815	0.393925	0.0300986	0.0408932
SLMO1	2	-0.140805	0.41526	0.0305897	0.041506
TMEM175	2	0.05291	0.695305	0.0312768	0.0423829
HES6	2	-0.09653	0.46043	0.0351075	0.047143
PDGFRB	2	-0.0973267	0.45845	0.0367609	0.0491725
SBSPON	2	0.211388	0.97203	0.0371026	0.0495019

## Sheet: TableS4
TableS4: A list of subtype-specific genes from CNAexp. Bold red texts indicate genes appeared in Foundation One testing.
CNAexp genes	GeneCluster	mean in IntSub1	mean in IntSub2	P.value	adjusted P.value
ACAA1	1	-0.366667	-1.05	2.14229e-07	1.91735e-06
ARF4	1	-0.383333	-1	3.07481e-07	1.61879e-06
ROBO1	1	-0.383333	-1	3.07481e-07	1.61879e-06
PLSCR4	1	-0.383333	-1	3.07481e-07	1.61879e-06
KCTD6	1	-0.383333	-1	3.07481e-07	1.61879e-06
IL17RD	1	-0.383333	-1	3.07481e-07	1.61879e-06
ABHD6	1	-0.383333	-1	3.07481e-07	1.61879e-06
RPP14	1	-0.383333	-1	3.07481e-07	1.61879e-06
PDHB	1	-0.383333	-1	3.07481e-07	1.61879e-06
GBE1	1	-0.383333	-1	3.07481e-07	1.61879e-06
ASB14	1	-0.383333	-1	3.07481e-07	1.61879e-06
FLNB	1	-0.383333	-1	3.07481e-07	1.61879e-06
HESX1	1	-0.383333	-1	3.07481e-07	1.61879e-06
ACOX2	1	-0.383333	-1	3.07481e-07	1.61879e-06
PDE12	1	-0.383333	-1	3.07481e-07	1.61879e-06
PLOD2	1	-0.383333	-1	3.07481e-07	1.61879e-06
RAF1	1	-0.366667	-1	6.25437e-07	1.23705e-06
LSM3	1	-0.366667	-1	6.25437e-07	1.23705e-06
EIF1B	1	-0.366667	-1	6.25437e-07	1.23705e-06
TATDN2	1	-0.366667	-1	6.25437e-07	1.23705e-06
BRPF1	1	-0.366667	-1	6.25437e-07	1.23705e-06
OGG1	1	-0.366667	-1	6.25437e-07	1.23705e-06
GORASP1	1	-0.366667	-1	6.25437e-07	1.23705e-06
LMCD1	1	-0.366667	-1	6.25437e-07	1.23705e-06
SLC25A38	1	-0.366667	-1	6.25437e-07	1.23705e-06
MKRN2	1	-0.366667	-1	6.25437e-07	1.23705e-06
RPL15	1	-0.366667	-1	6.25437e-07	1.23705e-06
MTMR14	1	-0.366667	-1	6.25437e-07	1.23705e-06
BRK1	1	-0.366667	-1	6.25437e-07	1.23705e-06
TAMM41	1	-0.366667	-1	6.25437e-07	1.23705e-06
SATB1	1	-0.366667	-1	6.25437e-07	1.23705e-06
PLCD1	1	-0.366667	-1	6.25437e-07	1.23705e-06
TTC21A	1	-0.366667	-1	6.25437e-07	1.23705e-06
TSEN2	1	-0.366667	-1	6.25437e-07	1.23705e-06
RPL32	1	-0.366667	-1	6.25437e-07	1.23705e-06
HDAC11	1	-0.366667	-1	6.25437e-07	1.23705e-06
CHCHD4	1	-0.366667	-1	6.25437e-07	1.23705e-06
UBE2E1	1	-0.366667	-1	6.25437e-07	1.23705e-06
RPSA	1	-0.366667	-1	6.25437e-07	1.23705e-06
TMEM43	1	-0.366667	-1	6.25437e-07	1.23705e-06
SSUH2	1	-0.366667	-1	6.25437e-07	1.23705e-06
SUMF1	1	-0.366667	-1	6.25437e-07	1.23705e-06
IQSEC1	1	-0.366667	-1	6.25437e-07	1.23705e-06
LINC00312	1	-0.366667	-1	6.25437e-07	1.23705e-06
ZNF619	1	-0.366667	-1	6.25437e-07	1.23705e-06
SRGAP3	1	-0.366667	-1	6.25437e-07	1.23705e-06
SETD5	1	-0.366667	-1	6.25437e-07	1.23705e-06
RPL14	1	-0.366667	-1	6.25437e-07	1.23705e-06
SEC13	1	-0.366667	-1	6.25437e-07	1.23705e-06
SLC6A6	1	-0.366667	-1	6.25437e-07	1.23705e-06
CIDECP	1	-0.366667	-1	6.25437e-07	1.23705e-06
SETMAR	1	-0.366667	-1	6.25437e-07	1.23705e-06
RPUSD3	1	-0.366667	-1	6.25437e-07	1.23705e-06
ARPC4	1	-0.366667	-1	6.25437e-07	1.23705e-06
NKIRAS1	1	-0.366667	-1	6.25437e-07	1.23705e-06
IL17RE	1	-0.366667	-1	6.25437e-07	1.23705e-06
TPRXL	1	-0.366667	-1	6.25437e-07	1.23705e-06
METTL6	1	-0.366667	-1	6.25437e-07	1.23705e-06
JAGN1	1	-0.366667	-1	6.25437e-07	1.23705e-06
CCDC174	1	-0.366667	-1	6.25437e-07	1.23705e-06
WDR48	1	-0.366667	-1	6.25437e-07	1.23705e-06
CRELD1	1	-0.366667	-1	6.25437e-07	1.23705e-06
PRRT3	1	-0.366667	-1	6.25437e-07	1.23705e-06
RARB	1	-0.366667	-1	6.25437e-07	1.23705e-06
VGLL4	1	-0.366667	-1	6.25437e-07	1.23705e-06
ATG7	1	-0.366667	-1	6.25437e-07	1.23705e-06
ARL8B	1	-0.366667	-1	6.25437e-07	1.23705e-06
TBC1D5	1	-0.366667	-1	6.25437e-07	1.23705e-06
RAB5A	1	-0.366667	-1	6.25437e-07	1.23705e-06
CHL1	1	-0.366667	-1	6.25437e-07	1.23705e-06
IL17RC	1	-0.366667	-1	6.25437e-07	1.23705e-06
DPH3	1	-0.366667	-1	6.25437e-07	1.23705e-06
UBE2E2	1	-0.366667	-1	6.25437e-07	1.23705e-06
OXSM	1	-0.366667	-1	6.25437e-07	1.23705e-06
MYD88	1	-0.366667	-1	6.25437e-07	1.23705e-06
TADA3	1	-0.366667	-1	6.25437e-07	1.23705e-06
NGLY1	1	-0.366667	-1	6.25437e-07	1.23705e-06
VILL	1	-0.366667	-1	6.25437e-07	1.23705e-06
XPC	1	-0.366667	-1	6.25437e-07	1.23705e-06
CIDEC	1	-0.366667	-1	6.25437e-07	1.23705e-06
SYN2	1	-0.366667	-1	6.25437e-07	1.23705e-06
LRRFIP2	1	-0.366667	-1	6.25437e-07	1.23705e-06
SLC6A11	1	-0.366667	-1	6.25437e-07	1.23705e-06
MLH1	1	-0.366667	-1	6.25437e-07	1.23705e-06
ZNF620	1	-0.366667	-1	6.25437e-07	1.23705e-06
ZNF621	1	-0.366667	-1	6.25437e-07	1.23705e-06
PPARG	1	-0.366667	-1	6.25437e-07	1.23705e-06
TTLL3	1	-0.366667	-1	6.25437e-07	1.23705e-06
OXNAD1	1	-0.366667	-1	6.25437e-07	1.23705e-06
TMEM40	1	-0.366667	-1	6.25437e-07	1.23705e-06
EAF1	1	-0.366667	-1	6.25437e-07	1.23705e-06
THUMPD3	1	-0.366667	-1	6.25437e-07	1.23705e-06
CAPN7	1	-0.366667	-1	6.25437e-07	1.23705e-06
VHL	1	-0.366667	-1	6.25437e-07	1.23705e-06
TOP2B	1	-0.366667	-1	6.25437e-07	1.23705e-06
RAD18	1	-0.366667	-1	6.25437e-07	1.23705e-06
KAT2B	1	-0.366667	-1	6.25437e-07	1.23705e-06
LINC00852	1	-0.366667	-1	6.25437e-07	1.23705e-06
BHLHE40	1	-0.366667	-1	6.25437e-07	1.23705e-06
CTDSPL	1	-0.366667	-1	6.25437e-07	1.23705e-06
NR2C2	1	-0.366667	-1	6.25437e-07	1.23705e-06
EMC3	1	-0.366667	-1	6.25437e-07	1.23705e-06
CAND2	1	-0.383333	-1.05	1.4812e-06	1.96396e-06
ERC2	1	-0.416667	-1	5.09932e-06	6.61433e-06
TKT	1	-0.416667	-1	5.09932e-06	6.54321e-06
FHIT	1	-0.416667	-1	5.09932e-06	6.54321e-06
CTNNB1	1	-0.4	-1	7.96343e-06	1.01096e-05
CCDC12	1	-0.4	-1	7.96343e-06	1.00384e-05
PCMTD1	2	0.433333	1.25	2.81741e-08	5.04316e-06
PRKDC	2	0.466667	1.25	9.20238e-08	4.11806e-06
SPIDR	2	0.466667	1.25	9.20238e-08	4.11806e-06
CEBPD	2	0.466667	1.25	9.20238e-08	4.11806e-06
MCM4	2	0.466667	1.25	9.20238e-08	4.11806e-06
UBE2V2	2	0.466667	1.25	9.20238e-08	4.11806e-06
LYN	2	0.483333	1.25	1.59779e-07	2.20004e-06
TCEA1	2	0.483333	1.25	1.59779e-07	2.20004e-06
ATP6V1H	2	0.483333	1.25	1.59779e-07	2.20004e-06
MRPL15	2	0.483333	1.25	1.59779e-07	2.20004e-06
TMEM68	2	0.483333	1.25	1.59779e-07	2.20004e-06
CHCHD7	2	0.483333	1.25	1.59779e-07	2.20004e-06
TGS1	2	0.483333	1.25	1.59779e-07	2.20004e-06
LYPLA1	2	0.483333	1.25	1.59779e-07	2.20004e-06
FAM150A	2	0.483333	1.25	1.59779e-07	2.20004e-06
PXDNL	2	0.483333	1.25	1.59779e-07	2.20004e-06
RGS20	2	0.483333	1.25	1.59779e-07	2.20004e-06
SOX17	2	0.483333	1.25	1.59779e-07	2.20004e-06
OPRK1	2	0.483333	1.25	1.59779e-07	2.20004e-06
NSMAF	2	0.5	1.25	2.70735e-07	2.0622e-06
SDCBP	2	0.5	1.25	2.70735e-07	2.0622e-06
IMPAD1	2	0.5	1.25	2.70735e-07	2.0622e-06
UBXN2B	2	0.5	1.25	2.70735e-07	2.0622e-06
TOX	2	0.5	1.25	2.70735e-07	2.0622e-06
FAM110B	2	0.5	1.25	2.70735e-07	2.0622e-06
RAB2A	2	0.516667	1.25	4.48372e-07	1.80356e-06
CHD7	2	0.516667	1.25	4.48372e-07	1.80356e-06
YTHDF3	2	0.516667	1.25	4.48372e-07	1.80356e-06
CA8	2	0.516667	1.25	4.48372e-07	1.80356e-06
ASPH	2	0.516667	1.25	4.48372e-07	1.80356e-06
TTPA	2	0.516667	1.25	4.48372e-07	1.80356e-06
SLCO5A1	2	0.6	1.35	8.3768e-07	1.11899e-06
ARMC1	2	0.566667	1.25	1.79919e-06	2.35938e-06
BHLHE22	2	0.566667	1.25	1.79919e-06	2.35938e-06
COPS5	2	0.6	1.25	1.00379e-05	1.21404e-05
TRAM1	2	0.6	1.25	1.00379e-05	1.21404e-05
ARFGEF1	2	0.6	1.25	1.00379e-05	1.21404e-05
VCPIP1	2	0.6	1.25	1.00379e-05	1.21404e-05
MTFR1	2	0.6	1.25	1.00379e-05	1.21404e-05
LACTB2	2	0.6	1.25	1.00379e-05	1.21404e-05
ADHFE1	2	0.6	1.25	1.00379e-05	1.21404e-05
NCOA2	2	0.6	1.25	1.00379e-05	1.21404e-05
CSPP1	2	0.6	1.25	1.00379e-05	1.21404e-05
RRS1	2	0.6	1.25	1.00379e-05	1.21404e-05
PREX2	2	0.6	1.25	1.00379e-05	1.21404e-05
TCEB1	2	0.616667	1.25	1.45962e-05	1.59799e-05
JPH1	2	0.616667	1.25	1.45962e-05	1.59799e-05
TMEM70	2	0.616667	1.25	1.45962e-05	1.59799e-05
FABP5	2	0.616667	1.25	1.45962e-05	1.59799e-05
PEX2	2	0.616667	1.25	1.45962e-05	1.59799e-05
UBE2W	2	0.616667	1.25	1.45962e-05	1.59799e-05
IMPA1	2	0.616667	1.25	1.45962e-05	1.59799e-05
PAG1	2	0.616667	1.25	1.45962e-05	1.59799e-05
TERF1	2	0.616667	1.25	1.45962e-05	1.59799e-05
STAU2	2	0.616667	1.25	1.45962e-05	1.59799e-05
ZNF704	2	0.616667	1.25	1.45962e-05	1.59799e-05
ZBTB10	2	0.616667	1.25	1.45962e-05	1.59799e-05
LY96	2	0.616667	1.25	1.45962e-05	1.59799e-05
ZFHX4	2	0.616667	1.25	1.45962e-05	1.59799e-05
RDH10	2	0.616667	1.25	1.45962e-05	1.59799e-05
SBSPON	2	0.616667	1.25	1.45962e-05	1.59799e-05
HEY1	2	0.616667	1.25	1.45962e-05	1.59799e-05
ZC2HC1A	2	0.616667	1.25	1.45962e-05	1.59799e-05
PI15	2	0.616667	1.25	1.45962e-05	1.59799e-05
SNX16	2	0.616667	1.25	1.45962e-05	1.59799e-05
E2F5	2	0.633333	1.25	2.09358e-05	2.14757e-05
CA2	2	0.633333	1.25	2.09358e-05	2.14757e-05
RMDN1	2	0.65	1.25	2.96392e-05	2.98897e-05
CPNE3	2	0.65	1.25	2.96392e-05	2.98897e-05
ATP6V0D2	2	0.65	1.25	2.96392e-05	2.98897e-05
WWP1	2	0.65	1.25	2.96392e-05	2.98897e-05

## Sheet: TableS5
TableS5: A list of subtype-specific genes from METexp. Bold red texts indicate genes appeared in Foundation One testing.
METexp genes	GeneCluster	mean in IntSub1	mean in IntSub2	P.value	adjusted P.value
PIWIL4	1	0.813369	0.26277	5.67675e-22	2.43816e-19
TCEB1	1	0.843365	0.596971	2.92375e-17	2.28318e-15
TRAM2	1	0.819637	0.668252	3.74975e-17	2.6842e-15
BCL3	1	0.79212	0.552946	2.09517e-16	1.19983e-14
CDC25B	1	0.876953	0.66519	1.28053e-15	5.238e-14
RNF144A	1	0.74097	0.438696	3.51645e-15	1.37301e-13
PITPNC1	1	0.778687	0.438943	6.11983e-15	2.0219e-13
SLC45A4	1	0.884828	0.732453	7.0871e-15	2.25475e-13
XRCC5	1	0.897702	0.763104	9.50965e-15	2.91743e-13
TWIST2	1	0.859582	0.73593	1.12921e-14	3.3448e-13
ZNF704	1	0.91329	0.83144	2.59851e-14	6.97537e-13
HERC2	1	0.966984	0.938446	5.15962e-14	1.19787e-12
CLPB	1	0.795998	0.65544	6.91476e-14	1.48494e-12
YTHDF3	1	0.0503252	0.0305291	8.67908e-14	1.81837e-12
ATP6V1H	1	0.0141705	0.0109223	1.37311e-13	2.80833e-12
EFHD2	1	0.904822	0.72056	2.32701e-13	4.34544e-12
CD27	1	0.89241	0.762924	2.42308e-13	4.42857e-12
RFTN1	1	0.806647	0.639469	2.50948e-13	4.49093e-12
DENND3	1	0.884437	0.820939	3.32045e-13	5.82096e-12
SLA2	1	0.810731	0.674275	3.60224e-13	6.18865e-12
PCYT1A	1	0.916087	0.710515	3.71775e-13	6.14144e-12
DISC1	1	0.89009	0.737534	4.54303e-13	7.36314e-12
PTPRJ	1	0.809915	0.624523	5.45358e-13	8.67523e-12
DOK2	1	0.934459	0.745221	5.88149e-13	9.02179e-12
SLC4A11	1	0.862853	0.693009	7.73718e-13	1.12648e-11
SLC38A8	1	0.916524	0.832942	7.78225e-13	1.11416e-11
LYN	1	0.834329	0.741832	1.22259e-12	1.64094e-11
CRELD2	1	0.80914	0.666018	1.5411e-12	2.00576e-11
STAU2	1	0.0261547	0.0183788	1.85709e-12	2.34595e-11
PTP4A3	1	0.891932	0.686609	1.90709e-12	2.37419e-11
LY9	1	0.805131	0.686489	1.93295e-12	2.37201e-11
RNF213	1	0.861994	0.617697	2.24538e-12	2.71659e-11
HTRA1	1	0.772659	0.34067	2.7539e-12	3.28556e-11
IRF1	1	0.900282	0.801416	2.85746e-12	3.36241e-11
PFKP	1	0.907891	0.756149	2.93958e-12	3.41229e-11
NF1	1	0.839045	0.404902	3.19385e-12	3.65803e-11
PVRIG	1	0.915437	0.811888	3.50766e-12	3.91309e-11
RAB2A	1	0.0231481	0.0168231	3.5153e-12	3.87133e-11
TAPBPL	1	0.908387	0.798478	4.6988e-12	4.92227e-11
TAGLN2	1	0.648224	0.273575	4.73698e-12	4.90249e-11
GALNT10	1	0.863531	0.79663	4.76902e-12	4.87689e-11
CHCHD7	1	0.0477026	0.0273958	5.51905e-12	5.51263e-11
PLCE1	1	0.864636	0.668125	5.53734e-12	5.46733e-11
UBE2V2	1	0.0167811	0.0130313	6.32033e-12	6.10018e-11
PLEK	1	0.881036	0.766425	6.70982e-12	6.40415e-11
B4GALNT3	1	0.907232	0.863297	6.82881e-12	6.4461e-11
ZDHHC7	1	0.900446	0.7897	8.79837e-12	8.215e-11
RFPL2	1	0.894134	0.816097	8.97979e-12	8.29424e-11
CD48	1	0.84021	0.720858	9.1265e-12	8.34007e-11
CEP72	1	0.783464	0.495968	9.23643e-12	8.35168e-11
S100A6	1	0.765558	0.57909	9.96072e-12	8.73088e-11
GNB5	1	0.885067	0.793134	1.02553e-11	8.89831e-11
TNFAIP8L3	1	0.92604	0.825131	1.06014e-11	9.10662e-11
NCOA2	1	0.945271	0.917894	1.126e-11	9.57661e-11
P4HA1	1	0.817697	0.512257	1.26091e-11	1.05157e-10
PXDN	1	0.857122	0.751425	1.30582e-11	1.07856e-10
NIPAL2	1	0.926496	0.858568	1.38214e-11	1.13072e-10
LILRA4	1	0.796607	0.553419	1.55439e-11	1.25964e-10
ADAP2	1	0.824332	0.712789	1.68867e-11	1.35567e-10
CD8A	1	0.911158	0.848998	1.72428e-11	1.37144e-10
ZNF710	1	0.705175	0.490311	1.91931e-11	1.49881e-10
PDGFRB	1	0.910753	0.849447	2.2577e-11	1.73157e-10
LMO2	1	0.92268	0.78727	3.13334e-11	2.30046e-10
SLC7A8	1	0.791637	0.508937	3.15214e-11	2.29465e-10
DSCC1	1	0.944151	0.908505	4.1154e-11	2.87409e-10
PATL2	1	0.882664	0.794585	4.47355e-11	3.09902e-10
VCPIP1	1	0.0168116	0.013588	4.48422e-11	3.08156e-10
CD37	1	0.926921	0.819832	4.70013e-11	3.17907e-10
GPR65	1	0.915158	0.815916	5.31062e-11	3.5363e-10
SCML4	1	0.90371	0.780513	5.78458e-11	3.82227e-10
SH2D3C	1	0.811658	0.688174	6.04567e-11	3.9643e-10
COMTD1	1	0.920443	0.86753	6.95137e-11	4.52365e-10
BAG2	1	0.713047	0.187324	8.29569e-11	5.27852e-10
KCNK9	1	0.824875	0.527826	8.72086e-11	5.46804e-10
FILIP1	1	0.872664	0.72714	9.85825e-11	6.04874e-10
STIM1	1	0.730948	0.467394	1.08406e-10	6.55781e-10
GRAP2	1	0.905686	0.788515	1.15806e-10	6.95643e-10
NRCAM	1	0.830796	0.674277	1.1969e-10	7.13983e-10
ATP6V1C1	1	0.0276123	0.0189403	1.20565e-10	7.14246e-10
WDFY4	1	0.750807	0.650575	1.35548e-10	7.97504e-10
SETBP1	1	0.905497	0.807471	1.77592e-10	1.02383e-09
PDS5B	1	0.892291	0.809443	1.80722e-10	1.03494e-09
ANK1	1	0.765556	0.585184	1.89372e-10	1.07729e-09
CD93	1	0.875772	0.762074	1.89713e-10	1.07213e-09
CDH5	1	0.861068	0.721951	2.05539e-10	1.13908e-09
GLRX	1	0.878305	0.796309	2.12997e-10	1.17285e-09
TACC2	1	0.711562	0.565933	2.25481e-10	1.21817e-09
SIGLEC8	1	0.761713	0.563865	2.43708e-10	1.30841e-09
CDK13	1	0.833509	0.724108	2.48059e-10	1.32349e-09
SDK2	1	0.800242	0.727755	2.55773e-10	1.35623e-09
SCOC	1	0.857128	0.772538	2.6078e-10	1.37429e-09
FAM26E	1	0.839854	0.632645	2.99751e-10	1.56052e-09
CDH13	1	0.891012	0.701966	3.01712e-10	1.56127e-09
RPL7	1	0.0750541	0.0402055	3.18513e-10	1.63834e-09
STAT3	1	0.816758	0.650453	3.40528e-10	1.74115e-09
FAM198B	1	0.842546	0.698506	3.55324e-10	1.80606e-09
TFAP2E	1	0.782868	0.67775	3.60322e-10	1.82069e-09
RDH10	1	0.0895086	0.0526551	3.63155e-10	1.81366e-09
IRF8	1	0.866616	0.736229	3.7094e-10	1.84183e-09
DEPDC5	1	0.897603	0.801164	3.88921e-10	1.92002e-09
VPS13B	1	0.0327042	0.0219133	4.45048e-10	2.17214e-09
TEAD4	1	0.572244	0.236731	4.45758e-10	2.16331e-09
BAIAP2L2	1	0.706927	0.358569	4.74121e-10	2.27525e-09
SUSD2	1	0.893313	0.788134	4.74702e-10	2.26538e-09
LIME1	1	0.856971	0.754074	4.77047e-10	2.264e-09
CAMK1D	1	0.895162	0.698321	5.29198e-10	2.48405e-09
SPI1	1	0.959826	0.87819	5.85123e-10	2.71687e-09
SLAMF1	1	0.894693	0.805127	5.93986e-10	2.74319e-09
LCP2	1	0.771238	0.660679	6.40575e-10	2.92688e-09
FAM35A	1	0.882	0.820363	6.50569e-10	2.95682e-09
TSC22D1	1	0.670916	0.407959	7.52586e-10	3.38467e-09
B4GALT5	1	0.930109	0.863282	7.57287e-10	3.38807e-09
PAPPA	1	0.887756	0.748358	8.50259e-10	3.78431e-09
CD84	1	0.896221	0.818555	8.90162e-10	3.92128e-09
SLCO5A1	1	0.022074	0.016346	8.98861e-10	3.9394e-09
PRKCA	1	0.74799	0.365107	9.02743e-10	3.93632e-09
HCST	1	0.899323	0.802991	9.25582e-10	3.97538e-09
CHST3	1	0.818629	0.671109	9.48866e-10	4.0551e-09
ZNF696	1	0.868966	0.806956	1.02633e-09	4.34293e-09
AMZ1	1	0.76401	0.487734	1.02701e-09	4.3245e-09
ABCC1	1	0.621129	0.413356	1.04612e-09	4.38349e-09
C1QC	1	0.801034	0.631848	1.12256e-09	4.68097e-09
P4HA2	1	0.858881	0.798178	1.29629e-09	5.37931e-09
RCSD1	1	0.852054	0.763383	1.34043e-09	5.5357e-09
E2F5	1	0.292464	0.235869	1.34885e-09	5.54382e-09
NOL10	1	0.821539	0.556833	1.48041e-09	5.99846e-09
RAP1GDS1	1	0.739307	0.582702	1.5145e-09	6.10775e-09
MCM4	1	0.0887572	0.0486928	1.57174e-09	6.2506e-09
TRIM69	1	0.825945	0.726192	1.68357e-09	6.6339e-09
ZBTB10	1	0.0504827	0.0325955	1.70064e-09	6.67057e-09
SLC45A3	1	0.786252	0.716831	1.75767e-09	6.86291e-09
MYBL1	1	0.0428277	0.0264973	1.85425e-09	7.17477e-09
S1PR4	1	0.869355	0.717331	1.94054e-09	7.47501e-09
PPP2R2B	1	0.870561	0.777373	1.95622e-09	7.50176e-09
ITPRIPL2	1	0.532978	0.105341	2.08577e-09	7.96299e-09
LAPTM5	1	0.807421	0.684759	2.19504e-09	8.30633e-09
CTSC	1	0.874544	0.758399	2.30212e-09	8.67335e-09
METTL7B	1	0.937529	0.880827	2.59627e-09	9.73886e-09
SGK3	1	0.935722	0.915177	2.69623e-09	1.00698e-08
PSMA4	1	0.769104	0.53316	2.71072e-09	1.00801e-08
BMP7	1	0.801115	0.718786	2.75378e-09	1.01961e-08
IL2RA	1	0.905749	0.812312	2.83616e-09	1.04561e-08
LAMC1	1	0.766758	0.431427	2.9634e-09	1.08322e-08
ACOX3	1	0.850871	0.640106	3.10872e-09	1.13152e-08
SPIRE1	1	0.855998	0.56623	3.20772e-09	1.16263e-08
TMEM87A	1	0.884118	0.735711	3.22435e-09	1.16374e-08
AKAP10	1	0.818373	0.488396	3.55109e-09	1.2553e-08
ISG20	1	0.546306	0.239464	3.74904e-09	1.31985e-08
RUNX1	1	0.863314	0.793095	4.087e-09	1.43295e-08
SFXN5	1	0.793589	0.610608	4.13335e-09	1.44331e-08
LAT	1	0.795876	0.700406	4.43423e-09	1.53589e-08
SULF1	1	0.910343	0.871914	4.48594e-09	1.54756e-08
HSD17B12	1	0.829733	0.572861	4.51818e-09	1.55245e-08
SBSN	1	0.851289	0.736629	4.69332e-09	1.6062e-08
CFB	1	0.924879	0.831419	4.82352e-09	1.63771e-08
HLCS	1	0.82726	0.680923	4.84092e-09	1.63714e-08
ST3GAL1	1	0.93856	0.883988	5.09304e-09	1.71566e-08
TMEM68	1	0.0828099	0.0509284	5.40032e-09	1.81206e-08
IGFBP2	1	0.644628	0.429061	5.45257e-09	1.82247e-08
TARBP2	1	0.707223	0.513524	5.46677e-09	1.82014e-08
MRPL15	1	0.0140538	0.0119748	5.57387e-09	1.84863e-08
NLRP1	1	0.866304	0.764371	5.82397e-09	1.90946e-08
CHIT1	1	0.877279	0.810136	5.87435e-09	1.91865e-08
USP40	1	0.938194	0.909823	5.97901e-09	1.94544e-08
SRPK2	1	0.91296	0.821122	6.23834e-09	2.02216e-08
TMEM150B	1	0.833988	0.728665	6.24001e-09	2.0151e-08
ESRP1	1	0.0399643	0.0266695	6.42696e-09	2.0677e-08
NACC2	1	0.795837	0.69614	6.58055e-09	2.10137e-08
FDPS	1	0.737321	0.598292	7.71841e-09	2.44654e-08
JPH1	1	0.0149508	0.0124344	8.21852e-09	2.58597e-08
EVC	1	0.885938	0.761312	8.25115e-09	2.58677e-08
TCEA1	1	0.0324148	0.0258318	8.25845e-09	2.57964e-08
PHF20	1	0.850028	0.740457	8.47356e-09	2.63724e-08
HSPA9	1	0.898861	0.85298	8.88952e-09	2.75671e-08
ARHGAP15	1	0.802899	0.710096	1.00701e-08	3.07838e-08
PARVG	1	0.890285	0.804629	1.02645e-08	3.12666e-08
SMOC2	1	0.831419	0.590087	1.04969e-08	3.17493e-08
ASAP1	1	0.823615	0.734767	1.05689e-08	3.17435e-08
GUF1	1	0.775778	0.633298	1.09015e-08	3.26285e-08
EPS8	1	0.668066	0.362767	1.11651e-08	3.33015e-08
CD101	1	0.881786	0.797472	1.13798e-08	3.38245e-08
GCH1	1	0.641595	0.24686	1.34216e-08	3.89499e-08
TPPP	1	0.820619	0.704336	1.34571e-08	3.89213e-08
AIF1	1	0.900926	0.825244	1.42106e-08	4.06896e-08
GNA15	1	0.937672	0.840573	1.50393e-08	4.27773e-08
SPATA13	1	0.681508	0.336783	1.63243e-08	4.62791e-08
CCDC64	1	0.904544	0.834018	1.6634e-08	4.70019e-08
FZD7	1	0.789432	0.683286	1.68751e-08	4.75268e-08
LGMN	1	0.817283	0.729404	1.73927e-08	4.88246e-08
AHNAK2	1	0.619633	0.252225	1.75458e-08	4.90939e-08
PTAFR	1	0.750255	0.687707	2.06513e-08	5.68572e-08
ACOT8	1	0.855863	0.767762	2.09649e-08	5.73529e-08
HK3	1	0.786	0.587124	2.10136e-08	5.73037e-08
TAP1	1	0.850188	0.504621	2.17126e-08	5.90227e-08
GRIN2A	1	0.9285	0.877723	2.81511e-08	7.58051e-08
LARP4B	1	0.70143	0.390667	2.8277e-08	7.59062e-08
APTX	1	0.877507	0.824494	2.84433e-08	7.61146e-08
CCL3	1	0.878539	0.770453	2.86242e-08	7.6361e-08
THBS2	1	0.667909	0.342896	2.88425e-08	7.6705e-08
PRAM1	1	0.779473	0.675535	2.89269e-08	7.66921e-08
LRRCC1	1	0.0449989	0.0288282	2.96718e-08	7.84249e-08
ARMC9	1	0.855536	0.663529	3.05666e-08	8.0542e-08
ACAP1	1	0.807755	0.704958	3.16543e-08	8.28997e-08
LHFPL2	1	0.769567	0.502767	3.16961e-08	8.27567e-08
ASAP2	1	0.866558	0.778654	3.35298e-08	8.70153e-08
ULK4	1	0.906413	0.827265	3.40632e-08	8.81333e-08
ATP9A	1	0.465988	0.144088	3.43084e-08	8.82362e-08
CD180	1	0.913861	0.879931	3.5052e-08	8.98797e-08
FABP3	1	0.586039	0.358724	3.59691e-08	9.19566e-08
DHX15	1	0.925014	0.831773	3.86519e-08	9.85221e-08
FAM179A	1	0.880571	0.788763	4.57341e-08	1.15887e-07
NSMAF	1	0.0207649	0.0174595	4.97197e-08	1.24155e-07
NT5DC3	1	0.849494	0.619784	5.07473e-08	1.26354e-07
NBN	1	0.129618	0.0745707	5.11498e-08	1.26988e-07
CD109	1	0.891706	0.725836	5.37798e-08	1.3275e-07
TRAF5	1	0.926667	0.900725	5.4126e-08	1.33221e-07
AUH	1	0.725574	0.447638	5.73287e-08	1.403e-07
UBE2N	1	0.631519	0.369329	5.97161e-08	1.45315e-07
SLC41A1	1	0.705499	0.507587	6.00077e-08	1.45612e-07
PCMTD1	1	0.063491	0.0429182	6.00897e-08	1.44992e-07
CD300LF	1	0.700607	0.399406	6.09228e-08	1.4659e-07
MBOAT2	1	0.736004	0.443037	6.11342e-08	1.46688e-07
PARP4	1	0.509389	0.0767571	6.26289e-08	1.4944e-07
VDR	1	0.851258	0.777725	6.83295e-08	1.6259e-07
VPS53	1	0.77478	0.404201	7.22077e-08	1.70872e-07
KIRREL	1	0.86329	0.781302	7.32531e-08	1.72869e-07
ASPH	1	0.0235974	0.0187943	8.41059e-08	1.97396e-07
FSTL4	1	0.771357	0.558462	1.13205e-07	2.62819e-07
HMOX1	1	0.610805	0.471607	1.28498e-07	2.96721e-07
STEAP3	1	0.884009	0.856465	1.3404e-07	3.07863e-07
TSPAN17	1	0.887497	0.7994	1.37086e-07	3.14018e-07
SACS	1	0.864313	0.696454	1.38451e-07	3.16301e-07
CD74	1	0.895506	0.838456	1.43042e-07	3.25923e-07
ARPC1B	1	0.315885	0.140097	1.46681e-07	3.33332e-07
SERPINA1	1	0.831464	0.772426	1.49423e-07	3.37776e-07
GPX1	1	0.570866	0.265944	1.57965e-07	3.56146e-07
R3HDM1	1	0.942333	0.92119	1.61258e-07	3.6262e-07
PSMB8	1	0.831412	0.537281	1.63277e-07	3.66201e-07
UBE2D3	1	0.765238	0.531888	1.77915e-07	3.97993e-07
CAST	1	0.88012	0.836515	1.78675e-07	3.98654e-07
CTSW	1	0.702759	0.422373	1.80164e-07	4.00934e-07
HAVCR2	1	0.893936	0.799335	1.8261e-07	4.05328e-07
KIAA0513	1	0.810721	0.750733	1.82711e-07	4.04506e-07
IMMT	1	0.935894	0.908934	2.00469e-07	4.41545e-07
TM9SF3	1	0.58761	0.339069	2.09901e-07	4.61138e-07
PDIA4	1	0.902818	0.856041	2.18674e-07	4.79186e-07
SLC46A1	1	0.778555	0.68973	2.3699e-07	5.15379e-07
PAFAH1B1	1	0.824904	0.561627	2.41276e-07	5.23373e-07
HPCA	1	0.843517	0.748578	2.46554e-07	5.32136e-07
PTPN3	1	0.901115	0.844681	2.58019e-07	5.54097e-07
COL4A2	1	0.876603	0.81845	2.62714e-07	5.62772e-07
ALS2CL	1	0.920126	0.884543	2.70731e-07	5.78503e-07
HECW2	1	0.799181	0.53143	2.7531e-07	5.86827e-07
SATB2	1	0.592033	0.289268	2.75435e-07	5.85641e-07
PPP1R10	1	0.838901	0.732604	2.76803e-07	5.87096e-07
HDAC4	1	0.712741	0.278197	2.77522e-07	5.84293e-07
VKORC1L1	1	0.895705	0.761066	2.96439e-07	6.22595e-07
COL22A1	1	0.860393	0.776192	3.01012e-07	6.29122e-07
KDELR3	1	0.882139	0.607469	3.12975e-07	6.52538e-07
TRIO	1	0.912658	0.843039	3.42546e-07	7.10741e-07
ADAMTS14	1	0.576107	0.398747	3.59069e-07	7.39666e-07
ITGA6	1	0.912147	0.871843	3.61351e-07	7.42585e-07
STK10	1	0.809599	0.69279	3.70897e-07	7.58572e-07
ATHL1	1	0.958253	0.89521	3.90011e-07	7.92008e-07
HSPA4L	1	0.723138	0.56219	4.04608e-07	8.17784e-07
SP140	1	0.900826	0.809572	4.07005e-07	8.20699e-07
TLN2	1	0.853641	0.774481	4.12624e-07	8.3008e-07
LRPAP1	1	0.831456	0.684514	4.39577e-07	8.80179e-07
HABP2	1	0.868537	0.805957	4.71609e-07	9.39935e-07
PCDHA12	1	0.867567	0.637701	4.81051e-07	9.54325e-07
S1PR2	1	0.934481	0.90763	4.92355e-07	9.72261e-07
ATG16L1	1	0.863255	0.802928	4.95764e-07	9.76746e-07
ANKRD30B	1	0.615634	0.411387	5.11763e-07	1.00596e-06
ARHGEF11	1	0.788747	0.696263	5.13054e-07	1.00619e-06
OSBPL6	1	0.915611	0.878469	5.19002e-07	1.01323e-06
NADK	1	0.885431	0.828175	5.54074e-07	1.07925e-06
SNX20	1	0.820544	0.693637	6.44334e-07	1.23545e-06
CC2D2A	1	0.928494	0.907647	6.46227e-07	1.23632e-06
LRRTM2	1	0.784484	0.647872	6.51689e-07	1.244e-06
ST3GAL4	1	0.596295	0.416716	6.64791e-07	1.2662e-06
TNFRSF8	1	0.962471	0.932432	6.80503e-07	1.2904e-06
RBPJ	1	0.931536	0.887935	6.91105e-07	1.30762e-06
ARNTL	1	0.895982	0.865524	7.13766e-07	1.34457e-06
TNNI2	1	0.96585	0.918446	7.39847e-07	1.39065e-06
RAPGEF1	1	0.753486	0.627453	7.54438e-07	1.4119e-06
DYNC1I2	1	0.853376	0.756523	8.31705e-07	1.55312e-06
TMEM163	1	0.540666	0.317044	1.05156e-06	1.91375e-06
FILIP1L	1	0.921371	0.869424	1.15949e-06	2.09685e-06
CD300A	1	0.783278	0.64801	1.17635e-06	2.11842e-06
GPR107	1	0.967902	0.863073	1.25283e-06	2.24673e-06
TIAM1	1	0.473605	0.237158	1.26091e-06	2.2565e-06
RASL11A	1	0.858507	0.817368	1.45167e-06	2.57642e-06
NF2	1	0.878549	0.75186	1.47052e-06	2.60448e-06
PSG5	1	0.787059	0.608397	1.57079e-06	2.77066e-06
SLMO1	1	0.875915	0.785988	1.6003e-06	2.81691e-06
SRC	1	0.844292	0.690083	1.62693e-06	2.85211e-06
BCL9L	1	0.941134	0.886416	1.67141e-06	2.91818e-06
ATP6V1C2	1	0.865128	0.697456	1.67795e-06	2.92365e-06
SMYD3	1	0.83727	0.739353	1.76284e-06	3.05916e-06
SPARC	1	0.861454	0.719057	1.77559e-06	3.06887e-06
NLRP3	1	0.812213	0.626433	1.7867e-06	3.08187e-06
EGR2	1	0.875818	0.77502	1.80064e-06	3.0997e-06
C1QA	1	0.757694	0.694675	1.81093e-06	3.10498e-06
CALHM2	1	0.381826	0.0604208	2.1418e-06	3.64319e-06
MDGA2	1	0.867767	0.732165	2.17145e-06	3.68631e-06
APOBEC3D	1	0.752967	0.570433	2.25356e-06	3.81065e-06
RHBDD2	1	0.520042	0.337986	2.43424e-06	4.07605e-06
PTPRC	1	0.855492	0.726961	2.43606e-06	4.07116e-06
TLK1	1	0.923727	0.886268	2.56398e-06	4.27662e-06
MED11	1	0.829991	0.776967	2.79329e-06	4.63211e-06
SSPO	1	0.856866	0.792471	2.85233e-06	4.72091e-06
APLNR	1	0.901785	0.728433	3.07762e-06	5.07424e-06
IGFBP7	1	0.809302	0.705439	3.23628e-06	5.31542e-06
CLEC4A	1	0.910721	0.877352	3.48449e-06	5.70128e-06
AOC3	1	0.882574	0.839192	3.59705e-06	5.87426e-06
RANBP17	1	0.923216	0.863906	4.01266e-06	6.4913e-06
STK17A	1	0.911187	0.861894	4.15512e-06	6.69653e-06
CSF2RB	1	0.912858	0.823704	4.68051e-06	7.50104e-06
ADAMTS4	1	0.795221	0.748406	4.71146e-06	7.53659e-06
F2R	1	0.812361	0.718804	4.87885e-06	7.78983e-06
IKZF1	1	0.768199	0.591331	4.98886e-06	7.92131e-06
DUSP14	1	0.685868	0.529507	5.16068e-06	8.17902e-06
HK1	1	0.546354	0.351285	5.2255e-06	8.26649e-06
RCE1	1	0.854211	0.796932	5.90918e-06	9.33085e-06
NECAB2	1	0.612995	0.280626	6.33589e-06	9.98629e-06
TOX2	1	0.731917	0.488556	6.47025e-06	1.01794e-05
ITGAD	1	0.769144	0.691611	6.52122e-06	1.02408e-05
COQ6	1	0.9032	0.847157	6.54815e-06	1.02643e-05
GZMH	1	0.889569	0.69061	6.64118e-06	1.03912e-05
PLEKHG4B	1	0.879713	0.801538	6.78036e-06	1.05897e-05
BIRC3	1	0.932274	0.903215	6.93569e-06	1.0793e-05
NMNAT2	1	0.87541	0.832746	7.06429e-06	1.09733e-05
CDC42SE1	1	0.277703	0.0931858	7.16756e-06	1.11136e-05
IL16	1	0.773291	0.702804	7.67334e-06	1.1855e-05
DNMT3A	1	0.829068	0.769485	7.70048e-06	1.18756e-05
PUS1	1	0.923731	0.906916	8.03817e-06	1.23742e-05
C2	1	0.701787	0.470082	8.82214e-06	1.35325e-05
RASL12	1	0.828805	0.798504	9.31062e-06	1.4231e-05
TESC	1	0.879168	0.799373	1.16957e-05	1.76877e-05
PRKDC	1	0.0113441	0.0100873	1.33483e-05	2.00107e-05
FUT1	1	0.860988	0.828717	1.37372e-05	2.0451e-05
SLIT1	1	0.849434	0.778747	1.47554e-05	2.1891e-05
TRPV2	1	0.495207	0.285833	1.50932e-05	2.23536e-05
GIMAP7	1	0.822967	0.620436	1.52271e-05	2.2513e-05
ZC3H7A	1	0.865811	0.746961	1.55023e-05	2.28805e-05
SRGAP1	1	0.803213	0.642993	1.56264e-05	2.30241e-05
KLF2	1	0.672311	0.515508	1.65968e-05	2.43288e-05
RCBTB1	1	0.934899	0.910577	1.78242e-05	2.59949e-05
ANO1	1	0.872848	0.774522	2.01658e-05	2.92115e-05
MET	1	0.826245	0.636346	2.06048e-05	2.97471e-05
COL18A1	1	0.839864	0.790585	2.12908e-05	3.06345e-05
NR4A2	1	0.935498	0.898198	2.40221e-05	3.43345e-05
SPOP	1	0.922287	0.895509	2.44942e-05	3.49511e-05
ADAMTS2	1	0.792138	0.718813	2.52056e-05	3.59065e-05
TIRAP	1	0.903846	0.794893	2.54596e-05	3.62082e-05
GNPDA1	1	0.696822	0.540401	2.5949e-05	3.68433e-05
RBMS1	1	0.655313	0.416912	2.7119e-05	3.84409e-05
ASB1	1	0.891153	0.848664	2.9174e-05	4.12858e-05
RPS20	1	0.400068	0.370506	2.95723e-05	4.17806e-05
TTYH3	1	0.689224	0.503597	2.9644e-05	4.18131e-05
MMP11	1	0.490249	0.298179	3.27041e-05	4.60538e-05
ARC	1	0.018066	0.015912	3.29918e-05	4.63829e-05
PROS1	1	0.878814	0.840044	3.58418e-05	5.00619e-05
MDFI	1	0.887968	0.816476	3.69942e-05	5.15877e-05
SIL1	1	0.904648	0.883179	3.70913e-05	5.16393e-05
IL1RN	1	0.869832	0.745084	4.03872e-05	5.58657e-05
STC2	1	0.913091	0.891235	4.26017e-05	5.87398e-05
CD300C	1	0.805407	0.656782	4.31809e-05	5.94429e-05
AACS	1	0.837469	0.813733	4.37265e-05	6.00017e-05
SGCD	1	0.798802	0.647771	4.67598e-05	6.40617e-05
YWHAB	1	0.925894	0.88762	4.72114e-05	6.45774e-05
TRAF3IP3	1	0.838654	0.754049	4.85758e-05	6.6338e-05
LAMA5	1	0.418978	0.298225	4.89595e-05	6.67559e-05
ZPLD1	1	0.75437	0.655998	5.33615e-05	7.22989e-05
HSH2D	1	0.816301	0.697718	5.78353e-05	7.8114e-05
CD300LB	1	0.877451	0.794947	6.36048e-05	8.57716e-05
LETM1	1	0.894188	0.84261	7.02985e-05	9.45014e-05
ACAD10	1	0.827283	0.790102	7.17905e-05	9.63563e-05
HIP1	1	0.757344	0.583948	7.25913e-05	9.72792e-05
CPLX1	1	0.830196	0.624349	7.47498e-05	0.000100016
FGD5	1	0.917995	0.891887	7.56164e-05	0.000100861
SH3PXD2B	1	0.526818	0.308223	7.84991e-05	0.000104544
PPAP2B	1	0.908771	0.836033	8.4727e-05	0.000112489
HEY1	1	0.0135138	0.0122597	9.61934e-05	0.000126733
FNBP1	1	0.804454	0.617672	0.000104578	0.000137358
LAMB1	1	0.924641	0.888187	0.000107853	0.000141228
ITGAX	1	0.278276	0.163116	0.000112722	0.000147155
ADCK5	1	0.766011	0.659988	0.000116075	0.000151302
ETS2	1	0.781946	0.643036	0.000118518	0.000154253
CEBPD	1	0.0120451	0.0110224	0.000119846	0.000155511
BTBD6	1	0.816302	0.690946	0.000122889	0.00015874
STAM	1	0.912521	0.819456	0.000127331	0.00016423
SCN4A	1	0.73456	0.623942	0.000127718	0.000164483
ADAM21P1	1	0.692528	0.513566	0.000137914	0.000177347
GZMB	1	0.83433	0.725099	0.000140506	0.00018041
ST8SIA1	1	0.802698	0.658379	0.00014433	0.000184768
NCOA3	1	0.877325	0.771181	0.000146706	0.000187531
RAB15	1	0.705918	0.624561	0.000149221	0.00019018
PDCD6	1	0.603415	0.41663	0.00015219	0.000193676
GGTLC1	1	0.875154	0.822383	0.000152453	0.000193724
SULF2	1	0.939475	0.927236	0.000155256	0.000196994
CD226	1	0.928068	0.884016	0.000161283	0.000204339
SLC25A45	1	0.73552	0.652438	0.0001717	0.000217217
CTSA	1	0.878163	0.822253	0.000175126	0.000221226
PVRL1	1	0.791356	0.623444	0.000183035	0.000230538
NR2F2	1	0.603314	0.372844	0.000209503	0.00026272
KCNK13	1	0.799825	0.676806	0.000216701	0.000270955
KDM2B	1	0.886148	0.824585	0.000222803	0.00027818
CLCN3	1	0.769284	0.616261	0.000242246	0.000301143
KCNIP3	1	0.730978	0.608833	0.000256593	0.000317598
MELK	1	0.76167	0.569864	0.000287533	0.000354872
ENPEP	1	0.936507	0.922873	0.000295353	0.000363478
MBP	1	0.707927	0.544399	0.00030489	0.000374679
COL4A1	1	0.941725	0.917911	0.000311451	0.000382195
G0S2	1	0.723889	0.662808	0.000363967	0.000444102
FAM153A	1	0.880528	0.797387	0.000368406	0.00044888
TIMM17A	1	0.884925	0.769528	0.000403055	0.000489018
GRAMD4	1	0.806209	0.743027	0.000412423	0.000499678
PIK3R5	1	0.91552	0.870693	0.000428889	0.000518165
ADAM15	1	0.47425	0.346643	0.000430392	0.000519251
STAT6	1	0.861552	0.83112	0.00043874	0.00052858
ARHGEF7	1	0.885942	0.84151	0.000507681	0.000609076
OAT	1	0.834394	0.774255	0.000510559	0.000610822
SEMA6B	1	0.939819	0.897282	0.0005213	0.000622805
CNST	1	0.904754	0.892129	0.000557977	0.000662935
DOCK2	1	0.779735	0.698084	0.000639631	0.000755768
KLK14	1	0.724549	0.510551	0.000660476	0.00077719
SHMT2	1	0.812792	0.75021	0.000811245	0.000945535
RTEL1	1	0.779586	0.691486	0.000882147	0.00102678
KIF16B	1	0.927607	0.913279	0.000921864	0.00107011
TPX2	1	0.925502	0.911996	0.000942005	0.00109201
PKD2	1	0.833577	0.698137	0.000954168	0.00110462
CERK	1	0.928838	0.907505	0.000995961	0.00115145
PRG2	1	0.871898	0.7904	0.00102726	0.00118446
FFAR3	1	0.626576	0.509454	0.00108025	0.00124222
PAG1	1	0.914883	0.863693	0.00108591	0.00124705
HIGD1B	1	0.707352	0.600605	0.00109638	0.0012574
LSM12	1	0.369416	0.198979	0.00113717	0.00130244
RHOQ	1	0.593553	0.41454	0.00120886	0.0013827
CA12	1	0.867778	0.750155	0.00129557	0.00147795
ADAM9	1	0.799532	0.682615	0.00131029	0.00149275
F7	1	0.46086	0.301538	0.00132011	0.00150195
SLC36A1	1	0.89353	0.861963	0.00132876	0.0015078
SEC24D	1	0.922432	0.896915	0.00138188	0.00156601
RAP2A	1	0.890532	0.810652	0.00140636	0.00159165
GIMAP1	1	0.913651	0.839673	0.00140714	0.00159044
CCL4	1	0.873271	0.845142	0.00141509	0.00159732
PLXNC1	1	0.610373	0.440927	0.00170865	0.00190862
FCGR1A	1	0.894409	0.847737	0.00188535	0.00210327
TIFAB	1	0.751738	0.701541	0.001904	0.00212131
GLRX2	1	0.916307	0.888225	0.00195174	0.00217169
RUSC2	1	0.842418	0.775869	0.00198949	0.00221083
PARP1	1	0.873365	0.83662	0.0021689	0.00240088
CLCNKB	1	0.700885	0.650178	0.00222822	0.00246337
ALG12	1	0.872479	0.839061	0.0022948	0.00253372
KCNQ2	1	0.87717	0.768518	0.00230292	0.00253941
ATXN10	1	0.839152	0.745431	0.00232589	0.00256146
SORT1	1	0.869003	0.798793	0.00291852	0.00318149
RC3H1	1	0.862306	0.786783	0.00315632	0.00343635
MMP25	1	0.671409	0.494536	0.00328068	0.00356722
OR2A7	1	0.813696	0.757363	0.00406364	0.00440185
BRI3BP	1	0.850935	0.810947	0.00423199	0.00457844
SLIT3	1	0.927171	0.911416	0.00436129	0.00470647
PPP2R5C	1	0.865525	0.830167	0.00465031	0.00501207
IRAK3	1	0.805409	0.729022	0.00514485	0.00553813
SGSH	1	0.927642	0.905216	0.00517667	0.00556541
FGFR1	1	0.624665	0.48533	0.00648536	0.00695496
ITPA	1	0.758057	0.66571	0.00653	0.0069854
BCAT1	1	0.633815	0.495284	0.00820774	0.00875832
SORCS3	1	0.741591	0.617189	0.00823358	0.008775
DNAJC13	1	0.911852	0.88714	0.00893429	0.00949821
KPNB1	1	0.745524	0.680123	0.00935138	0.00992934
POMP	1	0.891639	0.853649	0.0102197	0.0108379
FOXL1	1	0.912666	0.884481	0.0103249	0.010936
NPR1	1	0.923703	0.900613	0.0109294	0.0115478
ITGB3	1	0.933534	0.917429	0.0119118	0.0125549
CYP2S1	1	0.695996	0.623092	0.0148406	0.0155654
CARKD	1	0.938603	0.929631	0.0149321	0.0156422
CEP350	1	0.932092	0.912638	0.0149579	0.0156503
DSC2	1	0.903094	0.855067	0.0169623	0.0177258
NTRK3	1	0.874634	0.786008	0.0175783	0.0183473
ADAM21	1	0.872573	0.771631	0.0191785	0.0199931
RAB11FIP3	1	0.730709	0.666142	0.0215147	0.0224014
TSGA10IP	1	0.719785	0.667849	0.0253588	0.0263401
SLC24A4	1	0.902423	0.891664	0.0253965	0.0263473
FAM57A	1	0.585645	0.495115	0.0288033	0.0298456
ABTB2	1	0.585214	0.453591	0.0331807	0.03434
TMEM175	1	0.945175	0.920941	0.0331905	0.0343088
GTF3C5	1	0.910556	0.866946	0.0359529	0.0370751
UBOX5	1	0.835872	0.796001	0.046602	0.0479415
TRPC6	1	0.851507	0.796994	0.0469197	0.0482106
IER5L	1	0.0206278	0.0143224	0.0472638	0.0485061
CSK	2	0.0911512	0.538969	3.58397e-22	3.07863e-19
SVIL	2	0.129092	0.661605	2.05823e-20	5.8934e-18
SEMA3B	2	0.230222	0.668508	3.03209e-20	6.51142e-18
PTPN21	2	0.0706308	0.183662	4.21889e-20	7.24806e-18
PTPRS	2	0.226736	0.487222	1.53117e-19	2.19213e-17
PLXNB1	2	0.224717	0.5778	6.79721e-19	8.34115e-17
CYBRD1	2	0.0727801	0.368766	4.13466e-18	4.4396e-16
DAB2	2	0.199031	0.70251	7.13795e-18	6.81278e-16
OSBPL7	2	0.147299	0.293955	8.67475e-18	7.45161e-16
SUFU	2	0.043768	0.109966	9.51117e-17	6.28469e-15
NFIA	2	0.227121	0.692301	1.52993e-16	9.38723e-15
DENND1A	2	0.199252	0.590573	6.1056e-16	3.27794e-14
PER1	2	0.0453114	0.107351	9.98976e-16	5.04777e-14
SAMD13	2	0.277564	0.550474	1.0566e-15	5.04233e-14
TESK2	2	0.113278	0.513259	1.13788e-15	5.14442e-14
GALNT4	2	0.0997114	0.312881	1.15029e-15	4.9405e-14
IGSF11	2	0.073192	0.300523	5.13133e-15	1.91644e-13
ARHGEF18	2	0.0843282	0.170864	5.21135e-15	1.86523e-13
ZNF433	2	0.118512	0.496852	6.05415e-15	2.0802e-13
APBB1	2	0.146175	0.38467	1.52217e-14	4.35848e-13
AMFR	2	0.140692	0.446241	2.0034e-14	5.55137e-13
DLC1	2	0.255803	0.735751	3.48481e-14	9.07106e-13
EDNRB	2	0.182849	0.69242	3.86454e-14	9.76365e-13
CTDSP2	2	0.0840213	0.312373	3.94792e-14	9.68931e-13
PKD1	2	0.188593	0.342198	4.23114e-14	1.0096e-12
SOBP	2	0.145241	0.61458	5.49604e-14	1.24239e-12
GARNL3	2	0.229509	0.643563	6.83808e-14	1.50613e-12
CTF1	2	0.228283	0.689154	2.02162e-13	4.03855e-12
CCND3	2	0.106182	0.331578	2.04899e-13	4.00019e-12
TMEM220	2	0.160246	0.481627	2.08344e-13	3.97705e-12
RPL22	2	0.138987	0.372312	3.61139e-13	6.08272e-12
FBXL15	2	0.0922669	0.241164	5.78396e-13	9.0335e-12
CUEDC1	2	0.0770547	0.182881	6.88164e-13	1.03707e-11
ASPSCR1	2	0.274459	0.471372	7.59573e-13	1.12495e-11
LAMB2	2	0.101331	0.179326	8.55507e-13	1.20472e-11
DLG2	2	0.158205	0.520284	1.05591e-12	1.46295e-11
PDK2	2	0.382265	0.726166	1.17913e-12	1.60774e-11
MAP3K11	2	0.18162	0.402193	1.49058e-12	1.96986e-11
NPAS3	2	0.218179	0.617254	1.67023e-12	2.14138e-11
EXTL3	2	0.287782	0.582899	3.19791e-12	3.61448e-11
MORN1	2	0.339925	0.780828	3.73337e-12	4.05945e-11
BTG1	2	0.0659745	0.253539	4.18129e-12	4.48966e-11
SHC4	2	0.170114	0.515438	4.42938e-12	4.69733e-11
HNMT	2	0.179723	0.607185	5.34005e-12	5.39659e-11
SERPINB6	2	0.0440166	0.137011	5.96025e-12	5.81802e-11
FCGRT	2	0.232188	0.6482	9.35086e-12	8.36707e-11
SETD3	2	0.269486	0.632018	9.55501e-12	8.4616e-11
WWP2	2	0.276896	0.689017	1.13282e-11	9.5401e-11
MNT	2	0.218123	0.376683	1.80419e-11	1.42183e-10
BTBD2	2	0.136152	0.285663	2.09557e-11	1.6217e-10
ELL2	2	0.286501	0.721685	2.3923e-11	1.81857e-10
TMCO3	2	0.175382	0.477048	2.63921e-11	1.98867e-10
COPG2	2	0.113229	0.247936	2.67449e-11	1.99773e-10
TEX9	2	0.0538897	0.201306	2.74959e-11	2.03612e-10
ANKRD42	2	0.105519	0.185666	3.31419e-11	2.39235e-10
DCTN1	2	0.0849964	0.176672	3.4864e-11	2.49568e-10
SIRPA	2	0.38362	0.656295	3.97005e-11	2.81841e-10
SERPING1	2	0.258198	0.684177	4.06482e-11	2.86204e-10
PPP1R3C	2	0.190724	0.563204	4.64088e-11	3.1639e-10
CRAMP1L	2	0.127746	0.322279	5.24079e-11	3.51706e-10
ERBB3	2	0.244704	0.576028	7.4749e-11	4.82777e-10
GSTM2	2	0.308327	0.507515	7.72673e-11	4.95318e-10
MPL	2	0.0504332	0.141003	8.32503e-11	5.25824e-10
IGHMBP2	2	0.338328	0.800919	8.75364e-11	5.44882e-10
APH1B	2	0.118454	0.363746	9.28136e-11	5.73575e-10
GAMT	2	0.271941	0.590898	1.05367e-10	6.41914e-10
RNF44	2	0.486573	0.779603	1.44877e-10	8.46597e-10
GPD1L	2	0.172566	0.475571	1.52931e-10	8.87619e-10
POMGNT1	2	0.207083	0.514893	1.94801e-10	1.09369e-09
FBP2	2	0.288729	0.6236	1.9924e-10	1.11135e-09
SPAG16	2	0.226624	0.613783	2.1946e-10	1.20074e-09
CNRIP1	2	0.152073	0.443923	2.20522e-10	1.19891e-09
SATB1	2	0.274723	0.496075	2.63534e-10	1.38034e-09
DAZAP1	2	0.269955	0.538826	3.61441e-10	1.81566e-09
FAM129B	2	0.498255	0.75867	4.04256e-10	1.98432e-09
PRICKLE2	2	0.138265	0.457187	4.6836e-10	2.26023e-09
METTL13	2	0.348681	0.754389	4.88958e-10	2.30777e-09
WIPF3	2	0.35891	0.727772	5.82e-10	2.71705e-09
DNM1	2	0.214971	0.448091	5.98482e-10	2.74918e-09
FBXL2	2	0.0820987	0.129266	6.75915e-10	3.05585e-09
TEAD2	2	0.201476	0.528639	8.72983e-10	3.86542e-09
2021-09-04	2	0.220911	0.434631	9.10178e-10	3.9487e-09
CRTAC1	2	0.243761	0.520237	9.12436e-10	3.9386e-09
UNC119	2	0.137138	0.263001	9.71634e-10	4.13185e-09
TMEM201	2	0.202705	0.339928	1.46223e-09	5.98122e-09
ZNF777	2	0.0836773	0.158645	1.46985e-09	5.98388e-09
CCNG2	2	0.307213	0.815194	1.53829e-09	6.17474e-09
MPRIP	2	0.141429	0.327988	1.56838e-09	6.26622e-09
COX6A2	2	0.122845	0.313508	1.63156e-09	6.45857e-09
SALL2	2	0.0505798	0.119619	1.84891e-09	7.18647e-09
EZH1	2	0.380928	0.633297	2.10625e-09	8.00562e-09
TMEM86A	2	0.0546806	0.144116	2.9623e-09	1.08744e-08
NYNRIN	2	0.35711	0.840359	3.25212e-09	1.16886e-08
ESD	2	0.0755874	0.210667	3.26675e-09	1.16923e-08
TST	2	0.345584	0.53276	3.33272e-09	1.18789e-08
LMCD1	2	0.321411	0.804565	3.37254e-09	1.19711e-08
RMND5A	2	0.391622	0.654899	4.22064e-09	1.46783e-08
FAM184B	2	0.139602	0.281181	4.73589e-09	1.61434e-08
CDCA7L	2	0.300881	0.627315	5.72033e-09	1.88991e-08
RPL37	2	0.0577255	0.153662	5.79392e-09	1.90689e-08
FDFT1	2	0.279462	0.658686	6.57859e-09	2.10859e-08
TTLL11	2	0.150183	0.346581	7.10718e-09	2.26114e-08
EFS	2	0.414482	0.952945	8.03152e-09	2.53643e-08
EIF3K	2	0.210938	0.385737	9.05257e-09	2.79718e-08
ZNF219	2	0.203168	0.445868	9.15699e-09	2.8193e-08
ENPP2	2	0.164435	0.524248	9.38981e-09	2.88066e-08
ZBTB12	2	0.325148	0.392845	1.04583e-08	3.17443e-08
TMEM40	2	0.172552	0.367293	1.05014e-08	3.16515e-08
SAMD10	2	0.145017	0.425983	1.17502e-08	3.48049e-08
SERGEF	2	0.241058	0.413348	1.19055e-08	3.51436e-08
DDA1	2	0.183268	0.396039	1.24652e-08	3.66698e-08
ZNF771	2	0.43008	0.782724	1.28417e-08	3.76484e-08
ZNF836	2	0.36822	0.674565	1.29408e-08	3.78099e-08
TET1	2	0.285201	0.636182	1.29951e-08	3.78399e-08
MPZ	2	0.465573	0.894098	1.35209e-08	3.89746e-08
VAC14	2	0.340821	0.684321	1.35424e-08	3.89062e-08
LPIN1	2	0.111851	0.315323	1.42639e-08	4.07066e-08
GABRP	2	0.398057	0.626421	1.77446e-08	4.94891e-08
GALC	2	0.229896	0.669718	1.99384e-08	5.54275e-08
S100B	2	0.406777	0.855034	2.00579e-08	5.55797e-08
MAMSTR	2	0.494443	0.712373	2.02898e-08	5.60416e-08
MAPKAPK3	2	0.0255803	0.0304794	2.07343e-08	5.69035e-08
IKZF4	2	0.199895	0.417982	2.24897e-08	6.09421e-08
MLLT1	2	0.48087	0.677743	2.48009e-08	6.69937e-08
RAPGEF3	2	0.309096	0.660275	3.08577e-08	8.10604e-08
PDE4B	2	0.342348	0.818757	3.31902e-08	8.6395e-08
TIMP3	2	0.233363	0.395972	3.41806e-08	8.81715e-08
MANSC1	2	0.202115	0.470378	4.18298e-08	1.06307e-07
BTRC	2	0.116155	0.245864	4.58122e-08	1.15743e-07
DIXDC1	2	0.474122	0.878827	4.7918e-08	1.20708e-07
PLSCR4	2	0.150552	0.292898	4.90806e-08	1.23275e-07
FYN	2	0.155862	0.359088	4.92625e-08	1.23372e-07
IGSF22	2	0.108068	0.2444	5.35881e-08	1.32658e-07
KIAA1217	2	0.373931	0.724484	5.58419e-08	1.37052e-07
LIMS2	2	0.371732	0.678174	5.95074e-08	1.45218e-07
SH3GLB2	2	0.269632	0.449748	6.00332e-08	1.45263e-07
IFT57	2	0.216366	0.293731	6.20167e-08	1.48391e-07
MXI1	2	0.234612	0.571414	6.91423e-08	1.6407e-07
KDM5B	2	0.175185	0.410765	8.34761e-08	1.96455e-07
HIF1AN	2	0.0648331	0.174844	9.29315e-08	2.17515e-07
CUTA	2	0.139448	0.288059	1.07453e-07	2.50822e-07
FBXO17	2	0.246868	0.561843	1.07876e-07	2.51126e-07
SLC44A3	2	0.448274	0.902285	1.28172e-07	2.96765e-07
ALG3	2	0.0263961	0.0328837	1.33007e-07	3.06308e-07
RHOBTB2	2	0.416439	0.632347	1.47324e-07	3.33908e-07
MKRN2	2	0.5397	0.863527	1.8615e-07	4.11062e-07
SULT4A1	2	0.0283738	0.0623201	2.27769e-07	4.97847e-07
TNPO2	2	0.234419	0.403694	2.29663e-07	5.00712e-07
PELI3	2	0.0725231	0.135792	2.43768e-07	5.27447e-07
STUB1	2	0.210769	0.357442	2.48494e-07	5.34979e-07
PRKCD	2	0.290627	0.543479	2.76855e-07	5.8576e-07
BRD3	2	0.398708	0.630336	2.76957e-07	5.84535e-07
ZSWIM4	2	0.112111	0.277641	2.99231e-07	6.26925e-07
CCDC34	2	0.0895374	0.213864	3.26528e-07	6.79146e-07
MON1A	2	0.0295635	0.0432237	3.49371e-07	7.23156e-07
EFEMP2	2	0.425784	0.656761	3.52922e-07	7.2875e-07
ZHX1	2	0.484423	0.917214	3.66083e-07	7.50515e-07
CLCN6	2	0.513897	0.770828	3.75857e-07	7.66891e-07
TOMM20L	2	0.119404	0.273338	3.87484e-07	7.8874e-07
RBM20	2	0.396209	0.710698	4.03274e-07	8.17009e-07
AES	2	0.240866	0.507447	4.23311e-07	8.49589e-07
GLRX5	2	0.299577	0.548458	4.57191e-07	9.13319e-07
PIGZ	2	0.123659	0.186299	4.80904e-07	9.56242e-07
RBP7	2	0.24277	0.428029	4.86423e-07	9.62759e-07
OBSL1	2	0.477651	0.807343	5.15974e-07	1.00962e-06
CUL9	2	0.42835	0.61769	5.78221e-07	1.12374e-06
GALM	2	0.410849	0.744548	6.13254e-07	1.18913e-06
RFNG	2	0.297782	0.547715	6.22554e-07	1.20444e-06
REPS1	2	0.481343	0.769494	6.30159e-07	1.21642e-06
FAM169A	2	0.446833	0.786648	6.33874e-07	1.22085e-06
CHL1	2	0.0439913	0.060193	6.34897e-07	1.22008e-06
LSM6	2	0.311972	0.568915	6.77859e-07	1.28823e-06
IQSEC1	2	0.504846	0.810755	6.95678e-07	1.31338e-06
ZNF345	2	0.0854198	0.170264	7.4409e-07	1.39557e-06
UQCRC1	2	0.0351909	0.0454986	8.59513e-07	1.60157e-06
PPFIBP2	2	0.573492	0.80897	8.91238e-07	1.65709e-06
DDR1	2	0.544911	0.732131	8.99706e-07	1.66922e-06
QARS	2	0.440512	0.76186	9.00688e-07	1.66744e-06
SPRY1	2	0.296984	0.648211	9.13474e-07	1.68747e-06
SLC25A38	2	0.223169	0.611377	9.2275e-07	1.70095e-06
SDC4	2	0.173577	0.400465	9.40551e-07	1.73005e-06
SEMA4G	2	0.278638	0.5098	9.59145e-07	1.76048e-06
LOH12CR2	2	0.222083	0.52662	1.0006e-06	1.83266e-06
ONECUT1	2	0.201605	0.505441	1.01555e-06	1.85609e-06
ANKRD23	2	0.237239	0.438945	1.03505e-06	1.88771e-06
PBX1	2	0.52649	0.749595	1.05822e-06	1.9218e-06
CCDC40	2	0.0879348	0.13143	1.08614e-06	1.96835e-06
DTWD1	2	0.204736	0.521117	1.16603e-06	2.10425e-06
BEND5	2	0.453656	0.820175	1.24281e-06	2.23341e-06
DDAH2	2	0.159523	0.448068	1.27356e-06	2.2744e-06
MLLT11	2	0.522188	0.86029	1.29609e-06	2.30984e-06
UNK	2	0.320158	0.581717	1.35815e-06	2.41542e-06
VAMP2	2	0.243359	0.446157	1.50312e-06	2.65675e-06
RADIL	2	0.310435	0.603458	1.62564e-06	2.85568e-06
CDK20	2	0.120948	0.264429	1.6687e-06	2.91937e-06
MRPL43	2	0.496496	0.825201	1.69043e-06	2.93943e-06
CCDC12	2	0.324543	0.644073	1.76521e-06	3.05709e-06
WDSUB1	2	0.570004	0.801711	1.81066e-06	3.11071e-06
ZNRF1	2	0.29388	0.565895	1.84261e-06	3.153e-06
WIPI2	2	0.377262	0.623951	1.85526e-06	3.16833e-06
MTUS1	2	0.447535	0.825645	1.96299e-06	3.34565e-06
SLC7A2	2	0.359144	0.637126	2.17849e-06	3.69097e-06
PCOLCE2	2	0.0529063	0.0672013	2.33142e-06	3.93457e-06
TBC1D5	2	0.0737337	0.105578	2.34479e-06	3.94936e-06
WWOX	2	0.306864	0.63801	2.3564e-06	3.96115e-06
PARP6	2	0.193988	0.435927	2.38676e-06	4.00436e-06
ZNF578	2	0.0260311	0.0633719	2.58385e-06	4.3014e-06
MEF2C	2	0.273745	0.607723	2.58462e-06	4.29436e-06
ATR	2	0.194648	0.424117	2.96701e-06	4.90127e-06
B3GALNT1	2	0.0290746	0.0362947	3.18744e-06	5.24524e-06
CTSF	2	0.586731	0.877953	3.46652e-06	5.68271e-06
RXRB	2	0.352823	0.574954	3.60036e-06	5.86852e-06
TSC22D4	2	0.114029	0.294782	3.77889e-06	6.14786e-06
GTF3C1	2	0.415805	0.691916	3.86533e-06	6.2766e-06
KLF15	2	0.513393	0.768116	3.98997e-06	6.46677e-06
BAP1	2	0.330181	0.572968	4.12635e-06	6.66266e-06
PDXP	2	0.470127	0.793587	4.20259e-06	6.76034e-06
MAP3K9	2	0.195755	0.343314	4.48214e-06	7.19655e-06
IRF2BP2	2	0.111745	0.245682	4.91319e-06	7.83011e-06
SERPINB9	2	0.384596	0.614417	4.96121e-06	7.89201e-06
THOC7	2	0.141937	0.201142	6.87524e-06	1.07184e-05
ZNF785	2	0.0460001	0.132105	7.37795e-06	1.14192e-05
RBM11	2	0.0331566	0.0696092	8.63883e-06	1.32751e-05
PLCD1	2	0.158237	0.268442	8.9294e-06	1.36727e-05
HKR1	2	0.383314	0.71246	9.74757e-06	1.48724e-05
KLF10	2	0.1666	0.216075	1.01259e-05	1.54223e-05
JARID2	2	0.253662	0.516617	1.04237e-05	1.58477e-05
WRNIP1	2	0.374461	0.67615	1.15352e-05	1.75065e-05
CSRP1	2	0.413648	0.739785	1.16463e-05	1.7644e-05
ACER3	2	0.547677	0.791271	1.18573e-05	1.79006e-05
HOOK1	2	0.331613	0.596027	1.23261e-05	1.85757e-05
MYD88	2	0.0486582	0.0629306	1.26214e-05	1.89873e-05
CASKIN2	2	0.031844	0.0450223	1.27149e-05	1.90947e-05
BZRAP1	2	0.421994	0.584625	1.34053e-05	2.00613e-05
TPD52L2	2	0.24042	0.429245	1.34499e-05	2.00929e-05
NKIRAS1	2	0.0435108	0.0541567	1.37262e-05	2.04702e-05
RCL1	2	0.320649	0.553053	1.44077e-05	2.14122e-05
PACSIN3	2	0.197718	0.320838	1.59249e-05	2.34237e-05
LPAR6	2	0.165554	0.403706	1.64754e-05	2.41921e-05
LRRN1	2	0.0729873	0.169706	1.68033e-05	2.45895e-05
MCM2	2	0.234363	0.482638	1.76015e-05	2.57138e-05
DCUN1D1	2	0.145022	0.189256	1.90328e-05	2.77105e-05
ARHGAP21	2	0.423896	0.804831	1.91161e-05	2.77847e-05
TRIP10	2	0.0296424	0.117055	1.97204e-05	2.86146e-05
MAGEF1	2	0.164716	0.243656	2.04256e-05	2.95381e-05
MAP2K5	2	0.234271	0.410919	2.0639e-05	2.97464e-05
YPEL3	2	0.463669	0.682577	2.13969e-05	3.07357e-05
FAM50B	2	0.541403	0.698048	2.24166e-05	3.21466e-05
NR1D2	2	0.0190123	0.0217983	2.26005e-05	3.23563e-05
NIPSNAP1	2	0.508833	0.755313	3.37675e-05	4.73959e-05
AKR7A2	2	0.285922	0.433705	3.4001e-05	4.76458e-05
SPRY2	2	0.256695	0.490733	3.40992e-05	4.77056e-05
RNF123	2	0.0534528	0.0648976	3.95184e-05	5.49293e-05
KLC3	2	0.0787026	0.127727	3.97624e-05	5.51791e-05
RARB	2	0.265925	0.600083	4.03473e-05	5.59006e-05
LYPD3	2	0.297576	0.547121	4.14674e-05	5.72677e-05
FUT3	2	0.350325	0.582073	4.37014e-05	6.00632e-05
POLR1B	2	0.039109	0.0571925	4.92489e-05	6.70441e-05
DNAJC19	2	0.0818321	0.106063	5.07932e-05	6.9037e-05
RSPH10B2	2	0.158839	0.243766	5.23234e-05	7.10045e-05
ABHD8	2	0.334394	0.489442	5.44814e-05	7.37001e-05
COX17	2	0.0579532	0.0777814	6.44843e-05	8.68213e-05
AGBL5	2	0.360484	0.563782	7.51929e-05	0.000100452
RBM6	2	0.0194927	0.0226656	8.21055e-05	0.000109177
MAP3K13	2	0.0560998	0.0735301	8.54626e-05	0.000113291
FAM118A	2	0.308408	0.581245	8.61194e-05	0.000113985
NCOA7	2	0.745226	0.910984	9.0238e-05	0.000119253
BCL2L12	2	0.722071	0.785252	9.54717e-05	0.000125976
RPP14	2	0.0253484	0.0303415	9.72713e-05	0.000127957
RPL24	2	0.0234098	0.0274696	0.000106293	0.000139398
ZNF660	2	0.0313028	0.0384043	0.00011111	0.000145271
TMEM39A	2	0.0198127	0.0222195	0.000119046	0.000154706
GNB4	2	0.0196738	0.0228109	0.000120567	0.000156209
IGSF8	2	0.441459	0.633071	0.000122304	0.000158221
TNFSF13	2	0.541005	0.687619	0.000142035	0.000182101
B4GALT4	2	0.0201059	0.0228515	0.000149077	0.000190279
CCDC66	2	0.0312338	0.0376276	0.000179356	0.000226236
CHADL	2	0.369112	0.458493	0.000195012	0.000245264
SYDE2	2	0.0471985	0.109453	0.000198815	0.000249681
WDR48	2	0.0451038	0.0547617	0.000212958	0.000266663
B4GALT7	2	0.260921	0.36632	0.000235854	0.000294047
LSM3	2	0.0270067	0.0314565	0.000241607	0.000300783
KIF9	2	0.0288412	0.0342629	0.000250702	0.000311204
AKT2	2	0.452002	0.584751	0.000252398	0.000312857
FAM63A	2	0.19584	0.424211	0.000285825	0.000353271
RNF5	2	0.0582011	0.100572	0.000289953	0.000357345
ATP11B	2	0.501683	0.742846	0.000313398	0.000384036
GOLGA4	2	0.0249665	0.0297711	0.000325613	0.000398436
RPUSD3	2	0.133496	0.178105	0.000357904	0.000437326
OSBPL5	2	0.0348319	0.0403106	0.000391556	0.000476412
MYH14	2	0.0381346	0.0542612	0.000394846	0.000479735
ABHD5	2	0.0312024	0.0374987	0.000425135	0.000514353
SRGN	2	0.412734	0.704343	0.00047604	0.000572715
FZD6	2	0.0780302	0.1506	0.000502073	0.00060319
THUMPD3	2	0.021544	0.024447	0.000509535	0.000610447
SYN2	2	0.04643	0.0625729	0.000540972	0.000645409
PGBD1	2	0.0658482	0.0816601	0.000551087	0.000656566
LIPE	2	0.261972	0.39707	0.000556039	0.000661548
MINA	2	0.530348	0.739106	0.000590571	0.000700691
HEMK1	2	0.819365	0.868823	0.000597513	0.00070795
HLTF	2	0.0851087	0.110395	0.000605784	0.000716761
AQP11	2	0.120524	0.206475	0.000647292	0.000763769
TJP2	2	0.128052	0.215718	0.000652085	0.000768369
NEO1	2	0.115716	0.219914	0.000664549	0.000780914
DRAP1	2	0.393966	0.54703	0.000665121	0.000780518
AP4S1	2	0.0376116	0.0487261	0.000686664	0.000804699
ARL8B	2	0.0199357	0.0220274	0.000700054	0.000819273
RNF13	2	0.0302822	0.0345324	0.000743231	0.000868619
NDUFB4	2	0.0349848	0.0416765	0.000797848	0.000931184
TIPARP	2	0.0302312	0.0358093	0.000891395	0.00103614
CCS	2	0.405451	0.688138	0.00100368	0.00115881
PHC3	2	0.0457	0.0550723	0.0010471	0.00120571
CMTM6	2	0.0218944	0.0249856	0.00124962	0.00142742
POLR2J4	2	0.118259	0.166459	0.00132723	0.00150806
NEK4	2	0.0177336	0.0197083	0.00150815	0.00170013
MSRB2	2	0.321768	0.468381	0.00152752	0.00171971
OSBP2	2	0.0409421	0.0677944	0.00154997	0.0017427
KDELC1	2	0.0462314	0.0584987	0.0015728	0.00176606
SENP5	2	0.0447298	0.0531012	0.001623	0.00182004
GPATCH1	2	0.0416021	0.0537455	0.00168695	0.00188929
PHF1	2	0.176919	0.230914	0.00169588	0.00189683
DIRC2	2	0.607769	0.746994	0.0020115	0.0022324
DDX11	2	0.503902	0.611262	0.00205636	0.00227925
RUVBL1	2	0.044725	0.055894	0.00236434	0.00260047
GFM1	2	0.0285378	0.0323511	0.00240052	0.00263688
DNAH1	2	0.842233	0.8635	0.00259559	0.00284752
THNSL1	2	0.0714083	0.119272	0.00266756	0.00292275
QRICH1	2	0.0901095	0.111046	0.0028027	0.0030669
WDR90	2	0.332093	0.400771	0.00282676	0.00308929
ARMC3	2	0.362239	0.489928	0.00288559	0.00314959
HDAC11	2	0.475091	0.55624	0.003646	0.00395944
LRRC27	2	0.0644521	0.113923	0.00383697	0.00416156
KLF11	2	0.342649	0.473621	0.00433267	0.00468147
ZBTB38	2	0.49362	0.628776	0.00586574	0.00629833
EIF1B	2	0.0261662	0.0293957	0.00648944	0.00695066
ZBTB11	2	0.247718	0.296271	0.00717091	0.00766145
PEX5	2	0.0432945	0.0632283	0.00829788	0.00883257
ZNF154	2	0.0396682	0.0661818	0.0108464	0.0114742
SS18L2	2	0.0158881	0.0175764	0.0119063	0.0125645
TBCCD1	2	0.0353159	0.0390056	0.0126777	0.0133458
ZBTB48	2	0.340472	0.416646	0.0135309	0.0142265
PHF13	2	0.267346	0.399264	0.0148263	0.0155694
ENTPD6	2	0.145218	0.209069	0.0234168	0.0243524
RGS3	2	0.304589	0.406451	0.0345721	0.035694
MBNL1	2	0.0335102	0.0377294	0.0426568	0.0439355

## Sheet: TableS6
TableS6: Enrichment analysis for subtype-specific CNAexp genes in the IntSub1 (left) and the IntSub2 (right)
IntSub1														IntSub2
Category	Term	Count	%	PValue	Genes	List Total	Pop Hits	Pop Total	Fold Enrichment	Bonferroni	Benjamini	FDR		Category	Term	Count	%	PValue	Genes	List Total	Pop Hits	Pop Total	Fold Enrichment	Bonferroni	Benjamini	FDR
GOTERM_CC_ALL	GO:0044424~intracellular part	88	81.4815	0.000214076	TOP2B, ARF4, OXNAD1, WDR48, RPL32, TAMM41, MTMR14, GBE1, OGG1, HDAC11, NGLY1, BRK1, THUMPD3, PLOD2, TSEN2, ROBO1, CHCHD4, TATDN2, TMEM43, CAPN7, NKIRAS1, ACAA1, ERC2, LMCD1, JAGN1, SEC13, OXSM, SSUH2, UBE2E1, CTDSPL, SETMAR, SLC6A11, RPSA, IL17RE, IL17RD, SYN2, SUMF1, KAT2B, ACOX2, PDE12, TBC1D5, GORASP1, RPUSD3, RARB, PPARG, RAF1, TKT, VGLL4, ARL8B, SATB1, ASB14, ABHD6, XPC, PDHB, NR2C2, FHIT, C…	97	13860	18224	1.19287	0.078136	0.0618191	0.0600296		GOTERM_BP_FAT	GO:0051452~intracellular pH reduction	4	5.6338	0.000754722	CA2, TTPA, ATP6V1H, ATP6V0D2	63	48	16650	22.0238	0.791412	0.832288	0.832288
GOTERM_CC_ALL	GO:0005622~intracellular	89	82.4074	0.000325364	TOP2B, ARF4, OXNAD1, WDR48, RPL32, TAMM41, MTMR14, GBE1, OGG1, HDAC11, NGLY1, BRK1, THUMPD3, PLOD2, TSEN2, ROBO1, CHCHD4, TATDN2, TMEM43, CAPN7, NKIRAS1, ACAA1, ERC2, LMCD1, JAGN1, SEC13, OXSM, SSUH2, UBE2E1, CTDSPL, SETMAR, SLC6A11, RPSA, IL17RE, IL17RD, SYN2, SUMF1, KAT2B, ACOX2, PDE12, TBC1D5, GORASP1, RPUSD3, RARB, PPARG, RAF1, TKT, VGLL4, ARL8B, SATB1, ASB14, ABHD6, XPC, PDHB, NR2C2, FHIT, C…	97	14216	18224	1.17621	0.116318	0.0618191	0.0600296		GOTERM_BP_FAT	GO:0045851~pH reduction	4	5.6338	0.000801819	CA2, TTPA, ATP6V1H, ATP6V0D2	63	49	16650	21.5743	0.810855	0.832288	0.832288
GOTERM_CC_DIRECT	GO:0005654~nucleoplasm	29	26.8519	0.00038695	TOP2B, SATB1, OGG1, XPC, PDHB, NR2C2, TSEN2, TATDN2, CAPN7, DPH3, VHL, RPP14, LMCD1, SEC13, BRPF1, EAF1, UBE2E1, RPSA, MLH1, IL17RD, LSM3, KAT2B, TADA3, RARB, CTNNB1, PPARG, CCDC174, TKT, RAD18	97	2784	18224	1.95704	0.0658483	0.0681032	0.0681032		GOTERM_BP_ALL	GO:0051452~intracellular pH reduction	4	5.6338	0.000808092	CA2, TTPA, ATP6V1H, ATP6V0D2	65	48	16792	21.5282	0.824997	0.919813	0.919813
INTERPRO	IPR013568:SEFIR	3	2.77778	0.000425126	IL17RE, IL17RD, IL17RC	101	6	18559	91.8762	0.120886	0.128813	0.128813		GOTERM_BP_ALL	GO:0045851~pH reduction	4	5.6338	0.000858462	CA2, TTPA, ATP6V1H, ATP6V0D2	65	49	16792	21.0889	0.84302	0.919813	0.919813
GOTERM_MF_DIRECT	GO:0030368~interleukin-17 receptor activity	3	2.77778	0.000463216	IL17RE, IL17RD, IL17RC	96	6	16881	87.9219	0.0964897	0.101444	0.101444		GOTERM_MF_DIRECT	GO:0005515~protein binding	47	66.1972	0.000944319	TRAM1, UBXN2B, CEBPD, PRKDC, STAU2, CHD7, LY96, MRPL15, SDCBP, SOX17, IMPA1, FAM150A, HEY1, CA2, TTPA, TGS1, RRS1, ATP6V1H, RGS20, TCEB1, CPNE3, CA8, E2F5, PAG1, ARFGEF1, LYN, RAB2A, NCOA2, YTHDF3, ZBTB10, WWP1, OPRK1, PEX2, TERF1, SPIDR, ARMC1, UBE2W, ZC2HC1A, COPS5, FABP5, ASPH, LACTB2, UBE2V2, TCEA1, MCM4, ATP6V0D2, NSMAF	65	8785	16881	1.38944	0.145959	0.157701	0.157701
GOTERM_CC_ALL	GO:0005654~nucleoplasm	30	27.7778	0.00056043	TOP2B, SATB1, OGG1, HDAC11, XPC, PDHB, NR2C2, TSEN2, TATDN2, CAPN7, DPH3, VHL, RPP14, LMCD1, SEC13, BRPF1, EAF1, UBE2E1, RPSA, MLH1, IL17RD, LSM3, KAT2B, TADA3, RARB, CTNNB1, PPARG, CCDC174, TKT, RAD18	97	2996	18224	1.88127	0.191863	0.0639851	0.0621329		GOTERM_BP_ALL	GO:0051234~establishment of localization	31	43.662	0.00136753	TRAM1, STAU2, CHD7, SLCO5A1, JPH1, SDCBP, CA2, TTPA, TGS1, RRS1, ATP6V1H, RGS20, CPNE3, ARFGEF1, LYN, RAB2A, SBSPON, NCOA2, LYPLA1, ADHFE1, WWP1, OPRK1, PEX2, TERF1, SPIDR, ARMC1, COPS5, SNX16, FABP5, ASPH, ATP6V0D2	65	4790	16792	1.67192	0.947682	0.919813	0.919813
GOTERM_CC_ALL	GO:0043226~organelle	84	77.7778	0.000673527	TOP2B, ARF4, OXNAD1, WDR48, RPL32, TAMM41, GBE1, OGG1, HDAC11, NGLY1, BRK1, THUMPD3, PLOD2, TSEN2, CHCHD4, TATDN2, TMEM43, CHL1, CAPN7, ACAA1, ERC2, LMCD1, JAGN1, SEC13, OXSM, UBE2E1, CTDSPL, SETMAR, TTC21A, RPSA, IL17RD, SYN2, SUMF1, KAT2B, ACOX2, PDE12, TBC1D5, GORASP1, PLSCR4, RPUSD3, RARB, PPARG, RAF1, TKT, VGLL4, ARL8B, SATB1, ASB14, ABHD6, XPC, PDHB, NR2C2, FHIT, CAND2, DPH3, EMC3, RPL14, H…	97	13154	18224	1.19976	0.225879	0.0639851	0.0621329		GOTERM_BP_FAT	GO:0051279~regulation of release of sequestered calcium ion into cytosol	4	5.6338	0.00254054	LYN, ASPH, CHD7, JPH1	63	73	16650	14.4814	0.994912	0.913363	0.913363
GOTERM_MF_ALL	GO:0030368~interleukin-17 receptor activity	3	2.77778	0.000858341	IL17RE, IL17RD, IL17RC	96	8	16881	65.9414	0.313476	0.265362	0.265362		GOTERM_BP_ALL	GO:0051279~regulation of release of sequestered calcium ion into cytosol	4	5.6338	0.00271572	LYN, ASPH, CHD7, JPH1	65	73	16792	14.1555	0.997157	0.919813	0.919813
GOTERM_MF_FAT	GO:0030368~interleukin-17 receptor activity	3	2.77778	0.000875179	IL17RE, IL17RD, IL17RC	89	8	15478	65.2163	0.310121	0.268168	0.268168		GOTERM_CC_ALL	GO:0005622~intracellular	64	90.1408	0.00309822	TRAM1, UBXN2B, CHD7, JPH1, PREX2, IMPA1, HEY1, SOX17, CA2, CSPP1, CHCHD7, FAM110B, CPNE3, CA8, PCMTD1, RAB2A, NCOA2, LYPLA1, PEX2, TERF1, SPIDR, ARMC1, ASPH, LACTB2, IMPAD1, UBE2V2, MCM4, MTFR1, TOX, ATP6V0D2, NSMAF, CEBPD, STAU2, PRKDC, LY96, MRPL15, BHLHE22, TMEM70, SDCBP, VCPIP1, ZNF704, RDH10, TTPA, TGS1, RRS1, ATP6V1H, RGS20, TCEB1, E2F5, PAG1, ARFGEF1, LYN, YTHDF3, ADHFE1, ZBTB10, WWP1, PXD…	70	14216	18224	1.17206	0.577954	0.448569	0.448569
GOTERM_CC_ALL	GO:0043229~intracellular organelle	79	73.1481	0.00093096	TOP2B, ARF4, OXNAD1, WDR48, RPL32, TAMM41, OGG1, HDAC11, NGLY1, BRK1, THUMPD3, PLOD2, TSEN2, CHCHD4, TATDN2, TMEM43, CAPN7, ACAA1, ERC2, LMCD1, JAGN1, SEC13, OXSM, UBE2E1, CTDSPL, SETMAR, RPSA, IL17RD, SYN2, SUMF1, KAT2B, ACOX2, PDE12, TBC1D5, GORASP1, RPUSD3, RARB, PPARG, RAF1, TKT, VGLL4, ARL8B, SATB1, ASB14, ABHD6, XPC, PDHB, NR2C2, FHIT, CAND2, DPH3, EMC3, RPL14, HESX1, FLNB, VHL, VILL, RPL15…	97	12099	18224	1.22673	0.298075	0.0707529	0.0687048		GOTERM_CC_ALL	GO:0043231~intracellular membrane-bounded organelle	54	76.0563	0.00322712	TRAM1, UBXN2B, CHD7, JPH1, HEY1, SOX17, CHCHD7, FAM110B, CPNE3, RAB2A, NCOA2, LYPLA1, PEX2, TERF1, SPIDR, ARMC1, ASPH, LACTB2, IMPAD1, UBE2V2, MCM4, MTFR1, TOX, ATP6V0D2, CEBPD, STAU2, PRKDC, LY96, MRPL15, BHLHE22, TMEM70, SDCBP, VCPIP1, ZNF704, RDH10, TTPA, TGS1, RRS1, ATP6V1H, RGS20, TCEB1, E2F5, ARFGEF1, LYN, ADHFE1, ZBTB10, WWP1, RMDN1, ZFHX4, UBE2W, COPS5, SNX16, FABP5, TCEA1	70	11035	18224	1.27399	0.592856	0.448569	0.448569
GOTERM_CC_DIRECT	GO:0005634~nucleus	44	40.7407	0.00122108	TOP2B, WDR48, SATB1, OGG1, HDAC11, NGLY1, ASB14, XPC, PDHB, NR2C2, FHIT, CAND2, TATDN2, DPH3, HESX1, VHL, RPL15, ZNF621, RPP14, ZNF620, LMCD1, BRPF1, IQSEC1, EAF1, UBE2E1, CTDSPL, SETMAR, RPSA, MLH1, CIDEC, LSM3, KAT2B, ZNF619, BHLHE40, TADA3, RARB, CTNNB1, PPARG, RAF1, CCDC174, TKT, MYD88, RAD18, VGLL4	97	5415	18224	1.5266	0.193491	0.107455	0.107455		GOTERM_BP_FAT	GO:0051453~regulation of intracellular pH	4	5.6338	0.00430878	CA2, TTPA, ATP6V1H, ATP6V0D2	63	88	16650	12.013	0.999872	0.913363	0.913363
GOTERM_MF_ALL	GO:0004519~endonuclease activity	6	5.55556	0.00127885	TATDN2, OGG1, SETMAR, RAF1, TSEN2, RPP14	96	143	16881	7.37806	0.429074	0.265362	0.265362		GOTERM_BP_FAT	GO:0010522~regulation of calcium ion transport into cytosol	4	5.6338	0.00430878	LYN, ASPH, CHD7, JPH1	63	88	16650	12.013	0.999872	0.913363	0.913363
GOTERM_MF_FAT	GO:0004519~endonuclease activity	6	5.55556	0.00132945	TATDN2, OGG1, SETMAR, RAF1, TSEN2, RPP14	89	143	15478	7.29693	0.431107	0.268168	0.268168		GOTERM_BP_ALL	GO:0006810~transport	29	40.8451	0.00436506	TRAM1, STAU2, CHD7, SLCO5A1, JPH1, SDCBP, CA2, TTPA, TGS1, RRS1, ATP6V1H, RGS20, CPNE3, ARFGEF1, LYN, RAB2A, SBSPON, NCOA2, LYPLA1, ADHFE1, WWP1, OPRK1, PEX2, ARMC1, COPS5, SNX16, FABP5, ASPH, ATP6V0D2	65	4663	16792	1.60665	0.99992	0.919813	0.919813
GOTERM_BP_ALL	GO:0034655~nucleobase-containing compound catabolic process	9	8.33333	0.00149816	TATDN2, RPL32, OGG1, RPL14, SETMAR, RPSA, RPL15, MLH1, LSM3	97	380	16792	4.10005	0.973872	1	1		GOTERM_BP_FAT	GO:0030641~regulation of cellular pH	4	5.6338	0.00458864	CA2, TTPA, ATP6V1H, ATP6V0D2	63	90	16650	11.746	0.999929	0.913363	0.913363
GOTERM_CC_ALL	GO:0031974~membrane-enclosed lumen	38	35.1852	0.00149922	TOP2B, SATB1, OGG1, HDAC11, THUMPD3, XPC, PDHB, NR2C2, TSEN2, CHCHD4, TATDN2, TMEM43, CAPN7, DPH3, VHL, ACAA1, RPP14, LMCD1, SEC13, BRPF1, EAF1, UBE2E1, RPSA, MLH1, IL17RD, LSM3, SUMF1, KAT2B, ACOX2, PDE12, BHLHE40, TADA3, RARB, CTNNB1, PPARG, CCDC174, TKT, RAD18	97	4457	18224	1.60182	0.434549	0.0828512	0.0804528		GOTERM_BP_ALL	GO:0051453~regulation of intracellular pH	4	5.6338	0.00460139	CA2, TTPA, ATP6V1H, ATP6V0D2	65	88	16792	11.7427	0.999952	0.919813	0.919813
GOTERM_BP_FAT	GO:0034655~nucleobase-containing compound catabolic process	9	8.33333	0.00157999	TATDN2, RPL32, OGG1, RPL14, SETMAR, RPSA, RPL15, MLH1, LSM3	97	380	16650	4.06538	0.975667	1	1		GOTERM_BP_ALL	GO:0010522~regulation of calcium ion transport into cytosol	4	5.6338	0.00460139	LYN, ASPH, CHD7, JPH1	65	88	16792	11.7427	0.999952	0.919813	0.919813
GOTERM_CC_ALL	GO:0005737~cytoplasm	72	66.6667	0.0017057	TOP2B, ARF4, OXNAD1, WDR48, RPL32, TAMM41, MTMR14, GBE1, OGG1, NGLY1, BRK1, THUMPD3, PLOD2, TSEN2, ROBO1, CHCHD4, TATDN2, TMEM43, CAPN7, NKIRAS1, ACAA1, ERC2, LMCD1, JAGN1, SEC13, OXSM, SSUH2, UBE2E1, SLC6A11, RPSA, IL17RE, IL17RD, SYN2, SUMF1, KAT2B, ACOX2, PDE12, TBC1D5, GORASP1, RPUSD3, RARB, PPARG, RAF1, TKT, ARL8B, ASB14, ABHD6, XPC, PDHB, FHIT, DPH3, EMC3, RPL14, FLNB, VHL, SRGAP3, RPL15, R…	97	10775	18224	1.25541	0.477284	0.0828512	0.0804528		GOTERM_BP_FAT	GO:0044255~cellular lipid metabolic process	11	15.493	0.00488337	LYN, NCOA2, LYPLA1, FABP5, IMPA1, IMPAD1, RDH10, TGS1, PEX2, CPNE3, NSMAF	63	1043	16650	2.78729	0.999961	0.913363	0.913363
GOTERM_CC_FAT	GO:0005654~nucleoplasm	30	27.7778	0.00171066	TOP2B, SATB1, OGG1, HDAC11, XPC, PDHB, NR2C2, TSEN2, TATDN2, CAPN7, DPH3, VHL, RPP14, LMCD1, SEC13, BRPF1, EAF1, UBE2E1, RPSA, MLH1, IL17RD, LSM3, KAT2B, TADA3, RARB, CTNNB1, PPARG, CCDC174, TKT, RAD18	84	2996	14527	1.73171	0.43745	0.574783	0.574783		GOTERM_BP_ALL	GO:0030641~regulation of cellular pH	4	5.6338	0.00489961	CA2, TTPA, ATP6V1H, ATP6V0D2	65	90	16792	11.4817	0.999975	0.919813	0.919813
GOTERM_CC_ALL	GO:0070013~intracellular organelle lumen	37	34.2593	0.00174423	TOP2B, SATB1, OGG1, HDAC11, THUMPD3, XPC, PDHB, NR2C2, TSEN2, TATDN2, TMEM43, CAPN7, DPH3, VHL, ACAA1, RPP14, LMCD1, SEC13, BRPF1, EAF1, UBE2E1, RPSA, MLH1, IL17RD, LSM3, SUMF1, KAT2B, ACOX2, PDE12, BHLHE40, TADA3, RARB, CTNNB1, PPARG, CCDC174, TKT, RAD18	97	4328	18224	1.60615	0.484897	0.0828512	0.0804528		GOTERM_BP_FAT	GO:0007030~Golgi organization	4	5.6338	0.00518083	ARFGEF1, RAB2A, VCPIP1, UBXN2B	63	94	16650	11.2462	0.999979	0.913363	0.913363
GOTERM_MF_ALL	GO:0004518~nuclease activity	7	6.48148	0.00181755	TATDN2, PDE12, OGG1, SETMAR, RAF1, TSEN2, RPP14	96	228	16881	5.39871	0.549235	0.265362	0.265362		GOTERM_BP_FAT	GO:0030003~cellular cation homeostasis	8	11.2676	0.00526678	LYN, ASPH, CA2, TTPA, CHD7, ATP6V1H, JPH1, ATP6V0D2	63	573	16650	3.68985	0.999983	0.913363	0.913363
GOTERM_MF_FAT	GO:0004518~nuclease activity	7	6.48148	0.00189742	TATDN2, PDE12, OGG1, SETMAR, RAF1, TSEN2, RPP14	89	228	15478	5.33935	0.553032	0.268168	0.268168		GOTERM_BP_ALL	GO:0007030~Golgi organization	4	5.6338	0.0055305	ARFGEF1, RAB2A, VCPIP1, UBXN2B	65	94	16792	10.9931	0.999994	0.919813	0.919813
GOTERM_CC_ALL	GO:0043233~organelle lumen	37	34.2593	0.00236312	TOP2B, SATB1, OGG1, HDAC11, THUMPD3, XPC, PDHB, NR2C2, TSEN2, TATDN2, TMEM43, CAPN7, DPH3, VHL, ACAA1, RPP14, LMCD1, SEC13, BRPF1, EAF1, UBE2E1, RPSA, MLH1, IL17RD, LSM3, SUMF1, KAT2B, ACOX2, PDE12, BHLHE40, TADA3, RARB, CTNNB1, PPARG, CCDC174, TKT, RAD18	97	4400	18224	1.57987	0.593043	0.0903823	0.087766		GOTERM_BP_FAT	GO:0006885~regulation of pH	4	5.6338	0.00565383	CA2, TTPA, ATP6V1H, ATP6V0D2	63	97	16650	10.8984	0.999992	0.913363	0.913363
GOTERM_CC_ALL	GO:0031981~nuclear lumen	32	29.6296	0.00237848	TOP2B, SATB1, OGG1, HDAC11, THUMPD3, XPC, PDHB, NR2C2, TSEN2, TATDN2, CAPN7, DPH3, VHL, RPP14, LMCD1, SEC13, BRPF1, EAF1, UBE2E1, RPSA, MLH1, IL17RD, LSM3, KAT2B, BHLHE40, TADA3, RARB, CTNNB1, PPARG, CCDC174, TKT, RAD18	97	3592	18224	1.67373	0.595418	0.0903823	0.087766		GOTERM_BP_ALL	GO:0044255~cellular lipid metabolic process	11	15.493	0.00579788	LYN, NCOA2, LYPLA1, FABP5, IMPA1, IMPAD1, RDH10, TGS1, PEX2, CPNE3, NSMAF	65	1043	16792	2.72457	0.999996	0.919813	0.919813
GOTERM_BP_ALL	GO:0046700~heterocycle catabolic process	9	8.33333	0.00244342	TATDN2, RPL32, OGG1, RPL14, SETMAR, RPSA, RPL15, MLH1, LSM3	97	411	16792	3.7908	0.997387	1	1		GOTERM_BP_ALL	GO:0030003~cellular cation homeostasis	8	11.2676	0.005997	LYN, ASPH, CA2, TTPA, CHD7, ATP6V1H, JPH1, ATP6V0D2	65	573	16792	3.60682	0.999998	0.919813	0.919813
GOTERM_BP_ALL	GO:0090304~nucleic acid metabolic process	44	40.7407	0.00249065	TOP2B, ARF4, WDR48, RPL32, SATB1, OGG1, HDAC11, THUMPD3, XPC, NR2C2, TSEN2, FHIT, CAND2, TATDN2, RPL14, HESX1, LRRFIP2, VHL, RPL15, ZNF621, RPP14, ZNF620, LMCD1, BRPF1, EAF1, SETMAR, RPSA, MLH1, CIDEC, LSM3, KAT2B, ZNF619, PDE12, BHLHE40, TADA3, RPUSD3, RARB, CTNNB1, PPARG, RAF1, RAB5A, MYD88, RAD18, VGLL4	97	5158	16792	1.47673	0.997671	1	1		GOTERM_BP_ALL	GO:0006885~regulation of pH	4	5.6338	0.00603425	CA2, TTPA, ATP6V1H, ATP6V0D2	65	97	16792	10.6531	0.999998	0.919813	0.919813
GOTERM_BP_FAT	GO:0046700~heterocycle catabolic process	9	8.33333	0.00257376	TATDN2, RPL32, OGG1, RPL14, SETMAR, RPSA, RPL15, MLH1, LSM3	97	411	16650	3.75875	0.997657	1	1		GOTERM_BP_FAT	GO:0006873~cellular ion homeostasis	8	11.2676	0.00604896	LYN, ASPH, CA2, TTPA, CHD7, ATP6V1H, JPH1, ATP6V0D2	63	588	16650	3.59572	0.999997	0.913363	0.913363
GOTERM_BP_ALL	GO:0044260~cellular macromolecule metabolic process	63	58.3333	0.00263321	TOP2B, ARF4, WDR48, RPL32, MTMR14, GBE1, OGG1, HDAC11, NGLY1, THUMPD3, PLOD2, TSEN2, ROBO1, TATDN2, LRRFIP2, LMCD1, UBE2E1, CTDSPL, SETMAR, UBE2E2, RPSA, IL17RD, SUMF1, KAT2B, PDE12, TBC1D5, GORASP1, RPUSD3, RARB, PPARG, RAF1, EIF1B, VGLL4, SATB1, ASB14, XPC, NR2C2, FHIT, CAND2, DPH3, RPL14, HESX1, VHL, RPL15, ZNF621, RPP14, ATG7, ZNF620, BRPF1, EAF1, MLH1, CIDEC, LSM3, SLC25A38, ZNF619, TTLL3, B…	97	8387	16792	1.30036	0.998355	1	1		GOTERM_BP_FAT	GO:2000021~regulation of ion homeostasis	5	7.04225	0.00643474	LYN, ASPH, CA2, CHD7, JPH1	63	199	16650	6.64034	0.999998	0.913363	0.913363
GOTERM_BP_ALL	GO:0044238~primary metabolic process	73	67.5926	0.0026785	TOP2B, ARF4, WDR48, RPL32, TAMM41, MTMR14, GBE1, OGG1, HDAC11, NGLY1, THUMPD3, PLOD2, TSEN2, ROBO1, CHCHD4, TATDN2, CAPN7, LRRFIP2, ACAA1, LMCD1, OXSM, UBE2E1, CTDSPL, SETMAR, UBE2E2, RPSA, IL17RD, SUMF1, KAT2B, ACOX2, PDE12, GORASP1, RPUSD3, RARB, PPARG, RAF1, TKT, EIF1B, VGLL4, SATB1, ASB14, ABHD6, XPC, PDHB, NR2C2, FHIT, CAND2, DPH3, RPL14, HESX1, VHL, RPL15, ZNF621, RPP14, ATG7, ZNF620, BRPF1…	97	10243	16792	1.23375	0.998527	1	1		GOTERM_BP_FAT	GO:0090279~regulation of calcium ion import	4	5.6338	0.00649821	LYN, ASPH, CHD7, JPH1	63	102	16650	10.3641	0.999999	0.913363	0.913363
GOTERM_BP_ALL	GO:0044270~cellular nitrogen compound catabolic process	9	8.33333	0.00271067	TATDN2, RPL32, OGG1, RPL14, SETMAR, RPSA, RPL15, MLH1, LSM3	97	418	16792	3.72732	0.998638	1	1		GOTERM_BP_FAT	GO:0032844~regulation of homeostatic process	7	9.85915	0.00652882	LYN, ASPH, CA2, CHD7, OPRK1, TERF1, JPH1	63	451	16650	4.102	0.999999	0.913363	0.913363
GOTERM_BP_FAT	GO:0044270~cellular nitrogen compound catabolic process	9	8.33333	0.00285449	TATDN2, RPL32, OGG1, RPL14, SETMAR, RPSA, RPL15, MLH1, LSM3	97	418	16650	3.6958	0.998791	1	1		GOTERM_CC_ALL	GO:0043227~membrane-bounded organelle	57	80.2817	0.00673707	TRAM1, UBXN2B, CHD7, JPH1, IMPA1, HEY1, SOX17, CA2, CHCHD7, FAM110B, CPNE3, RAB2A, NCOA2, LYPLA1, PEX2, TERF1, SPIDR, ARMC1, ASPH, LACTB2, IMPAD1, UBE2V2, MCM4, MTFR1, TOX, ATP6V0D2, CEBPD, STAU2, PRKDC, LY96, MRPL15, BHLHE22, TMEM70, SDCBP, VCPIP1, ZNF704, RDH10, TTPA, TGS1, RRS1, ATP6V1H, RGS20, TCEB1, E2F5, ARFGEF1, LYN, ADHFE1, ZBTB10, WWP1, RMDN1, ZFHX4, UBE2W, COPS5, SNX16, FABP5, PI15, TCE…	70	12209	18224	1.21546	0.847294	0.549173	0.549173
GOTERM_BP_ALL	GO:0019439~aromatic compound catabolic process	9	8.33333	0.00291521	TATDN2, RPL32, OGG1, RPL14, SETMAR, RPSA, RPL15, MLH1, LSM3	97	423	16792	3.68326	0.999173	1	1		GOTERM_BP_ALL	GO:0006873~cellular ion homeostasis	8	11.2676	0.00687978	LYN, ASPH, CA2, TTPA, CHD7, ATP6V1H, JPH1, ATP6V0D2	65	588	16792	3.51481	1	0.919813	0.919813
GOTERM_CC_ALL	GO:0043227~membrane-bounded organelle	78	72.2222	0.00297349	TOP2B, ARF4, OXNAD1, WDR48, TAMM41, GBE1, OGG1, HDAC11, NGLY1, BRK1, THUMPD3, PLOD2, TSEN2, CHCHD4, TATDN2, TMEM43, CHL1, CAPN7, ACAA1, LMCD1, JAGN1, SEC13, OXSM, UBE2E1, CTDSPL, SETMAR, RPSA, IL17RD, SYN2, SUMF1, KAT2B, ACOX2, PDE12, TBC1D5, GORASP1, PLSCR4, RPUSD3, RARB, PPARG, RAF1, TKT, VGLL4, ARL8B, SATB1, ASB14, ABHD6, XPC, PDHB, NR2C2, FHIT, CAND2, DPH3, EMC3, RPL14, HESX1, FLNB, VHL, RPL1…	97	12209	18224	1.20029	0.677486	0.10272	0.099747		GOTERM_BP_ALL	GO:0090279~regulation of calcium ion import	4	5.6338	0.0069332	LYN, ASPH, CHD7, JPH1	65	102	16792	10.1309	1	0.919813	0.919813
GOTERM_BP_FAT	GO:0019439~aromatic compound catabolic process	9	8.33333	0.00306928	TATDN2, RPL32, OGG1, RPL14, SETMAR, RPSA, RPL15, MLH1, LSM3	97	423	16650	3.65212	0.999271	1	1		GOTERM_BP_ALL	GO:2000021~regulation of ion homeostasis	5	7.04225	0.00698768	LYN, ASPH, CA2, CHD7, JPH1	65	199	16792	6.49092	1	0.919813	0.919813
GOTERM_CC_ALL	GO:0044446~intracellular organelle part	58	53.7037	0.00353053	TOP2B, RPL32, TAMM41, OGG1, HDAC11, THUMPD3, PLOD2, TSEN2, CHCHD4, TATDN2, TMEM43, CAPN7, ACAA1, LMCD1, JAGN1, SEC13, UBE2E1, SETMAR, RPSA, IL17RD, SYN2, SUMF1, KAT2B, ACOX2, PDE12, TBC1D5, GORASP1, RARB, PPARG, RAF1, TKT, ARL8B, SATB1, XPC, PDHB, NR2C2, DPH3, EMC3, RPL14, FLNB, VHL, RPL15, RPP14, ATG7, BRPF1, EAF1, ARPC4, MLH1, LSM3, SLC25A38, TTLL3, BHLHE40, TADA3, CTNNB1, CCDC174, RAB5A, MYD88…	97	8233	18224	1.32355	0.739193	0.1118	0.108564		GOTERM_BP_ALL	GO:0032844~regulation of homeostatic process	7	9.85915	0.00731498	LYN, ASPH, CA2, CHD7, OPRK1, TERF1, JPH1	65	451	16792	4.00969	1	0.919813	0.919813
GOTERM_BP_ALL	GO:1901361~organic cyclic compound catabolic process	9	8.33333	0.00396267	TATDN2, RPL32, OGG1, RPL14, SETMAR, RPSA, RPL15, MLH1, LSM3	97	445	16792	3.50117	0.999936	1	1		GOTERM_BP_FAT	GO:0031648~protein destabilization	3	4.22535	0.00750071	SOX17, PRKDC, PEX2	63	35	16650	22.6531	1	0.913363	0.913363
GOTERM_BP_FAT	GO:1901361~organic cyclic compound catabolic process	9	8.33333	0.00416852	TATDN2, RPL32, OGG1, RPL14, SETMAR, RPSA, RPL15, MLH1, LSM3	97	445	16650	3.47156	0.999945	1	1		GOTERM_BP_ALL	GO:0031648~protein destabilization	3	4.22535	0.00784664	SOX17, PRKDC, PEX2	65	35	16792	22.1433	1	0.919813	0.919813
GOTERM_BP_ALL	GO:0044237~cellular metabolic process	72	66.6667	0.00453352	TOP2B, ARF4, WDR48, RPL32, TAMM41, MTMR14, GBE1, OGG1, HDAC11, NGLY1, THUMPD3, PLOD2, TSEN2, ROBO1, TATDN2, LRRFIP2, ACAA1, LMCD1, OXSM, UBE2E1, CTDSPL, SETMAR, UBE2E2, RPSA, IL17RD, SUMF1, KAT2B, ACOX2, PDE12, TBC1D5, GORASP1, RPUSD3, RARB, PPARG, RAF1, TKT, EIF1B, VGLL4, SATB1, ASB14, ABHD6, XPC, PDHB, NR2C2, FHIT, CAND2, DPH3, RPL14, HESX1, VHL, RPL15, ZNF621, RPP14, ATG7, ZNF620, BRPF1, EAF1,…	97	10202	16792	1.22174	0.999984	1	1		GOTERM_BP_DIRECT	GO:0031648~protein destabilization	3	4.22535	0.00784664	SOX17, PRKDC, PEX2	65	35	16792	22.1433	0.988052	1	1
GOTERM_BP_ALL	GO:1901360~organic cyclic compound metabolic process	49	45.3704	0.00489675	TOP2B, ARF4, WDR48, RPL32, OGG1, HDAC11, THUMPD3, TSEN2, TATDN2, LRRFIP2, ACAA1, LMCD1, SETMAR, RPSA, KAT2B, ACOX2, PDE12, RPUSD3, RARB, PPARG, RAF1, TKT, VGLL4, SATB1, XPC, PDHB, NR2C2, FHIT, CAND2, RPL14, HESX1, VHL, RPL15, ZNF621, RPP14, ZNF620, BRPF1, EAF1, MLH1, CIDEC, LSM3, SLC25A38, ZNF619, BHLHE40, TADA3, CTNNB1, RAB5A, MYD88, RAD18	97	6149	16792	1.3795	0.999993	1	1		GOTERM_BP_FAT	GO:0030004~cellular monovalent inorganic cation homeostasis	4	5.6338	0.0079983	CA2, TTPA, ATP6V1H, ATP6V0D2	63	110	16650	9.61039	1	0.913363	0.913363
GOTERM_CC_DIRECT	GO:0005829~cytosol	29	26.8519	0.00569692	TOP2B, ARF4, RPL32, GBE1, MTMR14, NGLY1, BRK1, FHIT, DPH3, RPL14, FLNB, VHL, SRGAP3, RPL15, ATG7, SEC13, UBE2E1, RPSA, ARPC4, CIDEC, LSM3, TBC1D5, CTNNB1, PPARG, RAF1, TKT, RAB5A, MYD88, PLCD1	97	3315	18224	1.64356	0.634147	0.334219	0.334219		GOTERM_BP_FAT	GO:0051282~regulation of sequestering of calcium ion	4	5.6338	0.0079983	LYN, ASPH, CHD7, JPH1	63	110	16650	9.61039	1	0.913363	0.913363
GOTERM_BP_ALL	GO:0044267~cellular protein metabolic process	41	37.963	0.00591534	TOP2B, ARF4, WDR48, RPL32, SATB1, MTMR14, HDAC11, NGLY1, ASB14, XPC, PLOD2, NR2C2, FHIT, ROBO1, CAND2, DPH3, RPL14, VHL, RPL15, ATG7, LMCD1, BRPF1, UBE2E1, CTDSPL, SETMAR, UBE2E2, RPSA, IL17RD, SUMF1, SLC25A38, KAT2B, TTLL3, GORASP1, TADA3, MKRN2, CTNNB1, PPARG, RAF1, EIF1B, MYD88, RAD18	97	4900	16792	1.4485	0.999999	1	1		GOTERM_CC_ALL	GO:0044424~intracellular part	62	87.3239	0.00806281	TRAM1, UBXN2B, CHD7, JPH1, IMPA1, HEY1, SOX17, CA2, CSPP1, CHCHD7, FAM110B, CPNE3, CA8, PCMTD1, RAB2A, NCOA2, LYPLA1, PEX2, TERF1, SPIDR, ARMC1, ASPH, LACTB2, IMPAD1, UBE2V2, MCM4, MTFR1, TOX, ATP6V0D2, NSMAF, CEBPD, STAU2, PRKDC, LY96, MRPL15, BHLHE22, TMEM70, SDCBP, VCPIP1, ZNF704, RDH10, TTPA, TGS1, RRS1, ATP6V1H, RGS20, TCEB1, E2F5, ARFGEF1, LYN, YTHDF3, ADHFE1, ZBTB10, WWP1, PXDNL, RMDN1, ZF…	70	13860	18224	1.16459	0.894658	0.549173	0.549173
GOTERM_CC_ALL	GO:0044428~nuclear part	33	30.5556	0.00617282	TOP2B, SATB1, OGG1, HDAC11, THUMPD3, XPC, PDHB, NR2C2, TSEN2, TATDN2, TMEM43, CAPN7, DPH3, VHL, RPP14, LMCD1, SEC13, BRPF1, EAF1, UBE2E1, RPSA, MLH1, IL17RD, LSM3, KAT2B, BHLHE40, TADA3, RARB, CTNNB1, PPARG, CCDC174, TKT, RAD18	97	3981	18224	1.55738	0.904911	0.170413	0.16548		GOTERM_BP_FAT	GO:1904062~regulation of cation transmembrane transport	5	7.04225	0.00814325	LYN, ASPH, CHD7, OPRK1, JPH1	63	213	16650	6.20389	1	0.913363	0.913363
GOTERM_CC_ALL	GO:0044422~organelle part	58	53.7037	0.00627836	TOP2B, RPL32, TAMM41, OGG1, HDAC11, THUMPD3, PLOD2, TSEN2, CHCHD4, TATDN2, TMEM43, CAPN7, ACAA1, LMCD1, JAGN1, SEC13, UBE2E1, SETMAR, RPSA, IL17RD, SYN2, SUMF1, KAT2B, ACOX2, PDE12, TBC1D5, GORASP1, RARB, PPARG, RAF1, TKT, ARL8B, SATB1, XPC, PDHB, NR2C2, DPH3, EMC3, RPL14, FLNB, VHL, RPL15, RPP14, ATG7, BRPF1, EAF1, ARPC4, MLH1, LSM3, SLC25A38, TTLL3, BHLHE40, TADA3, CTNNB1, CCDC174, RAB5A, MYD88…	97	8415	18224	1.29493	0.908672	0.170413	0.16548		GOTERM_BP_FAT	GO:0051208~sequestering of calcium ion	4	5.6338	0.00840254	LYN, ASPH, CHD7, JPH1	63	112	16650	9.43878	1	0.913363	0.913363
GOTERM_BP_ALL	GO:0008152~metabolic process	76	70.3704	0.00642524	TOP2B, ARF4, OXNAD1, WDR48, RPL32, TAMM41, MTMR14, GBE1, OGG1, HDAC11, NGLY1, THUMPD3, PLOD2, TSEN2, ROBO1, CHCHD4, TATDN2, CAPN7, LRRFIP2, ACAA1, LMCD1, OXSM, UBE2E1, CTDSPL, SETMAR, UBE2E2, RPSA, IL17RD, SUMF1, KAT2B, ACOX2, PDE12, TBC1D5, GORASP1, RPUSD3, RARB, PPARG, RAF1, TKT, EIF1B, VGLL4, SATB1, ASB14, ABHD6, XPC, PDHB, NR2C2, FHIT, CAND2, DPH3, RPL14, HESX1, METTL6, VHL, RPL15, ZNF621, RP…	97	11075	16792	1.18796	1	1	1		GOTERM_BP_ALL	GO:0030004~cellular monovalent inorganic cation homeostasis	4	5.6338	0.00852929	CA2, TTPA, ATP6V1H, ATP6V0D2	65	110	16792	9.39413	1	0.919813	0.919813
GOTERM_BP_ALL	GO:0000956~nuclear-transcribed mRNA catabolic process	6	5.55556	0.00656672	RPL32, RPL14, RPSA, RPL15, MLH1, LSM3	97	206	16792	5.04214	1	1	1		GOTERM_BP_ALL	GO:0051282~regulation of sequestering of calcium ion	4	5.6338	0.00852929	LYN, ASPH, CHD7, JPH1	65	110	16792	9.39413	1	0.919813	0.919813
GOTERM_BP_FAT	GO:0000956~nuclear-transcribed mRNA catabolic process	6	5.55556	0.0067995	RPL32, RPL14, RPSA, RPL15, MLH1, LSM3	97	206	16650	4.9995	1	1	1		GOTERM_BP_ALL	GO:1904062~regulation of cation transmembrane transport	5	7.04225	0.00883451	LYN, ASPH, CHD7, OPRK1, JPH1	65	213	16792	6.06428	1	0.919813	0.919813
GOTERM_BP_ALL	GO:0071704~organic substance metabolic process	74	68.5185	0.00685227	TOP2B, ARF4, WDR48, RPL32, TAMM41, MTMR14, GBE1, OGG1, HDAC11, NGLY1, THUMPD3, PLOD2, TSEN2, ROBO1, CHCHD4, TATDN2, CAPN7, LRRFIP2, ACAA1, LMCD1, OXSM, UBE2E1, CTDSPL, SETMAR, UBE2E2, RPSA, IL17RD, SUMF1, KAT2B, ACOX2, PDE12, TBC1D5, GORASP1, RPUSD3, RARB, PPARG, RAF1, TKT, EIF1B, VGLL4, SATB1, ASB14, ABHD6, XPC, PDHB, NR2C2, FHIT, CAND2, DPH3, RPL14, HESX1, VHL, RPL15, ZNF621, RPP14, ATG7, ZNF62…	97	10707	16792	1.19645	1	1	1		GOTERM_BP_ALL	GO:0051208~sequestering of calcium ion	4	5.6338	0.00895922	LYN, ASPH, CHD7, JPH1	65	112	16792	9.22637	1	0.919813	0.919813
GOTERM_BP_ALL	GO:0046483~heterocycle metabolic process	47	43.5185	0.00700244	TOP2B, ARF4, WDR48, RPL32, SATB1, OGG1, HDAC11, THUMPD3, XPC, PDHB, NR2C2, TSEN2, FHIT, CAND2, TATDN2, RPL14, HESX1, LRRFIP2, VHL, RPL15, ZNF621, RPP14, ZNF620, LMCD1, BRPF1, EAF1, SETMAR, RPSA, MLH1, CIDEC, LSM3, SLC25A38, KAT2B, ZNF619, PDE12, BHLHE40, TADA3, RPUSD3, RARB, CTNNB1, PPARG, RAF1, TKT, RAB5A, MYD88, RAD18, VGLL4	97	5919	16792	1.37461	1	1	1		GOTERM_BP_FAT	GO:0006629~lipid metabolic process	12	16.9014	0.00936422	LYN, NCOA2, LYPLA1, FABP5, IMPA1, IMPAD1, RDH10, TTPA, TGS1, PEX2, CPNE3, NSMAF	63	1330	16650	2.38453	1	0.913363	0.913363
GOTERM_BP_DIRECT	GO:0006413~translational initiation	5	4.62963	0.00789697	RPL32, RPL14, RPSA, RPL15, EIF1B	97	137	16792	6.31801	0.994868	1	1		GOTERM_BP_FAT	GO:1903169~regulation of calcium ion transmembrane transport	4	5.6338	0.00946514	LYN, ASPH, CHD7, JPH1	63	117	16650	9.03541	1	0.913363	0.913363
GOTERM_BP_ALL	GO:0006139~nucleobase-containing compound metabolic process	46	42.5926	0.00803758	TOP2B, ARF4, WDR48, RPL32, SATB1, OGG1, HDAC11, THUMPD3, XPC, PDHB, NR2C2, TSEN2, FHIT, CAND2, TATDN2, RPL14, HESX1, LRRFIP2, VHL, RPL15, ZNF621, RPP14, ZNF620, LMCD1, BRPF1, EAF1, SETMAR, RPSA, MLH1, CIDEC, LSM3, KAT2B, ZNF619, PDE12, BHLHE40, TADA3, RPUSD3, RARB, CTNNB1, PPARG, RAF1, TKT, RAB5A, MYD88, RAD18, VGLL4	97	5794	16792	1.37439	1	1	1		GOTERM_BP_FAT	GO:0055080~cation homeostasis	8	11.2676	0.00967918	LYN, ASPH, CA2, TTPA, CHD7, ATP6V1H, JPH1, ATP6V0D2	63	643	16650	3.28816	1	0.913363	0.913363
GOTERM_CC_ALL	GO:0005829~cytosol	29	26.8519	0.00806517	TOP2B, ARF4, RPL32, GBE1, MTMR14, NGLY1, BRK1, FHIT, DPH3, RPL14, FLNB, VHL, SRGAP3, RPL15, ATG7, SEC13, UBE2E1, RPSA, ARPC4, CIDEC, LSM3, TBC1D5, CTNNB1, PPARG, RAF1, TKT, RAB5A, MYD88, PLCD1	97	3399	18224	1.60295	0.953911	0.204318	0.198403		GOTERM_CC_ALL	GO:0031974~membrane-enclosed lumen	27	38.0282	0.00987721	PRKDC, STAU2, CHD7, MRPL15, TMEM70, SOX17, HEY1, TGS1, CHCHD7, RRS1, TCEB1, E2F5, ARFGEF1, LYN, NCOA2, ADHFE1, ZBTB10, PEX2, TERF1, SPIDR, COPS5, FABP5, ASPH, LACTB2, UBE2V2, TCEA1, MCM4	70	4457	18224	1.57713	0.936678	0.549173	0.549173
GOTERM_BP_ALL	GO:0006725~cellular aromatic compound metabolic process	47	43.5185	0.00820748	TOP2B, ARF4, WDR48, RPL32, SATB1, OGG1, HDAC11, THUMPD3, XPC, PDHB, NR2C2, TSEN2, FHIT, CAND2, TATDN2, RPL14, HESX1, LRRFIP2, VHL, RPL15, ZNF621, RPP14, ZNF620, LMCD1, BRPF1, EAF1, SETMAR, RPSA, MLH1, CIDEC, LSM3, SLC25A38, KAT2B, ZNF619, PDE12, BHLHE40, TADA3, RPUSD3, RARB, CTNNB1, PPARG, RAF1, TKT, RAB5A, MYD88, RAD18, VGLL4	97	5965	16792	1.36401	1	1	1		GOTERM_BP_ALL	GO:1903169~regulation of calcium ion transmembrane transport	4	5.6338	0.010089	LYN, ASPH, CHD7, JPH1	65	117	16792	8.83208	1	0.959558	0.959558
GOTERM_MF_ALL	GO:0008134~transcription factor binding	9	8.33333	0.00821794	CAND2, KAT2B, BHLHE40, HDAC11, RARB, CTNNB1, PPARG, VHL, ATG7	96	512	16881	3.091	0.973065	0.889565	0.889565		GOTERM_BP_FAT	GO:0051238~sequestering of metal ion	4	5.6338	0.0108396	LYN, ASPH, CHD7, JPH1	63	123	16650	8.59466	1	0.942919	0.942919
GOTERM_MF_FAT	GO:0008134~transcription factor binding	9	8.33333	0.00862005	CAND2, KAT2B, BHLHE40, HDAC11, RARB, CTNNB1, PPARG, VHL, ATG7	89	512	15478	3.05701	0.974543	0.913726	0.913726		GOTERM_BP_FAT	GO:0098771~inorganic ion homeostasis	8	11.2676	0.0109008	LYN, ASPH, CA2, TTPA, CHD7, ATP6V1H, JPH1, ATP6V0D2	63	658	16650	3.2132	1	0.942919	0.942919
GOTERM_BP_ALL	GO:0006402~mRNA catabolic process	6	5.55556	0.00876021	RPL32, RPL14, RPSA, RPL15, MLH1, LSM3	97	221	16792	4.69991	1	1	1		GOTERM_BP_ALL	GO:0055080~cation homeostasis	8	11.2676	0.0109629	LYN, ASPH, CA2, TTPA, CHD7, ATP6V1H, JPH1, ATP6V0D2	65	643	16792	3.21416	1	0.959558	0.959558
GOTERM_CC_ALL	GO:0005634~nucleus	50	46.2963	0.00905652	TOP2B, WDR48, OGG1, HDAC11, NGLY1, THUMPD3, TSEN2, TATDN2, TMEM43, CAPN7, LMCD1, SEC13, UBE2E1, CTDSPL, SETMAR, RPSA, IL17RD, KAT2B, RARB, PPARG, RAF1, TKT, VGLL4, SATB1, ASB14, XPC, PDHB, NR2C2, FHIT, CAND2, DPH3, HESX1, VHL, RPL15, ZNF621, RPP14, ZNF620, BRPF1, IQSEC1, EAF1, MLH1, CIDEC, LSM3, ZNF619, BHLHE40, TADA3, CTNNB1, CCDC174, MYD88, RAD18	97	7048	18224	1.33283	0.968481	0.215092	0.208866		GOTERM_BP_ALL	GO:0006629~lipid metabolic process	12	16.9014	0.0111593	LYN, NCOA2, LYPLA1, FABP5, IMPA1, IMPAD1, RDH10, TTPA, TGS1, PEX2, CPNE3, NSMAF	65	1330	16792	2.33087	1	0.959558	0.959558
GOTERM_BP_FAT	GO:0006402~mRNA catabolic process	6	5.55556	0.0090657	RPL32, RPL14, RPSA, RPL15, MLH1, LSM3	97	221	16650	4.66017	1	1	1		GOTERM_BP_ALL	GO:0051238~sequestering of metal ion	4	5.6338	0.0115495	LYN, ASPH, CHD7, JPH1	65	123	16792	8.40125	1	0.959558	0.959558
GOTERM_BP_ALL	GO:0034470~ncRNA processing	8	7.40741	0.0092268	RPL32, RPUSD3, RPL14, THUMPD3, RPSA, RPL15, TSEN2, RPP14	97	411	16792	3.3696	1	1	1		GOTERM_BP_FAT	GO:0019725~cellular homeostasis	9	12.6761	0.0117351	LYN, ASPH, CA2, TTPA, CHD7, ATP6V1H, TERF1, JPH1, ATP6V0D2	63	833	16650	2.85543	1	0.974481	0.974481
GOTERM_BP_ALL	GO:0043170~macromolecule metabolic process	65	60.1852	0.00950048	TOP2B, ARF4, WDR48, RPL32, MTMR14, GBE1, OGG1, HDAC11, NGLY1, THUMPD3, PLOD2, TSEN2, ROBO1, CHCHD4, TATDN2, CAPN7, LRRFIP2, LMCD1, UBE2E1, CTDSPL, SETMAR, UBE2E2, RPSA, IL17RD, SUMF1, KAT2B, PDE12, TBC1D5, GORASP1, RPUSD3, RARB, PPARG, RAF1, EIF1B, VGLL4, SATB1, ASB14, XPC, NR2C2, FHIT, CAND2, DPH3, RPL14, HESX1, VHL, RPL15, ZNF621, RPP14, ATG7, ZNF620, BRPF1, EAF1, MLH1, CIDEC, LSM3, SLC25A38, Z…	97	9130	16792	1.23246	1	1	1		GOTERM_BP_ALL	GO:0044237~cellular metabolic process	49	69.0141	0.0118847	UBXN2B, CHD7, IMPA1, FAM150A, HEY1, SOX17, CA2, CPNE3, CA8, PCMTD1, NCOA2, LYPLA1, PEX2, TERF1, SPIDR, ASPH, LACTB2, IMPAD1, UBE2V2, MCM4, MTFR1, NSMAF, CEBPD, PRKDC, MRPL15, BHLHE22, SDCBP, VCPIP1, ZNF704, RDH10, TTPA, TGS1, RRS1, RGS20, TCEB1, E2F5, ARFGEF1, LYN, ADHFE1, ZBTB10, WWP1, OPRK1, PXDNL, ZFHX4, UBE2W, COPS5, FABP5, PI15, TCEA1	65	10202	16792	1.24079	1	0.959558	0.959558
GOTERM_BP_FAT	GO:0034470~ncRNA processing	8	7.40741	0.00963841	RPL32, RPUSD3, RPL14, THUMPD3, RPSA, RPL15, TSEN2, RPP14	97	411	16650	3.34111	1	1	1		GOTERM_BP_ALL	GO:0098771~inorganic ion homeostasis	8	11.2676	0.0123326	LYN, ASPH, CA2, TTPA, CHD7, ATP6V1H, JPH1, ATP6V0D2	65	658	16792	3.14089	1	0.959558	0.959558
GOTERM_MF_DIRECT	GO:0019899~enzyme binding	7	6.48148	0.0112813	TOP2B, PLSCR4, CTNNB1, PPARG, ARPC4, VHL, RAF1	96	333	16881	3.69642	0.916646	0.86839	0.86839		GOTERM_BP_FAT	GO:0060402~calcium ion transport into cytosol	4	5.6338	0.0128433	LYN, ASPH, CHD7, JPH1	63	131	16650	8.06979	1	0.991672	0.991672
GOTERM_MF_ALL	GO:0016788~hydrolase activity, acting on ester bonds	11	10.1852	0.0121622	TATDN2, PDE12, MTMR14, OGG1, CTDSPL, SETMAR, ABHD6, RAF1, TSEN2, RPP14, PLCD1	96	779	16881	2.48303	0.995298	0.889565	0.889565		GOTERM_BP_FAT	GO:0032868~response to insulin	5	7.04225	0.0129265	LYN, PRKDC, ATP6V1H, OPRK1, ATP6V0D2	63	244	16650	5.41569	1	0.991672	0.991672
GOTERM_MF_ALL	GO:0003824~catalytic activity	46	42.5926	0.0121858	TOP2B, ARF4, OXNAD1, TAMM41, GBE1, MTMR14, OGG1, HDAC11, NGLY1, ASB14, THUMPD3, PLOD2, ABHD6, PDHB, TSEN2, FHIT, CHCHD4, TATDN2, NKIRAS1, CAPN7, METTL6, VHL, ACAA1, RPP14, ATG7, OXSM, UBE2E1, CTDSPL, SETMAR, UBE2E2, MLH1, SYN2, SUMF1, KAT2B, TTLL3, ACOX2, PDE12, TADA3, RPUSD3, MKRN2, RAF1, TKT, RAB5A, RAD18, PLCD1, ARL8B	96	6018	16881	1.3441	0.995347	0.889565	0.889565		GOTERM_BP_ALL	GO:0044765~single-organism transport	22	30.9859	0.013044	LYN, ARFGEF1, NCOA2, LYPLA1, TRAM1, ADHFE1, CHD7, WWP1, OPRK1, PEX2, SLCO5A1, JPH1, ARMC1, SDCBP, COPS5, FABP5, ASPH, CA2, TTPA, ATP6V1H, RGS20, ATP6V0D2	65	3415	16792	1.66426	1	0.959558	0.959558
GOTERM_BP_ALL	GO:0032446~protein modification by small protein conjugation	12	11.1111	0.0123012	CAND2, TOP2B, WDR48, MKRN2, UBE2E1, CTNNB1, ASB14, UBE2E2, XPC, VHL, ATG7, RAD18	97	887	16792	2.34201	1	1	1		GOTERM_BP_FAT	GO:0060401~cytosolic calcium ion transport	4	5.6338	0.0133751	LYN, ASPH, CHD7, JPH1	63	133	16650	7.94844	1	0.991672	0.991672
GOTERM_BP_ALL	GO:0071383~cellular response to steroid hormone stimulus	6	5.55556	0.0124114	RPL32, TADA3, RARB, CTNNB1, PPARG, NR2C2	97	241	16792	4.30988	1	1	1		GOTERM_BP_ALL	GO:0019725~cellular homeostasis	9	12.6761	0.0134388	LYN, ASPH, CA2, TTPA, CHD7, ATP6V1H, TERF1, JPH1, ATP6V0D2	65	833	16792	2.79117	1	0.959558	0.959558
GOTERM_BP_FAT	GO:0071383~cellular response to steroid hormone stimulus	6	5.55556	0.0128348	RPL32, TADA3, RARB, CTNNB1, PPARG, NR2C2	97	241	16650	4.27343	1	1	1		GOTERM_BP_ALL	GO:0060402~calcium ion transport into cytosol	4	5.6338	0.0136775	LYN, ASPH, CHD7, JPH1	65	131	16792	7.8882	1	0.959558	0.959558
GOTERM_CC_ALL	GO:0044464~cell part	94	87.037	0.0128618	TOP2B, ARF4, OXNAD1, WDR48, RPL32, TAMM41, MTMR14, GBE1, OGG1, HDAC11, NGLY1, BRK1, THUMPD3, PLOD2, TSEN2, ROBO1, CHCHD4, TATDN2, TMEM43, CHL1, CAPN7, NKIRAS1, ACAA1, ERC2, LMCD1, JAGN1, SEC13, OXSM, SSUH2, UBE2E1, CTDSPL, SETMAR, TTC21A, SLC6A11, RPSA, IL17RE, IL17RD, SYN2, IL17RC, SUMF1, KAT2B, ACOX2, PDE12, TBC1D5, GORASP1, PLSCR4, RPUSD3, RARB, PPARG, RAF1, TKT, VGLL4, ARL8B, SATB1, ASB14, AB…	97	16449	18224	1.07364	0.992695	0.287498	0.279176		GOTERM_BP_ALL	GO:0032868~response to insulin	5	7.04225	0.0139942	LYN, PRKDC, ATP6V1H, OPRK1, ATP6V0D2	65	244	16792	5.29382	1	0.959558	0.959558
GOTERM_BP_FAT	GO:0032446~protein modification by small protein conjugation	12	11.1111	0.0130403	CAND2, TOP2B, WDR48, MKRN2, UBE2E1, CTNNB1, ASB14, UBE2E2, XPC, VHL, ATG7, RAD18	97	887	16650	2.3222	1	1	1		GOTERM_BP_ALL	GO:0060401~cytosolic calcium ion transport	4	5.6338	0.014242	LYN, ASPH, CHD7, JPH1	65	133	16792	7.76958	1	0.959558	0.959558
GOTERM_BP_ALL	GO:0016570~histone modification	8	7.40741	0.0130677	KAT2B, BRPF1, SATB1, TADA3, HDAC11, UBE2E1, SETMAR, CTNNB1	97	440	16792	3.14752	1	1	1		GOTERM_BP_FAT	GO:0050801~ion homeostasis	8	11.2676	0.0148132	LYN, ASPH, CA2, TTPA, CHD7, ATP6V1H, JPH1, ATP6V0D2	63	699	16650	3.02473	1	1	1
GOTERM_BP_ALL	GO:0016070~RNA metabolic process	38	35.1852	0.0133994	ARF4, RPL32, SATB1, OGG1, HDAC11, THUMPD3, NR2C2, TSEN2, FHIT, CAND2, RPL14, HESX1, LRRFIP2, VHL, RPL15, ZNF621, RPP14, ZNF620, LMCD1, BRPF1, EAF1, RPSA, MLH1, CIDEC, LSM3, KAT2B, ZNF619, PDE12, BHLHE40, TADA3, RPUSD3, RARB, CTNNB1, PPARG, RAF1, RAB5A, MYD88, VGLL4	97	4648	16792	1.4153	1	1	1		GOTERM_BP_FAT	GO:0006021~inositol biosynthetic process	2	2.8169	0.0148132	IMPA1, IMPAD1	63	4	16650	132.143	1	1	1
GOTERM_BP_ALL	GO:0019538~protein metabolic process	43	39.8148	0.0135301	TOP2B, ARF4, WDR48, RPL32, SATB1, MTMR14, HDAC11, NGLY1, ASB14, XPC, PLOD2, NR2C2, FHIT, ROBO1, CHCHD4, CAND2, CAPN7, DPH3, RPL14, VHL, RPL15, ATG7, LMCD1, BRPF1, UBE2E1, CTDSPL, SETMAR, UBE2E2, RPSA, IL17RD, SUMF1, SLC25A38, KAT2B, TTLL3, GORASP1, TADA3, MKRN2, CTNNB1, PPARG, RAF1, EIF1B, MYD88, RAD18	97	5457	16792	1.3641	1	1	1		GOTERM_CC_ALL	GO:0005737~cytoplasm	51	71.831	0.0148725	TRAM1, UBXN2B, JPH1, IMPA1, HEY1, CA2, CSPP1, CHCHD7, FAM110B, CPNE3, CA8, PCMTD1, RAB2A, NCOA2, LYPLA1, PEX2, TERF1, ARMC1, ASPH, LACTB2, IMPAD1, UBE2V2, MTFR1, ATP6V0D2, NSMAF, STAU2, PRKDC, LY96, MRPL15, TMEM70, SDCBP, VCPIP1, RDH10, TTPA, TGS1, RRS1, ATP6V1H, RGS20, TCEB1, E2F5, ARFGEF1, LYN, YTHDF3, ADHFE1, WWP1, PXDNL, RMDN1, UBE2W, COPS5, SNX16, FABP5	70	10775	18224	1.23225	0.98448	0.601195	0.601195
GOTERM_BP_FAT	GO:0016570~histone modification	8	7.40741	0.0136356	KAT2B, BRPF1, SATB1, TADA3, HDAC11, UBE2E1, SETMAR, CTNNB1	97	440	16650	3.1209	1	1	1		GOTERM_MF_ALL	GO:0052832~inositol monophosphate 3-phosphatase activity	2	2.8169	0.0150803	IMPA1, IMPAD1	65	4	16881	129.854	0.995024	1	1
GOTERM_CC_ALL	GO:0043231~intracellular membrane-bounded organelle	70	64.8148	0.0136383	TOP2B, ARF4, OXNAD1, WDR48, TAMM41, OGG1, HDAC11, NGLY1, THUMPD3, PLOD2, TSEN2, CHCHD4, TATDN2, TMEM43, CAPN7, ACAA1, LMCD1, JAGN1, SEC13, OXSM, UBE2E1, CTDSPL, SETMAR, RPSA, IL17RD, SYN2, SUMF1, KAT2B, ACOX2, PDE12, TBC1D5, GORASP1, RPUSD3, RARB, PPARG, RAF1, TKT, VGLL4, ARL8B, SATB1, ASB14, ABHD6, XPC, PDHB, NR2C2, FHIT, CAND2, DPH3, EMC3, HESX1, VHL, RPL15, ZNF621, RPP14, ZNF620, BRPF1, IQSEC1…	97	11035	18224	1.19178	0.994583	0.28792	0.279586		GOTERM_MF_ALL	GO:0008934~inositol monophosphate 1-phosphatase activity	2	2.8169	0.0150803	IMPA1, IMPAD1	65	4	16881	129.854	0.995024	1	1
GOTERM_BP_ALL	GO:0006401~RNA catabolic process	6	5.55556	0.014124	RPL32, RPL14, RPSA, RPL15, MLH1, LSM3	97	249	16792	4.17141	1	1	1		GOTERM_MF_ALL	GO:0052834~inositol monophosphate phosphatase activity	2	2.8169	0.0150803	IMPA1, IMPAD1	65	4	16881	129.854	0.995024	1	1
GOTERM_CC_ALL	GO:0005623~cell	94	87.037	0.0145104	TOP2B, ARF4, OXNAD1, WDR48, RPL32, TAMM41, MTMR14, GBE1, OGG1, HDAC11, NGLY1, BRK1, THUMPD3, PLOD2, TSEN2, ROBO1, CHCHD4, TATDN2, TMEM43, CHL1, CAPN7, NKIRAS1, ACAA1, ERC2, LMCD1, JAGN1, SEC13, OXSM, SSUH2, UBE2E1, CTDSPL, SETMAR, TTC21A, SLC6A11, RPSA, IL17RE, IL17RD, SYN2, IL17RC, SUMF1, KAT2B, ACOX2, PDE12, TBC1D5, GORASP1, PLSCR4, RPUSD3, RARB, PPARG, RAF1, TKT, VGLL4, ARL8B, SATB1, ASB14, AB…	97	16478	18224	1.07175	0.996129	0.290208	0.281807		GOTERM_MF_ALL	GO:0052833~inositol monophosphate 4-phosphatase activity	2	2.8169	0.0150803	IMPA1, IMPAD1	65	4	16881	129.854	0.995024	1	1
GOTERM_BP_FAT	GO:0006401~RNA catabolic process	6	5.55556	0.0146015	RPL32, RPL14, RPSA, RPL15, MLH1, LSM3	97	249	16650	4.13613	1	1	1		GOTERM_MF_DIRECT	GO:0008934~inositol monophosphate 1-phosphatase activity	2	2.8169	0.0150803	IMPA1, IMPAD1	65	4	16881	129.854	0.920943	0.629602	0.629602
GOTERM_BP_FAT	GO:0016070~RNA metabolic process	38	35.1852	0.0153524	ARF4, RPL32, SATB1, OGG1, HDAC11, THUMPD3, NR2C2, TSEN2, FHIT, CAND2, RPL14, HESX1, LRRFIP2, VHL, RPL15, ZNF621, RPP14, ZNF620, LMCD1, BRPF1, EAF1, RPSA, MLH1, CIDEC, LSM3, KAT2B, ZNF619, PDE12, BHLHE40, TADA3, RPUSD3, RARB, CTNNB1, PPARG, RAF1, RAB5A, MYD88, VGLL4	97	4648	16650	1.40333	1	1	1		GOTERM_MF_DIRECT	GO:0052832~inositol monophosphate 3-phosphatase activity	2	2.8169	0.0150803	IMPA1, IMPAD1	65	4	16881	129.854	0.920943	0.629602	0.629602
GOTERM_BP_ALL	GO:0043412~macromolecule modification	34	31.4815	0.0158421	TOP2B, ARF4, WDR48, SATB1, MTMR14, OGG1, HDAC11, NGLY1, ASB14, THUMPD3, XPC, PLOD2, NR2C2, CAND2, DPH3, VHL, ATG7, BRPF1, UBE2E1, CTDSPL, SETMAR, UBE2E2, IL17RD, SUMF1, KAT2B, TTLL3, GORASP1, TADA3, RPUSD3, MKRN2, CTNNB1, RAF1, MYD88, RAD18	97	4065	16792	1.44793	1	1	1		GOTERM_MF_DIRECT	GO:0052833~inositol monophosphate 4-phosphatase activity	2	2.8169	0.0150803	IMPA1, IMPAD1	65	4	16881	129.854	0.920943	0.629602	0.629602
GOTERM_BP_DIRECT	GO:0006614~SRP-dependent cotranslational protein targeting to membrane	4	3.7037	0.0166875	RPL32, RPL14, RPSA, RPL15	97	94	16792	7.36653	0.999986	1	1		GOTERM_BP_ALL	GO:0006021~inositol biosynthetic process	2	2.8169	0.0151598	IMPA1, IMPAD1	65	4	16792	129.169	1	0.990438	0.990438
GOTERM_BP_DIRECT	GO:0044774~mitotic DNA integrity checkpoint	2	1.85185	0.0170542	TOP2B, SETMAR	97	3	16792	115.409	0.999989	1	1		GOTERM_BP_DIRECT	GO:0006021~inositol biosynthetic process	2	2.8169	0.0151598	IMPA1, IMPAD1	65	4	16792	129.169	0.999813	1	1
GOTERM_BP_ALL	GO:0006614~SRP-dependent cotranslational protein targeting to membrane	4	3.7037	0.0176433	RPL32, RPL14, RPSA, RPL15	97	96	16792	7.21306	1	1	1		GOTERM_CC_DIRECT	GO:0005730~nucleolus	9	12.6761	0.0153554	ARFGEF1, PRKDC, STAU2, TGS1, CHD7, RRS1, TCEA1, E2F5, TERF1	70	857	18224	2.73406	0.843851	1	1
GOTERM_BP_FAT	GO:0006614~SRP-dependent cotranslational protein targeting to membrane	4	3.7037	0.0180401	RPL32, RPL14, RPSA, RPL15	97	96	16650	7.15206	1	1	1		GOTERM_MF_FAT	GO:0052834~inositol monophosphate phosphatase activity	2	2.8169	0.0161836	IMPA1, IMPAD1	64	4	15478	120.922	0.995771	1	1
GOTERM_CC_ALL	GO:0070062~extracellular exosome	24	22.2222	0.0186169	ARF4, SEC13, GBE1, HDAC11, CTDSPL, BRK1, PLOD2, ARPC4, RPSA, XPC, ABHD6, PDHB, FHIT, CHL1, CAPN7, PLSCR4, RPL14, CTNNB1, FLNB, RPL15, TKT, RAB5A, PLCD1, ARL8B	97	2811	18224	1.60407	0.999208	0.340793	0.330928		GOTERM_MF_FAT	GO:0052833~inositol monophosphate 4-phosphatase activity	2	2.8169	0.0161836	IMPA1, IMPAD1	64	4	15478	120.922	0.995771	1	1
GOTERM_CC_DIRECT	GO:0070062~extracellular exosome	24	22.2222	0.0186169	ARF4, SEC13, GBE1, HDAC11, CTDSPL, BRK1, PLOD2, ARPC4, RPSA, XPC, ABHD6, PDHB, FHIT, CHL1, CAPN7, PLSCR4, RPL14, CTNNB1, FLNB, RPL15, TKT, RAB5A, PLCD1, ARL8B	97	2811	18224	1.60407	0.963391	0.784739	0.784739		GOTERM_MF_FAT	GO:0052832~inositol monophosphate 3-phosphatase activity	2	2.8169	0.0161836	IMPA1, IMPAD1	64	4	15478	120.922	0.995771	1	1
GOTERM_CC_ALL	GO:1903561~extracellular vesicle	24	22.2222	0.0196543	ARF4, SEC13, GBE1, HDAC11, CTDSPL, BRK1, PLOD2, ARPC4, RPSA, XPC, ABHD6, PDHB, FHIT, CHL1, CAPN7, PLSCR4, RPL14, CTNNB1, FLNB, RPL15, TKT, RAB5A, PLCD1, ARL8B	97	2825	18224	1.59612	0.99947	0.340793	0.330928		GOTERM_MF_FAT	GO:0008934~inositol monophosphate 1-phosphatase activity	2	2.8169	0.0161836	IMPA1, IMPAD1	64	4	15478	120.922	0.995771	1	1
GOTERM_CC_ALL	GO:0043230~extracellular organelle	24	22.2222	0.0197301	ARF4, SEC13, GBE1, HDAC11, CTDSPL, BRK1, PLOD2, ARPC4, RPSA, XPC, ABHD6, PDHB, FHIT, CHL1, CAPN7, PLSCR4, RPL14, CTNNB1, FLNB, RPL15, TKT, RAB5A, PLCD1, ARL8B	97	2826	18224	1.59555	0.999486	0.340793	0.330928		GOTERM_BP_FAT	GO:0055067~monovalent inorganic cation homeostasis	4	5.6338	0.0162219	CA2, TTPA, ATP6V1H, ATP6V0D2	63	143	16650	7.39261	1	1	1
GOTERM_BP_ALL	GO:0043401~steroid hormone mediated signaling pathway	5	4.62963	0.0197762	TADA3, RARB, CTNNB1, PPARG, NR2C2	97	180	16792	4.80871	1	1	1		GOTERM_BP_FAT	GO:0055082~cellular chemical homeostasis	8	11.2676	0.0163552	LYN, ASPH, CA2, TTPA, CHD7, ATP6V1H, JPH1, ATP6V0D2	63	713	16650	2.96534	1	1	1
GOTERM_BP_FAT	GO:0043401~steroid hormone mediated signaling pathway	5	4.62963	0.0203285	TADA3, RARB, CTNNB1, PPARG, NR2C2	97	180	16650	4.76804	1	1	1		GOTERM_BP_ALL	GO:0050801~ion homeostasis	8	11.2676	0.0167075	LYN, ASPH, CA2, TTPA, CHD7, ATP6V1H, JPH1, ATP6V0D2	65	699	16792	2.95666	1	1	1
GOTERM_CC_FAT	GO:0005829~cytosol	29	26.8519	0.0207771	TOP2B, ARF4, RPL32, GBE1, MTMR14, NGLY1, BRK1, FHIT, DPH3, RPL14, FLNB, VHL, SRGAP3, RPL15, ATG7, SEC13, UBE2E1, RPSA, ARPC4, CIDEC, LSM3, TBC1D5, CTNNB1, PPARG, RAF1, TKT, RAB5A, MYD88, PLCD1	84	3399	14527	1.47551	0.999137	1	1		GOTERM_MF_ALL	GO:0030971~receptor tyrosine kinase binding	3	4.22535	0.0172209	FAM150A, CPNE3, PAG1	65	53	16881	14.7004	0.997671	1	1
GOTERM_CC_ALL	GO:0044444~cytoplasmic part	54	50	0.0212163	TOP2B, ARF4, OXNAD1, WDR48, RPL32, TAMM41, MTMR14, GBE1, OGG1, NGLY1, BRK1, PLOD2, CHCHD4, TMEM43, ACAA1, JAGN1, SEC13, OXSM, UBE2E1, RPSA, IL17RD, SYN2, SUMF1, KAT2B, ACOX2, PDE12, TBC1D5, GORASP1, RPUSD3, PPARG, RAF1, TKT, ARL8B, ABHD6, PDHB, FHIT, DPH3, EMC3, RPL14, FLNB, VHL, SRGAP3, RPL15, RPP14, ATG7, ARPC4, CIDEC, LSM3, SLC25A38, BHLHE40, CTNNB1, RAB5A, MYD88, PLCD1	97	8090	18224	1.25406	0.999711	0.35053	0.340384		GOTERM_BP_ALL	GO:0055067~monovalent inorganic cation homeostasis	4	5.6338	0.0172623	CA2, TTPA, ATP6V1H, ATP6V0D2	65	143	16792	7.22625	1	1	1
GOTERM_BP_ALL	GO:0006613~cotranslational protein targeting to membrane	4	3.7037	0.0212255	RPL32, RPL14, RPSA, RPL15	97	103	16792	6.72285	1	1	1		GOTERM_BP_FAT	GO:0043434~response to peptide hormone	6	8.4507	0.0173034	LYN, PRKDC, CA2, ATP6V1H, OPRK1, ATP6V0D2	63	405	16650	3.91534	1	1	1
GOTERM_MF_DIRECT	GO:0003824~catalytic activity	5	4.62963	0.0216413	OXSM, OGG1, TKT, FHIT, SYN2	96	188	16881	4.6767	0.9917	0.86839	0.86839		GOTERM_BP_FAT	GO:0034762~regulation of transmembrane transport	6	8.4507	0.01747	LYN, ASPH, CA2, CHD7, OPRK1, JPH1	63	406	16650	3.9057	1	1	1
GOTERM_BP_ALL	GO:0090305~nucleic acid phosphodiester bond hydrolysis	6	5.55556	0.0216504	TATDN2, PDE12, OGG1, SETMAR, RPSA, TSEN2	97	278	16792	3.73626	1	1	1		GOTERM_BP_FAT	GO:0006811~ion transport	12	16.9014	0.0177706	LYN, ARMC1, NCOA2, ASPH, CA2, CHD7, WWP1, ATP6V1H, OPRK1, SLCO5A1, JPH1, ATP6V0D2	63	1458	16650	2.17519	1	1	1
GOTERM_MF_ALL	GO:0005488~binding	89	82.4074	0.0216717	TOP2B, ARF4, OXNAD1, WDR48, RPL32, MTMR14, GBE1, OGG1, HDAC11, NGLY1, BRK1, THUMPD3, PLOD2, TSEN2, ROBO1, CHCHD4, TATDN2, TMEM43, CHL1, CAPN7, NKIRAS1, LRRFIP2, ACAA1, ERC2, LMCD1, JAGN1, SEC13, UBE2E1, CTDSPL, SETMAR, UBE2E2, SLC6A11, RPSA, IL17RE, SYN2, IL17RC, KCTD6, SUMF1, KAT2B, ACOX2, PDE12, TBC1D5, GORASP1, PLSCR4, RPUSD3, RARB, PPARG, CRELD1, RAF1, TKT, EIF1B, VGLL4, ARL8B, SATB1, ASB14, …	96	14381	16881	1.08825	0.999932	1	1		GOTERM_BP_ALL	GO:0051179~localization	32	45.0704	0.0179543	TRAM1, STAU2, CHD7, SLCO5A1, JPH1, SDCBP, SOX17, CA2, TTPA, TGS1, RRS1, ATP6V1H, RGS20, CPNE3, ARFGEF1, LYN, RAB2A, SBSPON, NCOA2, LYPLA1, ADHFE1, WWP1, OPRK1, PEX2, TERF1, SPIDR, ARMC1, COPS5, SNX16, FABP5, ASPH, ATP6V0D2	65	5872	16792	1.40784	1	1	1
GOTERM_BP_FAT	GO:0006613~cotranslational protein targeting to membrane	4	3.7037	0.0216978	RPL32, RPL14, RPSA, RPL15	97	103	16650	6.666	1	1	1		GOTERM_CC_ALL	GO:0005730~nucleolus	9	12.6761	0.0179564	ARFGEF1, PRKDC, STAU2, TGS1, CHD7, RRS1, TCEA1, E2F5, TERF1	70	882	18224	2.65656	0.993508	0.601195	0.601195
GOTERM_BP_ALL	GO:0045047~protein targeting to ER	4	3.7037	0.0217674	RPL32, RPL14, RPSA, RPL15	97	104	16792	6.65821	1	1	1		GOTERM_BP_ALL	GO:0055082~cellular chemical homeostasis	8	11.2676	0.0184275	LYN, ASPH, CA2, TTPA, CHD7, ATP6V1H, JPH1, ATP6V0D2	65	713	16792	2.89861	1	1	1
GOTERM_MF_DIRECT	GO:0008134~transcription factor binding	6	5.55556	0.022111	KAT2B, HDAC11, CTNNB1, PPARG, VHL, ATG7	96	284	16881	3.71501	0.992528	0.86839	0.86839		GOTERM_BP_DIRECT	GO:0043584~nose development	2	2.8169	0.0189142	RDH10, CHD7	65	5	16792	103.335	0.999978	1	1
GOTERM_BP_FAT	GO:0045047~protein targeting to ER	4	3.7037	0.022251	RPL32, RPL14, RPSA, RPL15	97	104	16650	6.6019	1	1	1		GOTERM_BP_ALL	GO:0071702~organic substance transport	18	25.3521	0.0189746	LYN, ARFGEF1, RAB2A, NCOA2, LYPLA1, TRAM1, CHD7, OPRK1, PEX2, SLCO5A1, SDCBP, SNX16, FABP5, ASPH, CA2, ATP6V1H, RGS20, ATP6V0D2	65	2657	16792	1.75013	1	1	1
GOTERM_CC_DIRECT	GO:0005622~intracellular	14	12.963	0.0222937	ARF4, CIDEC, CAND2, ZNF619, NKIRAS1, CAPN7, TADA3, MKRN2, RAF1, ZNF621, ZNF620, RAB5A, PLCD1, ARL8B	97	1332	18224	1.97468	0.981091	0.784739	0.784739		GOTERM_BP_ALL	GO:0043434~response to peptide hormone	6	8.4507	0.0189779	LYN, PRKDC, CA2, ATP6V1H, OPRK1, ATP6V0D2	65	405	16792	3.82724	1	1	1
GOTERM_MF_ALL	GO:0042296~ISG15 transferase activity	2	1.85185	0.0223232	UBE2E1, UBE2E2	96	4	16881	87.9219	0.999949	1	1		GOTERM_BP_ALL	GO:0034762~regulation of transmembrane transport	6	8.4507	0.0191593	LYN, ASPH, CA2, CHD7, OPRK1, JPH1	65	406	16792	3.81781	1	1	1
GOTERM_MF_DIRECT	GO:0042296~ISG15 transferase activity	2	1.85185	0.0223232	UBE2E1, UBE2E2	96	4	16881	87.9219	0.992875	0.86839	0.86839		GOTERM_MF_DIRECT	GO:0046983~protein dimerization activity	4	5.6338	0.0193057	NCOA2, HEY1, BHLHE22, E2F5	65	150	16881	6.92554	0.961441	0.630515	0.630515
GOTERM_BP_FAT	GO:0090305~nucleic acid phosphodiester bond hydrolysis	6	5.55556	0.0223586	TATDN2, PDE12, OGG1, SETMAR, RPSA, TSEN2	97	278	16650	3.70467	1	1	1		GOTERM_MF_FAT	GO:0030971~receptor tyrosine kinase binding	3	4.22535	0.0196661	FAM150A, CPNE3, PAG1	64	53	15478	13.6893	0.998711	1	1
GOTERM_MF_FAT	GO:0042296~ISG15 transferase activity	2	1.85185	0.0225509	UBE2E1, UBE2E2	89	4	15478	86.9551	0.999937	1	1		GOTERM_BP_FAT	GO:0043009~chordate embryonic development	7	9.85915	0.0201194	SOX17, HEY1, PRKDC, RDH10, TTPA, CHD7, RGS20	63	577	16650	3.20624	1	1	1
SMART	SM00399:ZnF_C4	3	2.77778	0.022639	RARB, PPARG, NR2C2	52	46	10057	12.6133	0.82454	0.943852	0.943852		GOTERM_BP_FAT	GO:0080135~regulation of cellular response to stress	7	9.85915	0.0207368	LYN, SDCBP, COPS5, PRKDC, UBE2V2, OPRK1, SPIDR	63	581	16650	3.18417	1	1	1
GOTERM_BP_ALL	GO:0006413~translational initiation	5	4.62963	0.0231688	RPL32, RPL14, RPSA, RPL15, EIF1B	97	189	16792	4.57972	1	1	1		GOTERM_BP_ALL	GO:0006811~ion transport	12	16.9014	0.0209567	LYN, ARMC1, NCOA2, ASPH, CA2, CHD7, WWP1, ATP6V1H, OPRK1, SLCO5A1, JPH1, ATP6V0D2	65	1458	16792	2.12624	1	1	1
GOTERM_BP_ALL	GO:0044265~cellular macromolecule catabolic process	12	11.1111	0.0233489	TATDN2, RPL32, NGLY1, RPL14, UBE2E1, SETMAR, CTNNB1, RPSA, RPL15, MLH1, FHIT, LSM3	97	976	16792	2.12844	1	1	1		GOTERM_BP_FAT	GO:0009792~embryo development ending in birth or egg hatching	7	9.85915	0.0210503	SOX17, HEY1, PRKDC, RDH10, TTPA, CHD7, RGS20	63	583	16650	3.17324	1	1	1
GOTERM_BP_FAT	GO:0006413~translational initiation	5	4.62963	0.0238081	RPL32, RPL14, RPSA, RPL15, EIF1B	97	189	16650	4.54099	1	1	1		GOTERM_MF_ALL	GO:1990782~protein tyrosine kinase binding	3	4.22535	0.0210746	FAM150A, CPNE3, PAG1	65	59	16881	13.2055	0.999409	1	1
GOTERM_BP_ALL	GO:0072599~establishment of protein localization to endoplasmic reticulum	4	3.7037	0.0240105	RPL32, RPL14, RPSA, RPL15	97	108	16792	6.41161	1	1	1		GOTERM_CC_ALL	GO:0043229~intracellular organelle	55	77.4648	0.0219444	TRAM1, UBXN2B, CHD7, JPH1, HEY1, SOX17, CSPP1, CHCHD7, FAM110B, CPNE3, RAB2A, NCOA2, LYPLA1, PEX2, TERF1, SPIDR, ARMC1, ASPH, LACTB2, IMPAD1, UBE2V2, MCM4, MTFR1, TOX, ATP6V0D2, CEBPD, STAU2, PRKDC, LY96, MRPL15, BHLHE22, TMEM70, SDCBP, VCPIP1, ZNF704, RDH10, TTPA, TGS1, RRS1, ATP6V1H, RGS20, TCEB1, E2F5, ARFGEF1, LYN, ADHFE1, ZBTB10, WWP1, RMDN1, ZFHX4, UBE2W, COPS5, SNX16, FABP5, TCEA1	70	12099	18224	1.18347	0.997906	0.601195	0.601195
SMART	SM00430:HOLI	3	2.77778	0.0245156	RARB, PPARG, NR2C2	52	48	10057	12.0877	0.848384	0.943852	0.943852		GOTERM_CC_ALL	GO:0044446~intracellular organelle part	41	57.7465	0.0220076	TRAM1, PRKDC, STAU2, CHD7, LY96, MRPL15, JPH1, TMEM70, SDCBP, VCPIP1, SOX17, HEY1, RDH10, CSPP1, TGS1, CHCHD7, FAM110B, RRS1, ATP6V1H, RGS20, TCEB1, E2F5, ARFGEF1, LYN, RAB2A, NCOA2, ADHFE1, ZBTB10, PEX2, RMDN1, TERF1, SPIDR, COPS5, SNX16, FABP5, ASPH, LACTB2, UBE2V2, TCEA1, MCM4, ATP6V0D2	70	8233	18224	1.2965	0.997943	0.601195	0.601195
GOTERM_BP_FAT	GO:0072599~establishment of protein localization to endoplasmic reticulum	4	3.7037	0.0245406	RPL32, RPL14, RPSA, RPL15	97	108	16650	6.35739	1	1	1		GOTERM_CC_DIRECT	GO:0005737~cytoplasm	29	40.8451	0.0220543	SDCBP, VCPIP1, IMPA1, HEY1, CA2, RDH10, CSPP1, TGS1, FAM110B, RGS20, CPNE3, CA8, E2F5, PCMTD1, ARFGEF1, LYN, NCOA2, LYPLA1, YTHDF3, WWP1, PXDNL, TERF1, ARMC1, UBE2W, COPS5, FABP5, UBE2V2, MTFR1, NSMAF	70	5222	18224	1.4458	0.931171	1	1
GOTERM_BP_FAT	GO:0044265~cellular macromolecule catabolic process	12	11.1111	0.0246651	TATDN2, RPL32, NGLY1, RPL14, UBE2E1, SETMAR, CTNNB1, RPSA, RPL15, MLH1, FHIT, LSM3	97	976	16650	2.11044	1	1	1		GOTERM_BP_FAT	GO:0070509~calcium ion import	4	5.6338	0.0221426	LYN, ASPH, CHD7, JPH1	63	161	16650	6.5661	1	1	1
GOTERM_BP_DIRECT	GO:0043966~histone H3 acetylation	3	2.77778	0.0250896	KAT2B, BRPF1, TADA3	97	43	16792	12.0777	1	1	1		GOTERM_BP_ALL	GO:0043009~chordate embryonic development	7	9.85915	0.0223356	SOX17, HEY1, PRKDC, RDH10, TTPA, CHD7, RGS20	65	577	16792	3.13409	1	1	1
REACTOME_PATHWAY	R-HSA-156902:R-HSA-156902	4	3.7037	0.0251355	RPL32, RPL14, RPSA, RPL15	64	91	9075	6.23283	0.98501	0.729829	0.729829		GOTERM_MF_DIRECT	GO:0008134~transcription factor binding	5	7.04225	0.0226532	NCOA2, SOX17, HEY1, PRKDC, E2F5	65	284	16881	4.57232	0.978216	0.630515	0.630515
REACTOME_PATHWAY	R-HSA-192823:R-HSA-192823	4	3.7037	0.0251355	RPL32, RPL14, RPSA, RPL15	64	91	9075	6.23283	0.98501	0.729829	0.729829		GOTERM_BP_ALL	GO:0080135~regulation of cellular response to stress	7	9.85915	0.0230144	LYN, SDCBP, COPS5, PRKDC, UBE2V2, OPRK1, SPIDR	65	581	16792	3.11251	1	1	1
INTERPRO	IPR001628:Zinc finger, nuclear hormone receptor-type	3	2.77778	0.0255085	RARB, PPARG, NR2C2	101	46	18559	11.9839	0.999602	1	1		GOTERM_CC_FAT	GO:0005730~nucleolus	9	12.6761	0.0231577	ARFGEF1, PRKDC, STAU2, TGS1, CHD7, RRS1, TCEA1, E2F5, TERF1	59	882	14527	2.51245	0.995842	1	1
GOTERM_BP_ALL	GO:0034641~cellular nitrogen compound metabolic process	48	44.4444	0.0262166	TOP2B, ARF4, WDR48, RPL32, SATB1, OGG1, HDAC11, THUMPD3, XPC, PDHB, NR2C2, TSEN2, FHIT, CAND2, TATDN2, RPL14, HESX1, LRRFIP2, VHL, RPL15, ZNF621, RPP14, ZNF620, LMCD1, BRPF1, EAF1, SETMAR, RPSA, MLH1, CIDEC, LSM3, SLC25A38, KAT2B, ZNF619, PDE12, BHLHE40, TADA3, RPUSD3, RARB, CTNNB1, PPARG, RAF1, TKT, RAB5A, EIF1B, MYD88, RAD18, VGLL4	97	6505	16792	1.27739	1	1	1		GOTERM_BP_ALL	GO:0009792~embryo development ending in birth or egg hatching	7	9.85915	0.023359	SOX17, HEY1, PRKDC, RDH10, TTPA, CHD7, RGS20	65	583	16792	3.10183	1	1	1
GOTERM_BP_DIRECT	GO:0019083~viral transcription	4	3.7037	0.0263743	RPL32, RPL14, RPSA, RPL15	97	112	16792	6.18262	1	1	1		GOTERM_BP_ALL	GO:0044710~single-organism metabolic process	24	33.8028	0.0234077	LYN, ARFGEF1, NCOA2, LYPLA1, ADHFE1, OPRK1, PEX2, PXDNL, TERF1, SDCBP, COPS5, FABP5, IMPA1, ASPH, FAM150A, CA2, RDH10, TTPA, IMPAD1, TGS1, MTFR1, CPNE3, CA8, NSMAF	65	4063	16792	1.526	1	1	1
INTERPRO	IPR001723:Steroid hormone receptor	3	2.77778	0.0265501	RARB, PPARG, NR2C2	101	47	18559	11.7289	0.999712	1	1		GOTERM_BP_ALL	GO:0070509~calcium ion import	4	5.6338	0.0235358	LYN, ASPH, CHD7, JPH1	65	161	16792	6.41835	1	1	1
GOTERM_BP_ALL	GO:0071396~cellular response to lipid	8	7.40741	0.0266239	RPL32, PLSCR4, TADA3, RARB, CTNNB1, PPARG, NR2C2, MYD88	97	509	16792	2.72084	1	1	1		GOTERM_BP_ALL	GO:1902578~single-organism localization	22	30.9859	0.0240057	LYN, ARFGEF1, NCOA2, LYPLA1, TRAM1, ADHFE1, CHD7, WWP1, OPRK1, PEX2, SLCO5A1, JPH1, ARMC1, SDCBP, COPS5, FABP5, ASPH, CA2, TTPA, ATP6V1H, RGS20, ATP6V0D2	65	3614	16792	1.57262	1	1	1
INTERPRO	IPR009014:Transketolase, C-terminal/Pyruvate-ferredoxin oxidoreductase, domain II	2	1.85185	0.0266552	PDHB, TKT	101	5	18559	73.501	0.999722	1	1		GOTERM_MF_FAT	GO:1990782~protein tyrosine kinase binding	3	4.22535	0.0240418	FAM150A, CPNE3, PAG1	64	59	15478	12.2971	0.999712	1	1
REACTOME_PATHWAY	R-HSA-2408557:R-HSA-2408557	4	3.7037	0.0273331	RPL32, RPL14, RPSA, RPL15	64	94	9075	6.03391	0.98967	0.729829	0.729829		GOTERM_BP_FAT	GO:0071375~cellular response to peptide hormone stimulus	5	7.04225	0.0241299	LYN, PRKDC, CA2, ATP6V1H, ATP6V0D2	63	295	16650	4.47942	1	1	1
GOTERM_BP_DIRECT	GO:0006351~transcription, DNA-templated	19	17.5926	0.0273419	BRPF1, SATB1, HDAC11, EAF1, NR2C2, FHIT, CIDEC, CAND2, ZNF619, BHLHE40, TADA3, HESX1, RARB, CTNNB1, PPARG, ZNF621, ZNF620, LMCD1, VGLL4	97	1955	16792	1.68243	1	1	1		GOTERM_BP_FAT	GO:1901652~response to peptide	6	8.4507	0.0246168	LYN, PRKDC, CA2, ATP6V1H, OPRK1, ATP6V0D2	63	444	16650	3.57143	1	1	1
INTERPRO	IPR000536:Nuclear hormone receptor, ligand-binding, core	3	2.77778	0.0276087	RARB, PPARG, NR2C2	101	48	18559	11.4845	0.999793	1	1		GOTERM_CC_ALL	GO:0070013~intracellular organelle lumen	25	35.2113	0.0252375	PRKDC, STAU2, CHD7, MRPL15, TMEM70, SOX17, HEY1, TGS1, RRS1, TCEB1, E2F5, ARFGEF1, NCOA2, ADHFE1, ZBTB10, PEX2, TERF1, SPIDR, COPS5, FABP5, ASPH, LACTB2, UBE2V2, TCEA1, MCM4	70	4328	18224	1.50383	0.99918	0.601195	0.601195
GOTERM_BP_FAT	GO:0071396~cellular response to lipid	8	7.40741	0.0277086	RPL32, PLSCR4, TADA3, RARB, CTNNB1, PPARG, NR2C2, MYD88	97	509	16650	2.69783	1	1	1		GOTERM_BP_ALL	GO:0071375~cellular response to peptide hormone stimulus	5	7.04225	0.0260334	LYN, PRKDC, CA2, ATP6V1H, ATP6V0D2	65	295	16792	4.37862	1	1	1
REACTOME_PATHWAY	R-HSA-72764:R-HSA-72764	4	3.7037	0.0280877	RPL32, RPL14, RPSA, RPL15	64	95	9075	5.97039	0.990912	0.729829	0.729829		KEGG_PATHWAY	hsa05120:Epithelial cell signaling in Helicobacter pylori infection	3	4.22535	0.026131	LYN, ATP6V1H, ATP6V0D2	27	67	6879	11.408	0.747636	1	1
GOTERM_CC_ALL	GO:0022626~cytosolic ribosome	4	3.7037	0.0283718	RPL32, RPL14, RPSA, RPL15	97	125	18224	6.01204	0.999982	0.44922	0.436216		GOTERM_BP_FAT	GO:0032870~cellular response to hormone stimulus	7	9.85915	0.0266997	LYN, NCOA2, HEY1, PRKDC, CA2, ATP6V1H, ATP6V0D2	63	616	16650	3.00325	1	1	1
GOTERM_BP_ALL	GO:0018205~peptidyl-lysine modification	7	6.48148	0.0292237	KAT2B, TOP2B, BRPF1, TADA3, SETMAR, CTNNB1, XPC	97	407	16792	2.97738	1	1	1		GOTERM_BP_FAT	GO:0010243~response to organonitrogen compound	8	11.2676	0.0267736	LYN, ASPH, PRKDC, CA2, ATP6V1H, OPRK1, ATP6V0D2, SPIDR	63	789	16650	2.6797	1	1	1
REACTOME_PATHWAY	R-HSA-975956:R-HSA-975956	4	3.7037	0.0296304	RPL32, RPL14, RPSA, RPL15	64	97	9075	5.84729	0.993007	0.729829	0.729829		GOTERM_BP_ALL	GO:1901652~response to peptide	6	8.4507	0.0269256	LYN, PRKDC, CA2, ATP6V1H, OPRK1, ATP6V0D2	65	444	16792	3.49106	1	1	1
GOTERM_MF_ALL	GO:0016787~hydrolase activity	23	21.2963	0.0301493	TOP2B, ARF4, MTMR14, GBE1, OGG1, HDAC11, NGLY1, CTDSPL, SETMAR, ABHD6, MLH1, TSEN2, FHIT, TATDN2, NKIRAS1, CAPN7, PDE12, RAF1, RPP14, RAB5A, RAD18, PLCD1, ARL8B	96	2603	16881	1.55375	0.999998	1	1		GOTERM_BP_FAT	GO:0031325~positive regulation of cellular metabolic process	18	25.3521	0.0274577	LYN, ARFGEF1, NCOA2, CEBPD, PRKDC, CHD7, OPRK1, SPIDR, SDCBP, COPS5, SOX17, HEY1, ASPH, FAM150A, UBE2V2, TCEB1, E2F5, NSMAF	63	2839	16650	1.67564	1	1	1
GOTERM_BP_FAT	GO:0018205~peptidyl-lysine modification	7	6.48148	0.0302828	KAT2B, TOP2B, BRPF1, TADA3, SETMAR, CTNNB1, XPC	97	407	16650	2.9522	1	1	1		GOTERM_CC_ALL	GO:0005634~nucleus	36	50.7042	0.0276173	UBXN2B, CEBPD, PRKDC, STAU2, CHD7, BHLHE22, TMEM70, SDCBP, SOX17, HEY1, RDH10, ZNF704, TGS1, RRS1, RGS20, TCEB1, CPNE3, E2F5, ARFGEF1, LYN, RAB2A, NCOA2, ZBTB10, WWP1, PEX2, TERF1, SPIDR, ZFHX4, ARMC1, UBE2W, COPS5, FABP5, UBE2V2, TCEA1, MCM4, TOX	70	7048	18224	1.32979	0.999584	0.601195	0.601195
GOTERM_MF_DIRECT	GO:0005515~protein binding	60	55.5556	0.0304832	ARF4, WDR48, MTMR14, OGG1, NGLY1, BRK1, TSEN2, ROBO1, CHCHD4, TMEM43, CAPN7, LRRFIP2, ACAA1, ERC2, JAGN1, SEC13, UBE2E1, SETMAR, UBE2E2, RPSA, IL17RE, KCTD6, KAT2B, TBC1D5, GORASP1, PLSCR4, RPUSD3, PPARG, RAF1, TKT, VGLL4, ARL8B, SATB1, XPC, PDHB, NR2C2, FHIT, CAND2, DPH3, RPL14, HESX1, FLNB, VHL, SRGAP3, RPL15, ATG7, BRPF1, CCDC12, IQSEC1, EAF1, ARPC4, MLH1, LSM3, BHLHE40, TADA3, MKRN2, CTNNB1, …	96	8785	16881	1.20098	0.998863	0.86839	0.86839		GOTERM_BP_FAT	GO:0071310~cellular response to organic substance	15	21.1268	0.0278602	LYN, NCOA2, PRKDC, OPRK1, LY96, SPIDR, SDCBP, UBE2W, COPS5, HEY1, CA2, ATP6V1H, RGS20, CPNE3, ATP6V0D2	63	2186	16650	1.81349	1	1	1
GOTERM_BP_DIRECT	GO:0000184~nuclear-transcribed mRNA catabolic process, nonsense-mediated decay	4	3.7037	0.0308005	RPL32, RPL14, RPSA, RPL15	97	119	16792	5.81894	1	1	1		GOTERM_BP_FAT	GO:0032845~negative regulation of homeostatic process	4	5.6338	0.0278646	ASPH, CHD7, TERF1, JPH1	63	176	16650	6.00649	1	1	1
GOTERM_BP_ALL	GO:0007264~small GTPase mediated signal transduction	8	7.40741	0.0313333	ARF4, NKIRAS1, IQSEC1, BRK1, RAF1, RAB5A, ARL8B, ROBO1	97	527	16792	2.62791	1	1	1		GOTERM_BP_FAT	GO:0051173~positive regulation of nitrogen compound metabolic process	13	18.3099	0.0280942	NCOA2, CEBPD, PRKDC, CHD7, SPIDR, COPS5, SOX17, HEY1, ASPH, UBE2V2, TCEB1, E2F5, NSMAF	63	1767	16650	1.94438	1	1	1
GOTERM_BP_FAT	GO:0007264~small GTPase mediated signal transduction	8	7.40741	0.032588	ARF4, NKIRAS1, IQSEC1, BRK1, RAF1, RAB5A, ARL8B, ROBO1	97	527	16650	2.60568	1	1	1		GOTERM_CC_ALL	GO:0044444~cytoplasmic part	40	56.338	0.0284171	TRAM1, UBXN2B, PRKDC, STAU2, LY96, MRPL15, JPH1, TMEM70, SDCBP, VCPIP1, IMPA1, CA2, RDH10, TTPA, TGS1, CHCHD7, FAM110B, RRS1, ATP6V1H, RGS20, TCEB1, CPNE3, ARFGEF1, LYN, RAB2A, LYPLA1, ADHFE1, WWP1, PEX2, RMDN1, ARMC1, COPS5, SNX16, FABP5, ASPH, LACTB2, IMPAD1, MTFR1, ATP6V0D2, NSMAF	70	8090	18224	1.28723	0.999669	0.601195	0.601195
GOTERM_BP_ALL	GO:0008033~tRNA processing	4	3.7037	0.0328098	RPUSD3, THUMPD3, TSEN2, RPP14	97	122	16792	5.67585	1	1	1		GOTERM_BP_ALL	GO:0032870~cellular response to hormone stimulus	7	9.85915	0.0295577	LYN, NCOA2, HEY1, PRKDC, CA2, ATP6V1H, ATP6V0D2	65	616	16792	2.93566	1	1	1
GOTERM_BP_ALL	GO:0070647~protein modification by small protein conjugation or removal	12	11.1111	0.0332991	CAND2, TOP2B, WDR48, MKRN2, UBE2E1, CTNNB1, ASB14, UBE2E2, XPC, VHL, ATG7, RAD18	97	1032	16792	2.01295	1	1	1		GOTERM_BP_ALL	GO:0032845~negative regulation of homeostatic process	4	5.6338	0.0295898	ASPH, CHD7, TERF1, JPH1	65	176	16792	5.87133	1	1	1
GOTERM_MF_ALL	GO:0003997~acyl-CoA oxidase activity	2	1.85185	0.0332991	ACOX2, ACAA1	96	6	16881	58.6146	1	1	1		GOTERM_BP_FAT	GO:1901653~cellular response to peptide	5	7.04225	0.0297457	LYN, PRKDC, CA2, ATP6V1H, ATP6V0D2	63	315	16650	4.19501	1	1	1
GOTERM_MF_DIRECT	GO:0030275~LRR domain binding	2	1.85185	0.0332991	LRRFIP2, ROBO1	96	6	16881	58.6146	0.999399	0.86839	0.86839		GOTERM_BP_ALL	GO:0010243~response to organonitrogen compound	8	11.2676	0.0299966	LYN, ASPH, PRKDC, CA2, ATP6V1H, OPRK1, ATP6V0D2, SPIDR	65	789	16792	2.6194	1	1	1
GOTERM_BP_ALL	GO:0000184~nuclear-transcribed mRNA catabolic process, nonsense-mediated decay	4	3.7037	0.0334945	RPL32, RPL14, RPSA, RPL15	97	123	16792	5.6297	1	1	1		GOTERM_BP_FAT	GO:0070887~cellular response to chemical stimulus	17	23.9437	0.0303259	LYN, NCOA2, PRKDC, OPRK1, LY96, SPIDR, SDCBP, UBE2W, COPS5, HEY1, ASPH, CA2, ATP6V1H, RGS20, TCEB1, CPNE3, ATP6V0D2	63	2648	16650	1.6967	1	1	1
GOTERM_BP_FAT	GO:0008033~tRNA processing	4	3.7037	0.0335185	RPUSD3, THUMPD3, TSEN2, RPP14	97	122	16650	5.62785	1	1	1		GOTERM_BP_FAT	GO:0098662~inorganic cation transmembrane transport	7	9.85915	0.030374	LYN, ASPH, CHD7, ATP6V1H, OPRK1, JPH1, ATP6V0D2	63	635	16650	2.91339	1	1	1
GOTERM_MF_FAT	GO:0003997~acyl-CoA oxidase activity	2	1.85185	0.0336371	ACOX2, ACAA1	89	6	15478	57.97	0.999999	1	1		GOTERM_CC_ALL	GO:0043233~organelle lumen	25	35.2113	0.0303745	PRKDC, STAU2, CHD7, MRPL15, TMEM70, SOX17, HEY1, TGS1, RRS1, TCEB1, E2F5, ARFGEF1, NCOA2, ADHFE1, ZBTB10, PEX2, TERF1, SPIDR, COPS5, FABP5, ASPH, LACTB2, UBE2V2, TCEA1, MCM4	70	4400	18224	1.47922	0.999811	0.601195	0.601195
GOTERM_BP_ALL	GO:0006464~cellular protein modification process	31	28.7037	0.0337789	TOP2B, ARF4, WDR48, SATB1, MTMR14, HDAC11, NGLY1, ASB14, XPC, PLOD2, NR2C2, CAND2, DPH3, VHL, ATG7, BRPF1, UBE2E1, CTDSPL, SETMAR, UBE2E2, IL17RD, SUMF1, KAT2B, TTLL3, GORASP1, TADA3, MKRN2, CTNNB1, RAF1, MYD88, RAD18	97	3818	16792	1.40558	1	1	1		GOTERM_BP_FAT	GO:0030001~metal ion transport	8	11.2676	0.0310208	LYN, ARMC1, ASPH, CHD7, ATP6V1H, OPRK1, JPH1, ATP6V0D2	63	814	16650	2.5974	1	1	1
GOTERM_BP_ALL	GO:0036211~protein modification process	31	28.7037	0.0337789	TOP2B, ARF4, WDR48, SATB1, MTMR14, HDAC11, NGLY1, ASB14, XPC, PLOD2, NR2C2, CAND2, DPH3, VHL, ATG7, BRPF1, UBE2E1, CTDSPL, SETMAR, UBE2E2, IL17RD, SUMF1, KAT2B, TTLL3, GORASP1, TADA3, MKRN2, CTNNB1, RAF1, MYD88, RAD18	97	3818	16792	1.40558	1	1	1		GOTERM_CC_ALL	GO:0043226~organelle	58	81.6901	0.031527	TRAM1, UBXN2B, CHD7, JPH1, IMPA1, HEY1, SOX17, CA2, CSPP1, CHCHD7, FAM110B, CPNE3, RAB2A, NCOA2, LYPLA1, PEX2, TERF1, SPIDR, ARMC1, ASPH, LACTB2, IMPAD1, UBE2V2, MCM4, MTFR1, TOX, ATP6V0D2, CEBPD, STAU2, PRKDC, LY96, MRPL15, BHLHE22, TMEM70, SDCBP, VCPIP1, ZNF704, RDH10, TTPA, TGS1, RRS1, ATP6V1H, RGS20, TCEB1, E2F5, ARFGEF1, LYN, ADHFE1, ZBTB10, WWP1, RMDN1, ZFHX4, UBE2W, COPS5, SNX16, FABP5, PI…	70	13154	18224	1.14793	0.999864	0.601195	0.601195
GOTERM_BP_ALL	GO:0032020~ISG15-protein conjugation	2	1.85185	0.0338205	UBE2E1, UBE2E2	97	6	16792	57.7045	1	1	1		GOTERM_BP_FAT	GO:0010959~regulation of metal ion transport	5	7.04225	0.0318801	LYN, ASPH, CHD7, OPRK1, JPH1	63	322	16650	4.10382	1	1	1
GOTERM_BP_DIRECT	GO:0032020~ISG15-protein conjugation	2	1.85185	0.0338205	UBE2E1, UBE2E2	97	6	16792	57.7045	1	1	1		GOTERM_BP_ALL	GO:1901653~cellular response to peptide	5	7.04225	0.0320495	LYN, PRKDC, CA2, ATP6V1H, ATP6V0D2	65	315	16792	4.10061	1	1	1
GOTERM_BP_ALL	GO:0015031~protein transport	18	16.6667	0.0338852	ARF4, JAGN1, SEC13, RPL32, OGG1, TTC21A, RPSA, IL17RC, CHCHD4, TBC1D5, GORASP1, DPH3, RPL14, CTNNB1, RPL15, RAF1, ATG7, RAB5A	97	1860	16792	1.67529	1	1	1		GOTERM_BP_FAT	GO:0071417~cellular response to organonitrogen compound	6	8.4507	0.0321736	LYN, PRKDC, CA2, ATP6V1H, ATP6V0D2, SPIDR	63	477	16650	3.32435	1	1	1
GOTERM_BP_FAT	GO:0032020~ISG15-protein conjugation	2	1.85185	0.0341048	UBE2E1, UBE2E2	97	6	16650	57.2165	1	1	1		GOTERM_BP_DIRECT	GO:0007030~Golgi organization	3	4.22535	0.0323989	ARFGEF1, RAB2A, UBXN2B	65	74	16792	10.4732	1	1	1
GOTERM_BP_FAT	GO:0000184~nuclear-transcribed mRNA catabolic process, nonsense-mediated decay	4	3.7037	0.0342168	RPL32, RPL14, RPSA, RPL15	97	123	16650	5.5821	1	1	1		GOTERM_CC_ALL	GO:0044422~organelle part	41	57.7465	0.0324386	TRAM1, PRKDC, STAU2, CHD7, LY96, MRPL15, JPH1, TMEM70, SDCBP, VCPIP1, SOX17, HEY1, RDH10, CSPP1, TGS1, CHCHD7, FAM110B, RRS1, ATP6V1H, RGS20, TCEB1, E2F5, ARFGEF1, LYN, RAB2A, NCOA2, ADHFE1, ZBTB10, PEX2, RMDN1, TERF1, SPIDR, COPS5, SNX16, FABP5, ASPH, LACTB2, UBE2V2, TCEA1, MCM4, ATP6V0D2	70	8415	18224	1.26846	0.999896	0.601195	0.601195
GOTERM_BP_ALL	GO:0044033~multi-organism metabolic process	5	4.62963	0.0343642	RPL32, RPL14, RPSA, RPL15, RAB5A	97	214	16792	4.04471	1	1	1		GOTERM_BP_FAT	GO:0045184~establishment of protein localization	14	19.7183	0.0330584	LYN, ARFGEF1, RAB2A, LYPLA1, TRAM1, PEX2, TERF1, SPIDR, SDCBP, SNX16, ASPH, ATP6V1H, RGS20, ATP6V0D2	63	2021	16650	1.83078	1	1	1
GOTERM_BP_DIRECT	GO:0006364~rRNA processing	5	4.62963	0.0343642	RPL32, RPL14, RPSA, RPL15, RPP14	97	214	16792	4.04471	1	1	1		GOTERM_BP_ALL	GO:0051173~positive regulation of nitrogen compound metabolic process	13	18.3099	0.0331899	NCOA2, CEBPD, PRKDC, CHD7, SPIDR, COPS5, SOX17, HEY1, ASPH, UBE2V2, TCEB1, E2F5, NSMAF	65	1767	16792	1.90062	1	1	1
GOTERM_MF_DIRECT	GO:0004519~endonuclease activity	3	2.77778	0.0346374	OGG1, SETMAR, RAF1	96	52	16881	10.1448	0.999556	0.86839	0.86839		GOTERM_BP_ALL	GO:0098662~inorganic cation transmembrane transport	7	9.85915	0.0335797	LYN, ASPH, CHD7, ATP6V1H, OPRK1, JPH1, ATP6V0D2	65	635	16792	2.84783	1	1	1
GOTERM_CC_FAT	GO:0022626~cytosolic ribosome	4	3.7037	0.0347384	RPL32, RPL14, RPSA, RPL15	84	125	14527	5.5341	0.999993	1	1		GOTERM_BP_ALL	GO:0071310~cellular response to organic substance	15	21.1268	0.0335862	LYN, NCOA2, PRKDC, OPRK1, LY96, SPIDR, SDCBP, UBE2W, COPS5, HEY1, CA2, ATP6V1H, RGS20, CPNE3, ATP6V0D2	65	2186	16792	1.77268	1	1	1
GOTERM_BP_ALL	GO:0006807~nitrogen compound metabolic process	50	46.2963	0.0348044	TOP2B, ARF4, WDR48, RPL32, OGG1, HDAC11, THUMPD3, TSEN2, TATDN2, LRRFIP2, LMCD1, SETMAR, RPSA, SUMF1, KAT2B, PDE12, RPUSD3, RARB, PPARG, RAF1, TKT, EIF1B, VGLL4, SATB1, XPC, PDHB, NR2C2, FHIT, CAND2, RPL14, HESX1, VHL, RPL15, ZNF621, RPP14, ZNF620, BRPF1, EAF1, MLH1, CIDEC, LSM3, SLC25A38, SLC6A6, ZNF619, BHLHE40, TADA3, CTNNB1, RAB5A, MYD88, RAD18	97	6948	16792	1.24578	1	1	1		GOTERM_BP_ALL	GO:0031325~positive regulation of cellular metabolic process	18	25.3521	0.0341103	LYN, ARFGEF1, NCOA2, CEBPD, PRKDC, CHD7, OPRK1, SPIDR, SDCBP, COPS5, SOX17, HEY1, ASPH, FAM150A, UBE2V2, TCEB1, E2F5, NSMAF	65	2839	16792	1.63793	1	1	1
GOTERM_BP_FAT	GO:0070647~protein modification by small protein conjugation or removal	12	11.1111	0.0350991	CAND2, TOP2B, WDR48, MKRN2, UBE2E1, CTNNB1, ASB14, UBE2E2, XPC, VHL, ATG7, RAD18	97	1032	16650	1.99592	1	1	1		GOTERM_BP_ALL	GO:0010959~regulation of metal ion transport	5	7.04225	0.0343333	LYN, ASPH, CHD7, OPRK1, JPH1	65	322	16792	4.01147	1	1	1
GOTERM_BP_FAT	GO:0044033~multi-organism metabolic process	5	4.62963	0.0352816	RPL32, RPL14, RPSA, RPL15, RAB5A	97	214	16650	4.0105	1	1	1		GOTERM_BP_ALL	GO:0030001~metal ion transport	8	11.2676	0.0346913	LYN, ARMC1, ASPH, CHD7, ATP6V1H, OPRK1, JPH1, ATP6V0D2	65	814	16792	2.53895	1	1	1
REACTOME_PATHWAY	R-HSA-72689:R-HSA-72689	4	3.7037	0.0353768	RPL32, RPL14, RPSA, RPL15	64	104	9075	5.45373	0.997376	0.729829	0.729829		GOTERM_BP_FAT	GO:0060341~regulation of cellular localization	8	11.2676	0.0347325	LYN, LYPLA1, ASPH, CHD7, RGS20, TERF1, JPH1, SPIDR	63	834	16650	2.53511	1	1	1
GOTERM_BP_FAT	GO:0015031~protein transport	18	16.6667	0.0363414	ARF4, JAGN1, SEC13, RPL32, OGG1, TTC21A, RPSA, IL17RC, CHCHD4, TBC1D5, GORASP1, DPH3, RPL14, CTNNB1, RPL15, RAF1, ATG7, RAB5A	97	1860	16650	1.66112	1	1	1		GOTERM_BP_FAT	GO:0001701~in utero embryonic development	5	7.04225	0.0347544	SOX17, HEY1, RDH10, TTPA, CHD7	63	331	16650	3.99223	1	1	1
GOTERM_BP_ALL	GO:0045184~establishment of protein localization	19	17.5926	0.0364882	ARF4, JAGN1, SEC13, RPL32, OGG1, TTC21A, RPSA, IL17RC, CHCHD4, TBC1D5, GORASP1, DPH3, RPL14, CTNNB1, PPARG, RPL15, RAF1, ATG7, RAB5A	97	2021	16792	1.62749	1	1	1		GOTERM_BP_FAT	GO:0007626~locomotory behavior	4	5.6338	0.0347555	PREX2, NCOA2, CHD7, OPRK1	63	192	16650	5.50595	1	1	1
GOTERM_MF_ALL	GO:0003735~structural constituent of ribosome	5	4.62963	0.0366728	SLC25A38, RPL32, RPL14, RPSA, RPL15	96	222	16881	3.96044	1	1	1		GOTERM_BP_ALL	GO:0071417~cellular response to organonitrogen compound	6	8.4507	0.0351108	LYN, PRKDC, CA2, ATP6V1H, ATP6V0D2, SPIDR	65	477	16792	3.24954	1	1	1
GOTERM_MF_DIRECT	GO:0003735~structural constituent of ribosome	5	4.62963	0.0366728	SLC25A38, RPL32, RPL14, RPSA, RPL15	96	222	16881	3.96044	0.99972	0.86839	0.86839		GOTERM_BP_FAT	GO:0006357~regulation of transcription from RNA polymerase II promoter	13	18.3099	0.0362694	NCOA2, CEBPD, PRKDC, CHD7, PEX2, BHLHE22, COPS5, SOX17, HEY1, ZNF704, TCEA1, TCEB1, E2F5	63	1835	16650	1.87232	1	1	1
GOTERM_BP_ALL	GO:0009620~response to fungus	3	2.77778	0.0369093	JAGN1, IL17RC, MYD88	97	53	16792	9.79887	1	1	1		GOTERM_BP_ALL	GO:0007626~locomotory behavior	4	5.6338	0.0368704	PREX2, NCOA2, CHD7, OPRK1	65	192	16792	5.38205	1	1	1
GOTERM_BP_ALL	GO:0045930~negative regulation of mitotic cell cycle	5	4.62963	0.0369222	TOP2B, CTDSPL, SETMAR, CTNNB1, XPC	97	219	16792	3.95236	1	1	1		GOTERM_BP_ALL	GO:0070887~cellular response to chemical stimulus	17	23.9437	0.0372001	LYN, NCOA2, PRKDC, OPRK1, LY96, SPIDR, SDCBP, UBE2W, COPS5, HEY1, ASPH, CA2, ATP6V1H, RGS20, TCEB1, CPNE3, ATP6V0D2	65	2648	16792	1.65852	1	1	1
GOTERM_BP_ALL	GO:0070972~protein localization to endoplasmic reticulum	4	3.7037	0.0370292	RPL32, RPL14, RPSA, RPL15	97	128	16792	5.40979	1	1	1		GOTERM_CC_ALL	GO:0014701~junctional sarcoplasmic reticulum membrane	2	2.8169	0.0372326	ASPH, JPH1	70	10	18224	52.0686	0.999974	0.646916	0.646916
GOTERM_BP_FAT	GO:0006464~cellular protein modification process	31	28.7037	0.0374728	TOP2B, ARF4, WDR48, SATB1, MTMR14, HDAC11, NGLY1, ASB14, XPC, PLOD2, NR2C2, CAND2, DPH3, VHL, ATG7, BRPF1, UBE2E1, CTDSPL, SETMAR, UBE2E2, IL17RD, SUMF1, KAT2B, TTLL3, GORASP1, TADA3, MKRN2, CTNNB1, RAF1, MYD88, RAD18	97	3818	16650	1.3937	1	1	1		GOTERM_CC_DIRECT	GO:0014701~junctional sarcoplasmic reticulum membrane	2	2.8169	0.0372326	ASPH, JPH1	70	10	18224	52.0686	0.989467	1	1
GOTERM_BP_FAT	GO:0036211~protein modification process	31	28.7037	0.0374728	TOP2B, ARF4, WDR48, SATB1, MTMR14, HDAC11, NGLY1, ASB14, XPC, PLOD2, NR2C2, CAND2, DPH3, VHL, ATG7, BRPF1, UBE2E1, CTDSPL, SETMAR, UBE2E2, IL17RD, SUMF1, KAT2B, TTLL3, GORASP1, TADA3, MKRN2, CTNNB1, RAF1, MYD88, RAD18	97	3818	16650	1.3937	1	1	1		GOTERM_BP_ALL	GO:0001701~in utero embryonic development	5	7.04225	0.0374065	SOX17, HEY1, RDH10, TTPA, CHD7	65	331	16792	3.90239	1	1	1
GOTERM_BP_FAT	GO:0009620~response to fungus	3	2.77778	0.0374818	JAGN1, IL17RC, MYD88	97	53	16650	9.71601	1	1	1		GOTERM_BP_DIRECT	GO:0060411~cardiac septum morphogenesis	2	2.8169	0.0374762	HEY1, CHD7	65	10	16792	51.6677	1	1	1
GOTERM_MF_FAT	GO:0003735~structural constituent of ribosome	5	4.62963	0.0377599	SLC25A38, RPL32, RPL14, RPSA, RPL15	89	222	15478	3.91689	1	1	1		GOTERM_BP_FAT	GO:0045944~positive regulation of transcription from RNA polymerase II promoter	9	12.6761	0.0384454	NCOA2, COPS5, SOX17, HEY1, CEBPD, PRKDC, CHD7, TCEB1, E2F5	63	1041	16650	2.28489	1	1	1
GOTERM_BP_FAT	GO:0070972~protein localization to endoplasmic reticulum	4	3.7037	0.0378214	RPL32, RPL14, RPSA, RPL15	97	128	16650	5.36405	1	1	1		GOTERM_BP_FAT	GO:0009725~response to hormone	8	11.2676	0.0387321	LYN, NCOA2, HEY1, PRKDC, CA2, ATP6V1H, OPRK1, ATP6V0D2	63	854	16650	2.47574	1	1	1
GOTERM_BP_FAT	GO:0045930~negative regulation of mitotic cell cycle	5	4.62963	0.0379013	TOP2B, CTDSPL, SETMAR, CTNNB1, XPC	97	219	16650	3.91894	1	1	1		GOTERM_BP_ALL	GO:0060341~regulation of cellular localization	8	11.2676	0.0387853	LYN, LYPLA1, ASPH, CHD7, RGS20, TERF1, JPH1, SPIDR	65	834	16792	2.47807	1	1	1
GOTERM_BP_ALL	GO:0009755~hormone-mediated signaling pathway	5	4.62963	0.0379755	TADA3, RARB, CTNNB1, PPARG, NR2C2	97	221	16792	3.91659	1	1	1		GOTERM_BP_FAT	GO:0070302~regulation of stress-activated protein kinase signaling cascade	4	5.6338	0.0389852	LYN, SDCBP, COPS5, OPRK1	63	201	16650	5.25942	1	1	1
GOTERM_BP_ALL	GO:0016569~covalent chromatin modification	8	7.40741	0.0381302	KAT2B, BRPF1, SATB1, TADA3, HDAC11, UBE2E1, SETMAR, CTNNB1	97	550	16792	2.51801	1	1	1		GOTERM_CC_FAT	GO:0014701~junctional sarcoplasmic reticulum membrane	2	2.8169	0.0392278	ASPH, JPH1	59	10	14527	49.2441	0.999914	1	1
GOTERM_MF_ALL	GO:0004520~endodeoxyribonuclease activity	3	2.77778	0.0383741	TATDN2, OGG1, SETMAR	96	55	16881	9.59148	1	1	1		GOTERM_BP_ALL	GO:0045184~establishment of protein localization	14	19.7183	0.0393008	LYN, ARFGEF1, RAB2A, LYPLA1, TRAM1, PEX2, TERF1, SPIDR, SDCBP, SNX16, ASPH, ATP6V1H, RGS20, ATP6V0D2	65	2021	16792	1.78958	1	1	1
GOTERM_BP_ALL	GO:1901575~organic substance catabolic process	18	16.6667	0.0384807	RPL32, OGG1, NGLY1, UBE2E1, SETMAR, RPSA, ABHD6, MLH1, FHIT, LSM3, TATDN2, ACOX2, RPL14, CTNNB1, RPL15, ACAA1, ATG7, PLCD1	97	1889	16792	1.64957	1	1	1		GOTERM_BP_FAT	GO:0070202~regulation of establishment of protein localization to chromosome	2	2.8169	0.0402186	TERF1, SPIDR	63	11	16650	48.0519	1	1	1
GOTERM_BP_FAT	GO:0009755~hormone-mediated signaling pathway	5	4.62963	0.0389798	TADA3, RARB, CTNNB1, PPARG, NR2C2	97	221	16650	3.88347	1	1	1		GOTERM_BP_FAT	GO:0006020~inositol metabolic process	2	2.8169	0.0402186	IMPA1, IMPAD1	63	11	16650	48.0519	1	1	1
GOTERM_MF_FAT	GO:0004520~endodeoxyribonuclease activity	3	2.77778	0.0390696	TATDN2, OGG1, SETMAR	89	55	15478	9.48601	1	1	1		GOTERM_BP_FAT	GO:0051924~regulation of calcium ion transport	4	5.6338	0.040451	LYN, ASPH, CHD7, JPH1	63	204	16650	5.18207	1	1	1
INTERPRO	IPR013088:Zinc finger, NHR/GATA-type	3	2.77778	0.0390851	RARB, PPARG, NR2C2	101	58	18559	9.50444	0.999994	1	1		GOTERM_BP_FAT	GO:0045935~positive regulation of nucleobase-containing compound metabolic process	12	16.9014	0.0408968	NCOA2, COPS5, SOX17, HEY1, CEBPD, ASPH, PRKDC, CHD7, UBE2V2, TCEB1, E2F5, SPIDR	63	1658	16650	1.9128	1	1	1
GOTERM_BP_FAT	GO:0045184~establishment of protein localization	19	17.5926	0.0392113	ARF4, JAGN1, SEC13, RPL32, OGG1, TTC21A, RPSA, IL17RC, CHCHD4, TBC1D5, GORASP1, DPH3, RPL14, CTNNB1, PPARG, RPL15, RAF1, ATG7, RAB5A	97	2021	16650	1.61373	1	1	1		GOTERM_BP_ALL	GO:0070202~regulation of establishment of protein localization to chromosome	2	2.8169	0.0411469	TERF1, SPIDR	65	11	16792	46.9706	1	1	1
GOTERM_BP_DIRECT	GO:0019221~cytokine-mediated signaling pathway	4	3.7037	0.0392384	IL17RE, IL17RD, IL17RC, MYD88	97	131	16792	5.28591	1	1	1		GOTERM_BP_ALL	GO:0006020~inositol metabolic process	2	2.8169	0.0411469	IMPA1, IMPAD1	65	11	16792	46.9706	1	1	1
GOTERM_BP_ALL	GO:0036295~cellular response to increased oxygen levels	2	1.85185	0.0393461	PPARG, ATG7	97	7	16792	49.461	1	1	1		GOTERM_MF_DIRECT	GO:0005215~transporter activity	4	5.6338	0.0413028	FABP5, TTPA, SLCO5A1, CPNE3	65	202	16881	5.14273	0.999127	0.985367	0.985367
GOTERM_BP_ALL	GO:0071455~cellular response to hyperoxia	2	1.85185	0.0393461	PPARG, ATG7	97	7	16792	49.461	1	1	1		GOTERM_BP_ALL	GO:0070302~regulation of stress-activated protein kinase signaling cascade	4	5.6338	0.0413343	LYN, SDCBP, COPS5, OPRK1	65	201	16792	5.14106	1	1	1
GOTERM_BP_DIRECT	GO:0071455~cellular response to hyperoxia	2	1.85185	0.0393461	PPARG, ATG7	97	7	16792	49.461	1	1	1		GOTERM_CC_ALL	GO:0031981~nuclear lumen	21	29.5775	0.0413466	ARFGEF1, NCOA2, PRKDC, STAU2, CHD7, ZBTB10, PEX2, TERF1, SPIDR, TMEM70, COPS5, SOX17, HEY1, FABP5, TGS1, UBE2V2, RRS1, TCEA1, MCM4, TCEB1, E2F5	70	3592	18224	1.52205	0.999992	0.676139	0.676139
GOTERM_CC_ALL	GO:0043228~non-membrane-bounded organelle	30	27.7778	0.0395083	TOP2B, RPL32, SATB1, BRK1, THUMPD3, XPC, TSEN2, RPL14, FLNB, VILL, RPL15, ERC2, RPP14, ATG7, SEC13, SETMAR, RPSA, ARPC4, MLH1, CIDEC, LSM3, KAT2B, TTLL3, BHLHE40, TADA3, CTNNB1, RAB5A, MYD88, RAD18, ARL8B	97	4026	18224	1.39997	1	0.577428	0.560713		GOTERM_MF_ALL	GO:0005515~protein binding	49	69.0141	0.0414613	TRAM1, UBXN2B, CHD7, IMPA1, FAM150A, HEY1, SOX17, CA2, CPNE3, CA8, RAB2A, NCOA2, PEX2, TERF1, SPIDR, ARMC1, ZC2HC1A, ASPH, LACTB2, UBE2V2, MCM4, ATP6V0D2, NSMAF, CEBPD, STAU2, PRKDC, LY96, MRPL15, BHLHE22, SDCBP, TTPA, TGS1, RRS1, ATP6V1H, RGS20, TCEB1, E2F5, PAG1, ARFGEF1, LYN, YTHDF3, ZBTB10, WWP1, OPRK1, UBE2W, COPS5, SNX16, FABP5, TCEA1	65	10806	16881	1.17765	1	1	1
GOTERM_CC_ALL	GO:0043232~intracellular non-membrane-bounded organelle	30	27.7778	0.0395083	TOP2B, RPL32, SATB1, BRK1, THUMPD3, XPC, TSEN2, RPL14, FLNB, VILL, RPL15, ERC2, RPP14, ATG7, SEC13, SETMAR, RPSA, ARPC4, MLH1, CIDEC, LSM3, KAT2B, TTLL3, BHLHE40, TADA3, CTNNB1, RAB5A, MYD88, RAD18, ARL8B	97	4026	18224	1.39997	1	0.577428	0.560713		GOTERM_BP_ALL	GO:0006357~regulation of transcription from RNA polymerase II promoter	13	18.3099	0.0426103	NCOA2, CEBPD, PRKDC, CHD7, PEX2, BHLHE22, COPS5, SOX17, HEY1, ZNF704, TCEA1, TCEB1, E2F5	65	1835	16792	1.83019	1	1	1
GOTERM_BP_FAT	GO:0016569~covalent chromatin modification	8	7.40741	0.0396231	KAT2B, BRPF1, SATB1, TADA3, HDAC11, UBE2E1, SETMAR, CTNNB1	97	550	16650	2.49672	1	1	1		GOTERM_BP_ALL	GO:0051924~regulation of calcium ion transport	4	5.6338	0.0428805	LYN, ASPH, CHD7, JPH1	65	204	16792	5.06546	1	1	1
GOTERM_MF_DIRECT	GO:0003707~steroid hormone receptor activity	3	2.77778	0.0396525	RARB, PPARG, NR2C2	96	56	16881	9.4202	0.999858	0.86839	0.86839		GOTERM_BP_ALL	GO:0009725~response to hormone	8	11.2676	0.0431887	LYN, NCOA2, HEY1, PRKDC, CA2, ATP6V1H, OPRK1, ATP6V0D2	65	854	16792	2.42003	1	1	1
GOTERM_BP_FAT	GO:0071455~cellular response to hyperoxia	2	1.85185	0.0396759	PPARG, ATG7	97	7	16650	49.0427	1	1	1		GOTERM_BP_ALL	GO:0045944~positive regulation of transcription from RNA polymerase II promoter	9	12.6761	0.0433384	NCOA2, COPS5, SOX17, HEY1, CEBPD, PRKDC, CHD7, TCEB1, E2F5	65	1041	16792	2.23347	1	1	1
GOTERM_BP_FAT	GO:0036295~cellular response to increased oxygen levels	2	1.85185	0.0396759	PPARG, ATG7	97	7	16650	49.0427	1	1	1		GOTERM_BP_DIRECT	GO:0009268~response to pH	2	2.8169	0.0448038	CA2, TTPA	65	12	16792	43.0564	1	1	1
SMART	SM00861:SM00861	2	1.85185	0.0398696	PDHB, TKT	52	8	10057	48.351	0.954596	1	1		GOTERM_BP_ALL	GO:0008152~metabolic process	50	70.4225	0.0451887	UBXN2B, CHD7, IMPA1, FAM150A, HEY1, SOX17, CA2, CPNE3, CA8, PCMTD1, NCOA2, LYPLA1, PEX2, TERF1, SPIDR, ASPH, LACTB2, IMPAD1, UBE2V2, MCM4, MTFR1, NSMAF, CEBPD, PRKDC, MRPL15, BHLHE22, SDCBP, VCPIP1, ZNF704, RDH10, TTPA, TGS1, TMEM68, RRS1, RGS20, TCEB1, E2F5, ARFGEF1, LYN, ADHFE1, ZBTB10, WWP1, OPRK1, PXDNL, ZFHX4, UBE2W, COPS5, FABP5, PI15, TCEA1	65	11075	16792	1.16631	1	1	1
GOTERM_MF_ALL	GO:0042802~identical protein binding	14	12.963	0.0405526	SEC13, SETMAR, FHIT, KCTD6, ROBO1, SUMF1, BHLHE40, FLNB, PPARG, RAF1, TKT, ATG7, MYD88, RAD18	96	1358	16881	1.81282	1	1	1		GOTERM_BP_DIRECT	GO:0010976~positive regulation of neuron projection development	3	4.22535	0.045304	LYN, FAM150A, UBE2V2	65	89	16792	8.70804	1	1	1
GOTERM_CC_FAT	GO:0070062~extracellular exosome	24	22.2222	0.0406285	ARF4, SEC13, GBE1, HDAC11, CTDSPL, BRK1, PLOD2, ARPC4, RPSA, XPC, ABHD6, PDHB, FHIT, CHL1, CAPN7, PLSCR4, RPL14, CTNNB1, FLNB, RPL15, TKT, RAB5A, PLCD1, ARL8B	84	2811	14527	1.47655	0.999999	1	1		GOTERM_BP_DIRECT	GO:0034220~ion transmembrane transport	4	5.6338	0.0460594	ASPH, WWP1, ATP6V1H, ATP6V0D2	65	210	16792	4.92073	1	1	1
GOTERM_BP_ALL	GO:0044248~cellular catabolic process	16	14.8148	0.0406559	RPL32, OGG1, NGLY1, UBE2E1, SETMAR, RPSA, ABHD6, MLH1, FHIT, LSM3, TATDN2, ACOX2, RPL14, CTNNB1, RPL15, ACAA1	97	1616	16792	1.71399	1	1	1		GOTERM_BP_FAT	GO:0098655~cation transmembrane transport	7	9.85915	0.0462078	LYN, ASPH, CHD7, ATP6V1H, OPRK1, JPH1, ATP6V0D2	63	703	16650	2.63158	1	1	1
GOTERM_BP_ALL	GO:0009057~macromolecule catabolic process	13	12.037	0.0407954	RPL32, NGLY1, UBE2E1, SETMAR, RPSA, MLH1, FHIT, LSM3, TATDN2, RPL14, CTNNB1, RPL15, ATG7	97	1201	16792	1.87383	1	1	1		GOTERM_BP_FAT	GO:0006281~DNA repair	6	8.4507	0.0470983	UBE2W, COPS5, PRKDC, UBE2V2, TCEA1, SPIDR	63	530	16650	2.99191	1	1	1
KEGG_PATHWAY	hsa04919:Thyroid hormone signaling pathway	4	3.7037	0.041081	KAT2B, CTNNB1, RAF1, PLCD1	47	115	6879	5.09084	0.995718	1	1		GOTERM_BP_FAT	GO:0080134~regulation of response to stress	10	14.0845	0.0473819	LYN, ARFGEF1, SDCBP, COPS5, PRKDC, UBE2V2, ATP6V1H, OPRK1, LY96, SPIDR	63	1285	16650	2.0567	1	1	1
GOTERM_BP_DIRECT	GO:0043401~steroid hormone mediated signaling pathway	3	2.77778	0.0421281	RARB, PPARG, NR2C2	97	57	16792	9.11123	1	1	1		GOTERM_BP_ALL	GO:0045935~positive regulation of nucleobase-containing compound metabolic process	12	16.9014	0.0474596	NCOA2, COPS5, SOX17, HEY1, CEBPD, ASPH, PRKDC, CHD7, UBE2V2, TCEB1, E2F5, SPIDR	65	1658	16792	1.86976	1	1	1
INTERPRO	IPR005475:Transketolase-like, pyrimidine-binding domain	2	1.85185	0.0423094	PDHB, TKT	101	8	18559	45.9381	0.999998	1	1		GOTERM_BP_FAT	GO:1901698~response to nitrogen compound	8	11.2676	0.0478618	LYN, ASPH, PRKDC, CA2, ATP6V1H, OPRK1, ATP6V0D2, SPIDR	63	895	16650	2.36233	1	1	1
GOTERM_BP_ALL	GO:0007059~chromosome segregation	6	5.55556	0.0426503	TOP2B, SEC13, CTNNB1, MLH1, RAD18, ARL8B	97	334	16792	3.10982	1	1	1		GOTERM_BP_FAT	GO:0009893~positive regulation of metabolic process	18	25.3521	0.050685	LYN, ARFGEF1, NCOA2, CEBPD, PRKDC, CHD7, OPRK1, SPIDR, SDCBP, COPS5, SOX17, HEY1, ASPH, FAM150A, UBE2V2, TCEB1, E2F5, NSMAF	63	3052	16650	1.5587	1	1	1
GOTERM_CC_FAT	GO:1903561~extracellular vesicle	24	22.2222	0.0427094	ARF4, SEC13, GBE1, HDAC11, CTDSPL, BRK1, PLOD2, ARPC4, RPSA, XPC, ABHD6, PDHB, FHIT, CHL1, CAPN7, PLSCR4, RPL14, CTNNB1, FLNB, RPL15, TKT, RAB5A, PLCD1, ARL8B	84	2825	14527	1.46923	1	1	1		GOTERM_BP_ALL	GO:0098655~cation transmembrane transport	7	9.85915	0.0508392	LYN, ASPH, CHD7, ATP6V1H, OPRK1, JPH1, ATP6V0D2	65	703	16792	2.57236	1	1	1
GOTERM_MF_FAT	GO:0042802~identical protein binding	14	12.963	0.0428516	SEC13, SETMAR, FHIT, KCTD6, ROBO1, SUMF1, BHLHE40, FLNB, PPARG, RAF1, TKT, ATG7, MYD88, RAD18	89	1358	15478	1.79289	1	1	1		GOTERM_BP_FAT	GO:0043161~proteasome-mediated ubiquitin-dependent protein catabolic process	5	7.04225	0.0509306	SDCBP, UBE2W, UBXN2B, UBE2V2, WWP1	63	375	16650	3.52381	1	1	1
GOTERM_CC_FAT	GO:0043230~extracellular organelle	24	22.2222	0.042861	ARF4, SEC13, GBE1, HDAC11, CTDSPL, BRK1, PLOD2, ARPC4, RPSA, XPC, ABHD6, PDHB, FHIT, CHL1, CAPN7, PLSCR4, RPL14, CTNNB1, FLNB, RPL15, TKT, RAB5A, PLCD1, ARL8B	84	2826	14527	1.46871	1	1	1		GOTERM_BP_ALL	GO:0006281~DNA repair	6	8.4507	0.0512118	UBE2W, COPS5, PRKDC, UBE2V2, TCEA1, SPIDR	65	530	16792	2.92459	1	1	1
GOTERM_BP_FAT	GO:0009057~macromolecule catabolic process	13	12.037	0.0430716	RPL32, NGLY1, UBE2E1, SETMAR, RPSA, MLH1, FHIT, LSM3, TATDN2, RPL14, CTNNB1, RPL15, ATG7	97	1201	16650	1.85799	1	1	1		GOTERM_MF_ALL	GO:0004089~carbonate dehydratase activity	2	2.8169	0.0518085	CA2, CA8	65	14	16881	37.1011	1	1	1
GOTERM_BP_FAT	GO:0044248~cellular catabolic process	16	14.8148	0.0432933	RPL32, OGG1, NGLY1, UBE2E1, SETMAR, RPSA, ABHD6, MLH1, FHIT, LSM3, TATDN2, ACOX2, RPL14, CTNNB1, RPL15, ACAA1	97	1616	16650	1.6995	1	1	1		GOTERM_MF_DIRECT	GO:0004089~carbonate dehydratase activity	2	2.8169	0.0518085	CA2, CA8	65	14	16881	37.1011	0.999861	1	1
GOTERM_BP_ALL	GO:0043966~histone H3 acetylation	3	2.77778	0.0434737	KAT2B, BRPF1, TADA3	97	58	16792	8.95414	1	1	1		GOTERM_CC_ALL	GO:0005654~nucleoplasm	18	25.3521	0.0519624	ARFGEF1, NCOA2, PRKDC, ZBTB10, PEX2, TERF1, SPIDR, TMEM70, COPS5, SOX17, HEY1, FABP5, TGS1, UBE2V2, TCEA1, MCM4, TCEB1, E2F5	70	2996	18224	1.56414	1	0.802531	0.802531
GOTERM_BP_ALL	GO:0006352~DNA-templated transcription, initiation	5	4.62963	0.0435	KAT2B, RARB, CTNNB1, PPARG, NR2C2	97	231	16792	3.74704	1	1	1		GOTERM_BP_FAT	GO:1901701~cellular response to oxygen-containing compound	8	11.2676	0.0520238	LYN, PRKDC, CA2, ATP6V1H, OPRK1, LY96, ATP6V0D2, SPIDR	63	912	16650	2.3183	1	1	1
GOTERM_MF_ALL	GO:0033613~activating transcription factor binding	3	2.77778	0.0435831	BHLHE40, CTNNB1, PPARG	96	59	16881	8.94121	1	1	1		GOTERM_BP_DIRECT	GO:0007035~vacuolar acidification	2	2.8169	0.0520765	ATP6V1H, ATP6V0D2	65	14	16792	36.9055	1	1	1
GOTERM_MF_ALL	GO:0003707~steroid hormone receptor activity	3	2.77778	0.0435831	RARB, PPARG, NR2C2	96	59	16881	8.94121	1	1	1		GOTERM_BP_FAT	GO:0098660~inorganic ion transmembrane transport	7	9.85915	0.0522657	LYN, ASPH, CHD7, ATP6V1H, OPRK1, JPH1, ATP6V0D2	63	725	16650	2.55172	1	1	1
GOTERM_BP_FAT	GO:0007059~chromosome segregation	6	5.55556	0.0439569	TOP2B, SEC13, CTNNB1, MLH1, RAD18, ARL8B	97	334	16650	3.08352	1	1	1		GOTERM_BP_FAT	GO:0031328~positive regulation of cellular biosynthetic process	12	16.9014	0.0527602	ARFGEF1, NCOA2, COPS5, SOX17, HEY1, CEBPD, ASPH, PRKDC, CHD7, TCEB1, E2F5, NSMAF	63	1729	16650	1.83426	1	1	1
GOTERM_BP_FAT	GO:0043966~histone H3 acetylation	3	2.77778	0.0441413	KAT2B, BRPF1, TADA3	97	58	16650	8.87842	1	1	1		GOTERM_BP_ALL	GO:1901698~response to nitrogen compound	8	11.2676	0.0532106	LYN, ASPH, PRKDC, CA2, ATP6V1H, OPRK1, ATP6V0D2, SPIDR	65	895	16792	2.30917	1	1	1
GOTERM_MF_FAT	GO:0003707~steroid hormone receptor activity	3	2.77778	0.0443676	RARB, PPARG, NR2C2	89	59	15478	8.84289	1	1	1		GOTERM_BP_ALL	GO:0080134~regulation of response to stress	10	14.0845	0.053769	LYN, ARFGEF1, SDCBP, COPS5, PRKDC, UBE2V2, ATP6V1H, OPRK1, LY96, SPIDR	65	1285	16792	2.01042	1	1	1
GOTERM_MF_FAT	GO:0033613~activating transcription factor binding	3	2.77778	0.0443676	BHLHE40, CTNNB1, PPARG	89	59	15478	8.84289	1	1	1		GOTERM_CC_DIRECT	GO:0005654~nucleoplasm	17	23.9437	0.0537822	ARFGEF1, NCOA2, PRKDC, ZBTB10, TERF1, SPIDR, TMEM70, COPS5, SOX17, HEY1, FABP5, TGS1, UBE2V2, TCEA1, MCM4, TCEB1, E2F5	70	2784	18224	1.58974	0.998685	1	1
REACTOME_PATHWAY	R-HSA-1799339:R-HSA-1799339	4	3.7037	0.0445115	RPL32, RPL14, RPSA, RPL15	64	114	9075	4.97533	0.999454	0.729829	0.729829		GOTERM_BP_FAT	GO:0043584~nose development	2	2.8169	0.0544454	RDH10, CHD7	63	15	16650	35.2381	1	1	1
REACTOME_PATHWAY	R-HSA-156827:R-HSA-156827	4	3.7037	0.0445115	RPL32, RPL14, RPSA, RPL15	64	114	9075	4.97533	0.999454	0.729829	0.729829		GOTERM_BP_FAT	GO:0051283~negative regulation of sequestering of calcium ion	3	4.22535	0.0544647	ASPH, CHD7, JPH1	63	101	16650	7.85007	1	1	1
GOTERM_BP_FAT	GO:0006352~DNA-templated transcription, initiation	5	4.62963	0.0446349	KAT2B, RARB, CTNNB1, PPARG, NR2C2	97	231	16650	3.71536	1	1	1		GOTERM_BP_FAT	GO:0051209~release of sequestered calcium ion into cytosol	3	4.22535	0.0544647	ASPH, CHD7, JPH1	63	101	16650	7.85007	1	1	1
GOTERM_BP_ALL	GO:0034660~ncRNA metabolic process	8	7.40741	0.0447803	RPL32, RPUSD3, RPL14, THUMPD3, RPSA, RPL15, TSEN2, RPP14	97	570	16792	2.42966	1	1	1		GOTERM_BP_ALL	GO:0043161~proteasome-mediated ubiquitin-dependent protein catabolic process	5	7.04225	0.0546591	SDCBP, UBE2W, UBXN2B, UBE2V2, WWP1	65	375	16792	3.44451	1	1	1
GOTERM_BP_ALL	GO:0006996~organelle organization	30	27.7778	0.0451898	TOP2B, SATB1, HDAC11, BRK1, XPC, CHCHD4, TMEM43, FLNB, VILL, ATG7, JAGN1, SEC13, BRPF1, IQSEC1, UBE2E1, SETMAR, TTC21A, RPSA, ARPC4, MLH1, CIDEC, LSM3, KAT2B, TTLL3, TBC1D5, GORASP1, TADA3, CTNNB1, RAF1, RAB5A	97	3753	16792	1.3838	1	1	1		GOTERM_BP_FAT	GO:0055085~transmembrane transport	10	14.0845	0.0549732	LYN, ASPH, CA2, CHD7, WWP1, ATP6V1H, OPRK1, PEX2, JPH1, ATP6V0D2	63	1322	16650	1.99914	1	1	1
REACTOME_PATHWAY	R-HSA-975957:R-HSA-975957	4	3.7037	0.0454839	RPL32, RPL14, RPSA, RPL15	64	115	9075	4.93207	0.999538	0.729829	0.729829		GOTERM_BP_FAT	GO:0043269~regulation of ion transport	6	8.4507	0.0550225	LYN, ASPH, CA2, CHD7, OPRK1, JPH1	63	554	16650	2.8623	1	1	1
REACTOME_PATHWAY	R-HSA-72706:R-HSA-72706	4	3.7037	0.0454839	RPL32, RPL14, RPSA, RPL15	64	115	9075	4.93207	0.999538	0.729829	0.729829		GOTERM_MF_FAT	GO:0004089~carbonate dehydratase activity	2	2.8169	0.0555235	CA2, CA8	64	14	15478	34.5491	1	1	1
GOTERM_BP_FAT	GO:0034660~ncRNA metabolic process	8	7.40741	0.0464992	RPL32, RPUSD3, RPL14, THUMPD3, RPSA, RPL15, TSEN2, RPP14	97	570	16650	2.40912	1	1	1		GOTERM_BP_FAT	GO:0010604~positive regulation of macromolecule metabolic process	17	23.9437	0.0555668	LYN, ARFGEF1, NCOA2, CEBPD, PRKDC, CHD7, OPRK1, SPIDR, SDCBP, COPS5, SOX17, HEY1, ASPH, FAM150A, UBE2V2, TCEB1, E2F5	63	2856	16650	1.57313	1	1	1
GOTERM_BP_DIRECT	GO:0006355~regulation of transcription, DNA-templated	15	13.8889	0.0465131	SATB1, OGG1, HDAC11, EAF1, NR2C2, FHIT, CIDEC, ZNF619, BHLHE40, RARB, LRRFIP2, VHL, ZNF621, ZNF620, VGLL4	97	1504	16792	1.72653	1	1	1		GOTERM_BP_ALL	GO:0043584~nose development	2	2.8169	0.0556923	RDH10, CHD7	65	15	16792	34.4451	1	1	1
KEGG_PATHWAY	hsa05213:Endometrial cancer	3	2.77778	0.0469574	CTNNB1, MLH1, RAF1	47	52	6879	8.44394	0.998074	1	1		GOTERM_BP_FAT	GO:0002244~hematopoietic progenitor cell differentiation	3	4.22535	0.0563893	CEBPD, PRKDC, RRS1	63	103	16650	7.69764	1	1	1
GOTERM_MF_ALL	GO:0005515~protein binding	70	64.8148	0.047583	TOP2B, ARF4, WDR48, MTMR14, OGG1, HDAC11, NGLY1, BRK1, TSEN2, ROBO1, CHCHD4, TMEM43, CHL1, CAPN7, LRRFIP2, ACAA1, ERC2, JAGN1, SEC13, UBE2E1, SETMAR, UBE2E2, RPSA, IL17RE, IL17RC, KCTD6, SUMF1, KAT2B, ACOX2, TBC1D5, GORASP1, PLSCR4, RPUSD3, RARB, PPARG, RAF1, TKT, VGLL4, ARL8B, SATB1, ASB14, XPC, PDHB, NR2C2, FHIT, CAND2, DPH3, RPL14, HESX1, FLNB, VHL, VILL, SRGAP3, RPL15, ATG7, BRPF1, CCDC12, IQ…	96	10806	16881	1.1391	1	1	1		GOTERM_BP_FAT	GO:1901699~cellular response to nitrogen compound	6	8.4507	0.0564147	LYN, PRKDC, CA2, ATP6V1H, ATP6V0D2, SPIDR	63	558	16650	2.84178	1	1	1
REACTOME_PATHWAY	R-HSA-383280:R-HSA-383280	3	2.77778	0.0486553	RARB, PPARG, NR2C2	64	51	9075	8.34099	0.999733	0.729829	0.729829		GOTERM_BP_ALL	GO:0051209~release of sequestered calcium ion into cytosol	3	4.22535	0.056763	ASPH, CHD7, JPH1	65	101	16792	7.67342	1	1	1
GOTERM_MF_ALL	GO:0003684~damaged DNA binding	3	2.77778	0.0490386	OGG1, XPC, RAD18	96	63	16881	8.37351	1	1	1		GOTERM_BP_ALL	GO:0051283~negative regulation of sequestering of calcium ion	3	4.22535	0.056763	ASPH, CHD7, JPH1	65	101	16792	7.67342	1	1	1
GOTERM_MF_DIRECT	GO:0003684~damaged DNA binding	3	2.77778	0.0490386	OGG1, XPC, RAD18	96	63	16881	8.37351	0.999983	0.976315	0.976315		GOTERM_BP_FAT	GO:0048468~cell development	13	18.3099	0.0570077	LYN, ARFGEF1, PRKDC, CHD7, PREX2, SDCBP, SOX17, HEY1, FAM150A, RDH10, TTPA, IMPAD1, UBE2V2	63	1968	16650	1.74579	1	1	1
GOTERM_MF_ALL	GO:0016634~oxidoreductase activity, acting on the CH-CH group of donors, oxygen as acceptor	2	1.85185	0.0495349	ACOX2, ACAA1	96	9	16881	39.0764	1	1	1		GOTERM_BP_ALL	GO:0098660~inorganic ion transmembrane transport	7	9.85915	0.0574156	LYN, ASPH, CHD7, ATP6V1H, OPRK1, JPH1, ATP6V0D2	65	725	16792	2.4943	1	1	1
GOTERM_MF_FAT	GO:0003684~damaged DNA binding	3	2.77778	0.0499152	OGG1, XPC, RAD18	89	63	15478	8.28143	1	1	1		GOTERM_BP_ALL	GO:1901701~cellular response to oxygen-containing compound	8	11.2676	0.0577669	LYN, PRKDC, CA2, ATP6V1H, OPRK1, LY96, ATP6V0D2, SPIDR	65	912	16792	2.26613	1	1	1
GOTERM_CC_ALL	GO:0022625~cytosolic large ribosomal subunit	3	2.77778	0.0499827	RPL32, RPL14, RPL15	97	68	18224	8.28866	1	0.70346	0.683097		GOTERM_BP_FAT	GO:0034765~regulation of ion transmembrane transport	5	7.04225	0.0581251	LYN, ASPH, CHD7, OPRK1, JPH1	63	392	16650	3.37099	1	1	1
GOTERM_CC_DIRECT	GO:0022625~cytosolic large ribosomal subunit	3	2.77778	0.0499827	RPL32, RPL14, RPL15	97	68	18224	8.28866	0.99988	1	1		GOTERM_BP_FAT	GO:1902656~calcium ion import into cytosol	3	4.22535	0.0583377	ASPH, CHD7, JPH1	63	105	16650	7.55102	1	1	1
GOTERM_MF_FAT	GO:0016634~oxidoreductase activity, acting on the CH-CH group of donors, oxygen as acceptor	2	1.85185	0.0500337	ACOX2, ACAA1	89	9	15478	38.6467	1	1	1		GOTERM_BP_FAT	GO:0097553~calcium ion transmembrane import into cytosol	3	4.22535	0.0583377	ASPH, CHD7, JPH1	63	105	16650	7.55102	1	1	1
KEGG_PATHWAY	hsa05223:Non-small cell lung cancer	3	2.77778	0.0536322	RARB, RAF1, FHIT	47	56	6879	7.84081	0.999228	1	1		GOTERM_BP_FAT	GO:0009891~positive regulation of biosynthetic process	12	16.9014	0.0586157	ARFGEF1, NCOA2, COPS5, SOX17, HEY1, CEBPD, ASPH, PRKDC, CHD7, TCEB1, E2F5, NSMAF	63	1760	16650	1.80195	1	1	1
GOTERM_BP_ALL	GO:0060322~head development	9	8.33333	0.053763	TOP2B, ARF4, HESX1, RARB, CTNNB1, SLC6A11, RAF1, NR2C2, ROBO1	97	720	16792	2.16392	1	1	1		GOTERM_BP_ALL	GO:0002244~hematopoietic progenitor cell differentiation	3	4.22535	0.0587623	CEBPD, PRKDC, RRS1	65	103	16792	7.52442	1	1	1
GOTERM_BP_DIRECT	GO:0016567~protein ubiquitination	6	5.55556	0.0549804	CAND2, MKRN2, UBE2E1, ASB14, VHL, ATG7	97	359	16792	2.89326	1	1	1		GOTERM_BP_FAT	GO:0009719~response to endogenous stimulus	11	15.493	0.058805	LYN, SDCBP, NCOA2, HEY1, ASPH, PRKDC, CA2, ATP6V1H, OPRK1, ATP6V0D2, SPIDR	63	1548	16650	1.878	1	1	1
GOTERM_BP_FAT	GO:0060322~head development	9	8.33333	0.0559649	TOP2B, ARF4, HESX1, RARB, CTNNB1, SLC6A11, RAF1, NR2C2, ROBO1	97	720	16650	2.14562	1	1	1		GOTERM_BP_ALL	GO:0090304~nucleic acid metabolic process	27	38.0282	0.0588577	CEBPD, PRKDC, CHD7, BHLHE22, SOX17, HEY1, ZNF704, TGS1, RRS1, RGS20, TCEB1, E2F5, NCOA2, ZBTB10, WWP1, PEX2, PXDNL, TERF1, SPIDR, ZFHX4, UBE2W, COPS5, ASPH, LACTB2, UBE2V2, TCEA1, MCM4	65	5158	16792	1.3523	1	1	1
GOTERM_BP_ALL	GO:0044249~cellular biosynthetic process	44	40.7407	0.0561454	TOP2B, ARF4, RPL32, SATB1, TAMM41, GBE1, MTMR14, OGG1, HDAC11, PDHB, NR2C2, FHIT, CAND2, DPH3, RPL14, HESX1, LRRFIP2, VHL, RPL15, ZNF621, ZNF620, ATG7, LMCD1, BRPF1, OXSM, EAF1, SETMAR, RPSA, CIDEC, SLC25A38, KAT2B, ZNF619, ACOX2, GORASP1, BHLHE40, TADA3, RARB, CTNNB1, PPARG, RAF1, TKT, EIF1B, MYD88, VGLL4	97	6118	16792	1.24501	1	1	1		GOTERM_BP_ALL	GO:0043269~regulation of ion transport	6	8.4507	0.0597309	LYN, ASPH, CA2, CHD7, OPRK1, JPH1	65	554	16792	2.79789	1	1	1
GOTERM_BP_DIRECT	GO:0006367~transcription initiation from RNA polymerase II promoter	4	3.7037	0.0565168	KAT2B, RARB, PPARG, NR2C2	97	152	16792	4.55562	1	1	1		GOTERM_BP_ALL	GO:1902656~calcium ion import into cytosol	3	4.22535	0.0607859	ASPH, CHD7, JPH1	65	105	16792	7.3811	1	1	1
GOTERM_BP_DIRECT	GO:0006412~translation	5	4.62963	0.0571665	SLC25A38, RPL32, RPL14, RPSA, RPL15	97	253	16792	3.42121	1	1	1		GOTERM_BP_ALL	GO:0097553~calcium ion transmembrane import into cytosol	3	4.22535	0.0607859	ASPH, CHD7, JPH1	65	105	16792	7.3811	1	1	1
GOTERM_CC_FAT	GO:0022625~cytosolic large ribosomal subunit	3	2.77778	0.0576551	RPL32, RPL14, RPL15	84	68	14527	7.62973	1	1	1		GOTERM_BP_ALL	GO:0031328~positive regulation of cellular biosynthetic process	12	16.9014	0.0608834	ARFGEF1, NCOA2, COPS5, SOX17, HEY1, CEBPD, ASPH, PRKDC, CHD7, TCEB1, E2F5, NSMAF	65	1729	16792	1.79298	1	1	1
INTERPRO	IPR016039:Thiolase-like	2	1.85185	0.0577143	OXSM, ACAA1	101	11	18559	33.4095	1	1	1		GOTERM_BP_FAT	GO:0045893~positive regulation of transcription, DNA-templated	10	14.0845	0.0609966	NCOA2, COPS5, SOX17, HEY1, CEBPD, ASPH, PRKDC, CHD7, TCEB1, E2F5	63	1349	16650	1.95912	1	1	1
GOTERM_BP_ALL	GO:0006631~fatty acid metabolic process	6	5.55556	0.0587682	ACOX2, OXSM, PPARG, PDHB, ACAA1, RPP14	97	366	16792	2.83792	1	1	1		GOTERM_BP_FAT	GO:1903508~positive regulation of nucleic acid-templated transcription	10	14.0845	0.0609966	NCOA2, COPS5, SOX17, HEY1, CEBPD, ASPH, PRKDC, CHD7, TCEB1, E2F5	63	1349	16650	1.95912	1	1	1
GOTERM_BP_ALL	GO:0010467~gene expression	39	36.1111	0.0592792	ARF4, RPL32, SATB1, OGG1, HDAC11, THUMPD3, NR2C2, TSEN2, FHIT, CHCHD4, CAND2, RPL14, HESX1, LRRFIP2, VHL, RPL15, ZNF621, RPP14, ZNF620, LMCD1, BRPF1, EAF1, RPSA, CIDEC, LSM3, SLC25A38, KAT2B, ZNF619, PDE12, BHLHE40, TADA3, RPUSD3, RARB, CTNNB1, PPARG, RAF1, EIF1B, MYD88, VGLL4	97	5306	16792	1.27241	1	1	1		GOTERM_BP_ALL	GO:1901699~cellular response to nitrogen compound	6	8.4507	0.0612257	LYN, PRKDC, CA2, ATP6V1H, ATP6V0D2, SPIDR	65	558	16792	2.77783	1	1	1
GOTERM_MF_DIRECT	GO:0042802~identical protein binding	9	8.33333	0.0600853	SEC13, PPARG, FLNB, RAF1, FHIT, RAD18, MYD88, KCTD6, ROBO1	96	749	16881	2.11294	0.999999	1	1		GOTERM_BP_ALL	GO:0009893~positive regulation of metabolic process	18	25.3521	0.061767	LYN, ARFGEF1, NCOA2, CEBPD, PRKDC, CHD7, OPRK1, SPIDR, SDCBP, COPS5, SOX17, HEY1, ASPH, FAM150A, UBE2V2, TCEB1, E2F5, NSMAF	65	3052	16792	1.52362	1	1	1
GOTERM_CC_ALL	GO:1902494~catalytic complex	11	10.1852	0.0602088	KAT2B, BRPF1, TBC1D5, TADA3, HDAC11, UBE2E1, ASB14, VHL, PDHB, TSEN2, RAD18	97	1088	18224	1.89948	1	0.805329	0.782016		GOTERM_BP_ALL	GO:0055085~transmembrane transport	10	14.0845	0.0622096	LYN, ASPH, CA2, CHD7, WWP1, ATP6V1H, OPRK1, PEX2, JPH1, ATP6V0D2	65	1322	16792	1.95415	1	1	1
GOTERM_BP_FAT	GO:0006631~fatty acid metabolic process	6	5.55556	0.0604999	ACOX2, OXSM, PPARG, PDHB, ACAA1, RPP14	97	366	16650	2.81393	1	1	1		GOTERM_BP_ALL	GO:0034765~regulation of ion transmembrane transport	5	7.04225	0.0623114	LYN, ASPH, CHD7, OPRK1, JPH1	65	392	16792	3.29513	1	1	1
REACTOME_PATHWAY	R-HSA-428543:R-HSA-428543	2	1.85185	0.0607983	SRGAP3, ROBO1	64	9	9075	31.5104	0.999968	0.787076	0.787076		KEGG_PATHWAY	hsa00910:Nitrogen metabolism	2	2.8169	0.0624174	CA2, CA8	27	17	6879	29.9739	0.964965	1	1
GOTERM_BP_ALL	GO:0009058~biosynthetic process	45	41.6667	0.0609559	TOP2B, ARF4, RPL32, SATB1, TAMM41, GBE1, MTMR14, OGG1, HDAC11, ABHD6, PDHB, NR2C2, FHIT, CAND2, DPH3, RPL14, HESX1, LRRFIP2, VHL, RPL15, ZNF621, ZNF620, ATG7, LMCD1, BRPF1, OXSM, EAF1, SETMAR, RPSA, CIDEC, SLC25A38, KAT2B, ZNF619, ACOX2, GORASP1, BHLHE40, TADA3, RARB, CTNNB1, PPARG, RAF1, TKT, EIF1B, MYD88, VGLL4	97	6320	16792	1.23261	1	1	1		GOTERM_CC_ALL	GO:0016471~vacuolar proton-transporting V-type ATPase complex	2	2.8169	0.0624791	ATP6V1H, ATP6V0D2	70	17	18224	30.6286	1	0.914168	0.914168
GOTERM_CC_ALL	GO:0005739~mitochondrion	15	13.8889	0.0614593	OXNAD1, TAMM41, OGG1, OXSM, ABHD6, PDHB, FHIT, SLC25A38, CHCHD4, ACOX2, PDE12, RPUSD3, VHL, RAF1, RPP14	97	1700	18224	1.65773	1	0.805329	0.782016		GOTERM_CC_DIRECT	GO:0030532~small nuclear ribonucleoprotein complex	2	2.8169	0.0624791	ARFGEF1, TGS1	70	17	18224	30.6286	0.999566	1	1
INTERPRO	IPR005225:Small GTP-binding protein domain	4	3.7037	0.0615177	ARF4, NKIRAS1, RAB5A, ARL8B	101	167	18559	4.40126	1	1	1		GOTERM_BP_FAT	GO:0010498~proteasomal protein catabolic process	5	7.04225	0.0630581	SDCBP, UBE2W, UBXN2B, UBE2V2, WWP1	63	403	16650	3.27898	1	1	1
KEGG_PATHWAY	hsa03010:Ribosome	4	3.7037	0.0619809	RPL32, RPL14, RPSA, RPL15	47	136	6879	4.30476	0.999756	1	1		GOTERM_BP_FAT	GO:0009790~embryo development	8	11.2676	0.0632767	SOX17, HEY1, PRKDC, IMPAD1, RDH10, TTPA, CHD7, RGS20	63	954	16650	2.21623	1	1	1
REACTOME_PATHWAY	R-HSA-983168:R-HSA-983168	6	5.55556	0.062012	UBE2E1, ASB14, UBE2E2, VHL, ATG7, KCTD6	64	308	9075	2.76228	0.999974	0.787076	0.787076		GOTERM_BP_FAT	GO:0006511~ubiquitin-dependent protein catabolic process	6	8.4507	0.0633069	SDCBP, UBE2W, UBXN2B, UBE2V2, WWP1, TCEB1	63	577	16650	2.74821	1	1	1
GOTERM_MF_ALL	GO:0044877~macromolecular complex binding	13	12.037	0.0622831	TOP2B, SATB1, BRK1, ARPC4, RPSA, MLH1, KAT2B, TBC1D5, HESX1, RARB, CTNNB1, PPARG, RAD18	96	1306	16881	1.75036	1	1	1		GOTERM_BP_FAT	GO:0051649~establishment of localization in cell	13	18.3099	0.0637964	LYN, RAB2A, TRAM1, CHD7, PEX2, TERF1, JPH1, SDCBP, SNX16, ASPH, TGS1, RRS1, RGS20	63	2004	16650	1.71443	1	1	1
GOTERM_BP_ALL	GO:0007346~regulation of mitotic cell cycle	7	6.48148	0.0623262	TOP2B, CTDSPL, UBE2E1, SETMAR, CTNNB1, UBE2E2, XPC	97	491	16792	2.46801	1	1	1		GOTERM_BP_FAT	GO:0019219~regulation of nucleobase-containing compound metabolic process	22	30.9859	0.0651536	NCOA2, CEBPD, PRKDC, CHD7, ZBTB10, WWP1, PEX2, BHLHE22, TERF1, ZFHX4, SPIDR, COPS5, SOX17, HEY1, ASPH, ZNF704, TGS1, UBE2V2, TCEA1, RGS20, TCEB1, E2F5	63	4104	16650	1.41674	1	1	1
GOTERM_BP_ALL	GO:0009056~catabolic process	18	16.6667	0.0631645	RPL32, OGG1, NGLY1, UBE2E1, SETMAR, RPSA, ABHD6, MLH1, FHIT, LSM3, TATDN2, ACOX2, RPL14, CTNNB1, RPL15, ACAA1, ATG7, PLCD1	97	2012	16792	1.54873	1	1	1		GOTERM_BP_FAT	GO:0010556~regulation of macromolecule biosynthetic process	22	30.9859	0.0655899	ARFGEF1, NCOA2, CEBPD, PRKDC, CHD7, ZBTB10, WWP1, PEX2, BHLHE22, TERF1, ZFHX4, COPS5, SOX17, HEY1, ASPH, ZNF704, TGS1, TCEA1, RGS20, TCEB1, E2F5, NSMAF	63	4107	16650	1.4157	1	1	1
GOTERM_MF_ALL	GO:0003676~nucleic acid binding	31	28.7037	0.0639376	TOP2B, RPL32, SATB1, OGG1, THUMPD3, XPC, NR2C2, TSEN2, RPL14, HESX1, FLNB, RPL15, ZNF621, RPP14, ZNF620, BRPF1, SETMAR, RPSA, MLH1, LSM3, KAT2B, ZNF619, BHLHE40, RPUSD3, MKRN2, RARB, CTNNB1, PPARG, RAF1, EIF1B, RAD18	96	4097	16881	1.33052	1	1	1		GOTERM_BP_FAT	GO:1902680~positive regulation of RNA biosynthetic process	10	14.0845	0.0657267	NCOA2, COPS5, SOX17, HEY1, CEBPD, ASPH, PRKDC, CHD7, TCEB1, E2F5	63	1369	16650	1.9305	1	1	1
KEGG_PATHWAY	hsa05210:Colorectal cancer	3	2.77778	0.0642302	CTNNB1, MLH1, RAF1	47	62	6879	7.08202	0.999821	1	1		GOTERM_CC_FAT	GO:0016471~vacuolar proton-transporting V-type ATPase complex	2	2.8169	0.0657835	ATP6V1H, ATP6V0D2	59	17	14527	28.9671	1	1	1
GOTERM_BP_FAT	GO:0007346~regulation of mitotic cell cycle	7	6.48148	0.0643882	TOP2B, CTDSPL, UBE2E1, SETMAR, CTNNB1, UBE2E2, XPC	97	491	16650	2.44714	1	1	1		GOTERM_BP_FAT	GO:0034220~ion transmembrane transport	8	11.2676	0.06587	LYN, ASPH, CHD7, WWP1, ATP6V1H, OPRK1, JPH1, ATP6V0D2	63	963	16650	2.19552	1	1	1
GOTERM_MF_ALL	GO:0003682~chromatin binding	7	6.48148	0.0648364	KAT2B, TOP2B, SATB1, HESX1, CTNNB1, PPARG, MLH1	96	504	16881	2.44227	1	1	1		GOTERM_BP_ALL	GO:0048468~cell development	13	18.3099	0.0662573	LYN, ARFGEF1, PRKDC, CHD7, PREX2, SDCBP, SOX17, HEY1, FAM150A, RDH10, TTPA, IMPAD1, UBE2V2	65	1968	16792	1.7065	1	1	1
GOTERM_BP_ALL	GO:0034645~cellular macromolecule biosynthetic process	37	34.2593	0.0649497	TOP2B, ARF4, RPL32, SATB1, GBE1, OGG1, HDAC11, NR2C2, FHIT, CAND2, RPL14, HESX1, LRRFIP2, VHL, RPL15, ZNF621, ZNF620, ATG7, LMCD1, BRPF1, EAF1, SETMAR, RPSA, CIDEC, SLC25A38, KAT2B, ZNF619, GORASP1, BHLHE40, TADA3, RARB, CTNNB1, PPARG, RAF1, EIF1B, MYD88, VGLL4	97	5012	16792	1.27797	1	1	1		GOTERM_BP_FAT	GO:0019941~modification-dependent protein catabolic process	6	8.4507	0.0663467	SDCBP, UBE2W, UBXN2B, UBE2V2, WWP1, TCEB1	63	585	16650	2.71062	1	1	1
GOTERM_MF_FAT	GO:0044877~macromolecular complex binding	13	12.037	0.0655574	TOP2B, SATB1, BRK1, ARPC4, RPSA, MLH1, KAT2B, TBC1D5, HESX1, RARB, CTNNB1, PPARG, RAD18	89	1306	15478	1.73111	1	1	1		GOTERM_BP_DIRECT	GO:0010880~regulation of release of sequestered calcium ion into cytosol by sarcoplasmic reticulum	2	2.8169	0.0664587	ASPH, CHD7	65	18	16792	28.7043	1	1	1
GOTERM_BP_FAT	GO:0010467~gene expression	39	36.1111	0.0664463	ARF4, RPL32, SATB1, OGG1, HDAC11, THUMPD3, NR2C2, TSEN2, FHIT, CHCHD4, CAND2, RPL14, HESX1, LRRFIP2, VHL, RPL15, ZNF621, RPP14, ZNF620, LMCD1, BRPF1, EAF1, RPSA, CIDEC, LSM3, SLC25A38, KAT2B, ZNF619, PDE12, BHLHE40, TADA3, RPUSD3, RARB, CTNNB1, PPARG, RAF1, EIF1B, MYD88, VGLL4	97	5306	16650	1.26165	1	1	1		GOTERM_BP_ALL	GO:0010604~positive regulation of macromolecule metabolic process	17	23.9437	0.0669243	LYN, ARFGEF1, NCOA2, CEBPD, PRKDC, CHD7, OPRK1, SPIDR, SDCBP, COPS5, SOX17, HEY1, ASPH, FAM150A, UBE2V2, TCEB1, E2F5	65	2856	16792	1.53773	1	1	1
GOTERM_MF_FAT	GO:0003682~chromatin binding	7	6.48148	0.0671705	KAT2B, TOP2B, SATB1, HESX1, CTNNB1, PPARG, MLH1	89	504	15478	2.41542	1	1	1		GOTERM_BP_ALL	GO:0009719~response to endogenous stimulus	11	15.493	0.0670782	LYN, SDCBP, NCOA2, HEY1, ASPH, PRKDC, CA2, ATP6V1H, OPRK1, ATP6V0D2, SPIDR	65	1548	16792	1.83574	1	1	1
GOTERM_BP_ALL	GO:0048545~response to steroid hormone	6	5.55556	0.0673789	RPL32, TADA3, RARB, CTNNB1, PPARG, NR2C2	97	381	16792	2.7262	1	1	1		GOTERM_BP_ALL	GO:0009891~positive regulation of biosynthetic process	12	16.9014	0.0674756	ARFGEF1, NCOA2, COPS5, SOX17, HEY1, CEBPD, ASPH, PRKDC, CHD7, TCEB1, E2F5, NSMAF	65	1760	16792	1.7614	1	1	1
GOTERM_MF_ALL	GO:0004536~deoxyribonuclease activity	3	2.77778	0.0683133	TATDN2, OGG1, SETMAR	96	76	16881	6.9412	1	1	1		GOTERM_BP_ALL	GO:0010498~proteasomal protein catabolic process	5	7.04225	0.0675517	SDCBP, UBE2W, UBXN2B, UBE2V2, WWP1	65	403	16792	3.20519	1	1	1
GOTERM_BP_ALL	GO:0006364~rRNA processing	5	4.62963	0.068397	RPL32, RPL14, RPSA, RPL15, RPP14	97	269	16792	3.21772	1	1	1		GOTERM_BP_FAT	GO:1990182~exosomal secretion	2	2.8169	0.0684647	SDCBP, COPS5	63	19	16650	27.8195	1	1	1
GOTERM_MF_FAT	GO:0003676~nucleic acid binding	31	28.7037	0.0689018	TOP2B, RPL32, SATB1, OGG1, THUMPD3, XPC, NR2C2, TSEN2, RPL14, HESX1, FLNB, RPL15, ZNF621, RPP14, ZNF620, BRPF1, SETMAR, RPSA, MLH1, LSM3, KAT2B, ZNF619, BHLHE40, RPUSD3, MKRN2, RARB, CTNNB1, PPARG, RAF1, EIF1B, RAD18	89	4097	15478	1.31589	1	1	1		GOTERM_BP_ALL	GO:0006511~ubiquitin-dependent protein catabolic process	6	8.4507	0.0686178	SDCBP, UBE2W, UBXN2B, UBE2V2, WWP1, TCEB1	65	577	16792	2.68636	1	1	1
GOTERM_BP_FAT	GO:0048545~response to steroid hormone	6	5.55556	0.0693279	RPL32, TADA3, RARB, CTNNB1, PPARG, NR2C2	97	381	16650	2.70314	1	1	1		GOTERM_BP_FAT	GO:0031098~stress-activated protein kinase signaling cascade	4	5.6338	0.0688521	LYN, SDCBP, COPS5, OPRK1	63	254	16650	4.16198	1	1	1
GOTERM_MF_FAT	GO:0004536~deoxyribonuclease activity	3	2.77778	0.0695067	TATDN2, OGG1, SETMAR	89	76	15478	6.86487	1	1	1		GOTERM_BP_ALL	GO:1903508~positive regulation of nucleic acid-templated transcription	10	14.0845	0.0688859	NCOA2, COPS5, SOX17, HEY1, CEBPD, ASPH, PRKDC, CHD7, TCEB1, E2F5	65	1349	16792	1.91504	1	1	1
GOTERM_MF_DIRECT	GO:0003682~chromatin binding	6	5.55556	0.0697044	KAT2B, TOP2B, SATB1, HESX1, PPARG, MLH1	96	391	16881	2.69837	1	1	1		GOTERM_BP_ALL	GO:0045893~positive regulation of transcription, DNA-templated	10	14.0845	0.0688859	NCOA2, COPS5, SOX17, HEY1, CEBPD, ASPH, PRKDC, CHD7, TCEB1, E2F5	65	1349	16792	1.91504	1	1	1
GOTERM_BP_ALL	GO:0044710~single-organism metabolic process	31	28.7037	0.0697653	ARF4, OXNAD1, TAMM41, GBE1, MTMR14, OGG1, PLOD2, ABHD6, PDHB, NR2C2, FHIT, CHCHD4, ACAA1, RPP14, OXSM, MLH1, IL17RD, SUMF1, SLC25A38, SLC6A6, KAT2B, ACOX2, TBC1D5, GORASP1, CTNNB1, PPARG, RAF1, TKT, RAB5A, MYD88, PLCD1	97	4063	16792	1.32083	1	1	1		GOTERM_BP_FAT	GO:0006812~cation transport	8	11.2676	0.0694283	LYN, ARMC1, ASPH, CHD7, ATP6V1H, OPRK1, JPH1, ATP6V0D2	63	975	16650	2.1685	1	1	1
GOTERM_BP_FAT	GO:0006364~rRNA processing	5	4.62963	0.0700902	RPL32, RPL14, RPSA, RPL15, RPP14	97	269	16650	3.19051	1	1	1		GOTERM_BP_FAT	GO:0043632~modification-dependent macromolecule catabolic process	6	8.4507	0.069468	SDCBP, UBE2W, UBXN2B, UBE2V2, WWP1, TCEB1	63	593	16650	2.67405	1	1	1
GOTERM_BP_ALL	GO:0048709~oligodendrocyte differentiation	3	2.77778	0.0702092	HDAC11, CTNNB1, PPARG	97	76	16792	6.83342	1	1	1		GOTERM_MF_ALL	GO:0008135~translation factor activity, RNA binding	3	4.22535	0.0695401	COPS5, TCEA1, TCEB1	65	114	16881	6.83441	1	1	1
GOTERM_MF_ALL	GO:1901363~heterocyclic compound binding	42	38.8889	0.0702573	TOP2B, ARF4, OXNAD1, RPL32, SATB1, OGG1, THUMPD3, XPC, NR2C2, TSEN2, FHIT, NKIRAS1, RPL14, HESX1, FLNB, RPL15, ZNF621, RPP14, ZNF620, BRPF1, UBE2E1, SETMAR, UBE2E2, RPSA, MLH1, SYN2, LSM3, KAT2B, ZNF619, TTLL3, ACOX2, BHLHE40, RPUSD3, MKRN2, RARB, CTNNB1, PPARG, RAF1, RAB5A, EIF1B, RAD18, ARL8B	96	5971	16881	1.23688	1	1	1		GOTERM_BP_FAT	GO:0048568~embryonic organ development	5	7.04225	0.0696486	SOX17, HEY1, RDH10, TTPA, CHD7	63	417	16650	3.16889	1	1	1
GOTERM_BP_ALL	GO:0032774~RNA biosynthetic process	30	27.7778	0.0702616	ARF4, RPL32, SATB1, OGG1, HDAC11, NR2C2, FHIT, CAND2, RPL14, HESX1, LRRFIP2, VHL, RPL15, ZNF621, ZNF620, LMCD1, BRPF1, EAF1, RPSA, CIDEC, KAT2B, ZNF619, BHLHE40, TADA3, RARB, CTNNB1, PPARG, RAF1, MYD88, VGLL4	97	3905	16792	1.32994	1	1	1		GOTERM_BP_FAT	GO:0010557~positive regulation of macromolecule biosynthetic process	11	15.493	0.0696614	ARFGEF1, NCOA2, COPS5, SOX17, HEY1, CEBPD, ASPH, PRKDC, CHD7, TCEB1, E2F5	63	1597	16650	1.82038	1	1	1
GOTERM_BP_ALL	GO:0009987~cellular process	94	87.037	0.0708165	TOP2B, ARF4, WDR48, RPL32, TAMM41, MTMR14, GBE1, OGG1, HDAC11, NGLY1, BRK1, THUMPD3, PLOD2, TSEN2, ROBO1, CHCHD4, TATDN2, TMEM43, CHL1, CAPN7, NKIRAS1, LRRFIP2, ACAA1, LMCD1, JAGN1, SEC13, OXSM, UBE2E1, CTDSPL, SETMAR, UBE2E2, TTC21A, SLC6A11, RPSA, IL17RE, IL17RD, SYN2, IL17RC, KCTD6, SUMF1, KAT2B, ACOX2, PDE12, TBC1D5, GORASP1, PLSCR4, RPUSD3, RARB, PPARG, RAF1, TKT, EIF1B, VGLL4, ARL8B, SATB1,…	97	15558	16792	1.04594	1	1	1		GOTERM_MF_ALL	GO:0052745~inositol phosphate phosphatase activity	2	2.8169	0.0696637	IMPA1, IMPAD1	65	19	16881	27.3377	1	1	1
GOTERM_BP_FAT	GO:0048709~oligodendrocyte differentiation	3	2.77778	0.0712487	HDAC11, CTNNB1, PPARG	97	76	16650	6.77564	1	1	1		GOTERM_BP_ALL	GO:1990182~exosomal secretion	2	2.8169	0.0700205	SDCBP, COPS5	65	19	16792	27.1935	1	1	1
GOTERM_CC_DIRECT	GO:0031672~A band	2	1.85185	0.0713007	KAT2B, RPL15	97	14	18224	26.8395	0.999998	1	1		GOTERM_BP_DIRECT	GO:0060314~regulation of ryanodine-sensitive calcium-release channel activity	2	2.8169	0.0700205	ASPH, JPH1	65	19	16792	27.1935	1	1	1
GOTERM_BP_ALL	GO:0033540~fatty acid beta-oxidation using acyl-CoA oxidase	2	1.85185	0.0718492	ACOX2, ACAA1	97	13	16792	26.6328	1	1	1		GOTERM_BP_ALL	GO:0009790~embryo development	8	11.2676	0.0700511	SOX17, HEY1, PRKDC, IMPAD1, RDH10, TTPA, CHD7, RGS20	65	954	16792	2.16636	1	1	1
GOTERM_BP_DIRECT	GO:0033540~fatty acid beta-oxidation using acyl-CoA oxidase	2	1.85185	0.0718492	ACOX2, ACAA1	97	13	16792	26.6328	1	1	1		GOTERM_BP_FAT	GO:0006289~nucleotide-excision repair	3	4.22535	0.0705013	COPS5, UBE2V2, TCEA1	63	117	16650	6.77656	1	1	1
GOTERM_BP_DIRECT	GO:0031641~regulation of myelination	2	1.85185	0.0718492	RARB, CTNNB1	97	13	16792	26.6328	1	1	1		GOTERM_MF_ALL	GO:0046983~protein dimerization activity	9	12.6761	0.0708384	SDCBP, NCOA2, SOX17, HEY1, CEBPD, IMPA1, BHLHE22, E2F5, TERF1	65	1160	16881	2.01497	1	1	1
GOTERM_BP_FAT	GO:0034645~cellular macromolecule biosynthetic process	37	34.2593	0.072326	TOP2B, ARF4, RPL32, SATB1, GBE1, OGG1, HDAC11, NR2C2, FHIT, CAND2, RPL14, HESX1, LRRFIP2, VHL, RPL15, ZNF621, ZNF620, ATG7, LMCD1, BRPF1, EAF1, SETMAR, RPSA, CIDEC, SLC25A38, KAT2B, ZNF619, GORASP1, BHLHE40, TADA3, RARB, CTNNB1, PPARG, RAF1, EIF1B, MYD88, VGLL4	97	5012	16650	1.26716	1	1	1		GOTERM_BP_FAT	GO:0071495~cellular response to endogenous stimulus	9	12.6761	0.0717039	LYN, SDCBP, NCOA2, HEY1, PRKDC, CA2, ATP6V1H, ATP6V0D2, SPIDR	63	1185	16650	2.00723	1	1	1
GOTERM_BP_FAT	GO:0033540~fatty acid beta-oxidation using acyl-CoA oxidase	2	1.85185	0.0724412	ACOX2, ACAA1	97	13	16650	26.4076	1	1	1		GOTERM_BP_ALL	GO:0019941~modification-dependent protein catabolic process	6	8.4507	0.0718741	SDCBP, UBE2W, UBXN2B, UBE2V2, WWP1, TCEB1	65	585	16792	2.64963	1	1	1
GOTERM_BP_ALL	GO:1901576~organic substance biosynthetic process	44	40.7407	0.0730127	TOP2B, ARF4, RPL32, SATB1, TAMM41, GBE1, MTMR14, OGG1, HDAC11, ABHD6, PDHB, NR2C2, FHIT, CAND2, RPL14, HESX1, LRRFIP2, VHL, RPL15, ZNF621, ZNF620, ATG7, LMCD1, BRPF1, OXSM, EAF1, SETMAR, RPSA, CIDEC, SLC25A38, KAT2B, ZNF619, ACOX2, GORASP1, BHLHE40, TADA3, RARB, CTNNB1, PPARG, RAF1, TKT, EIF1B, MYD88, VGLL4	97	6227	16792	1.22322	1	1	1		GOTERM_BP_FAT	GO:0007035~vacuolar acidification	2	2.8169	0.0719375	ATP6V1H, ATP6V0D2	63	20	16650	26.4286	1	1	1
GOTERM_BP_ALL	GO:0016567~protein ubiquitination	9	8.33333	0.0734187	CAND2, WDR48, MKRN2, UBE2E1, ASB14, UBE2E2, VHL, ATG7, RAD18	97	770	16792	2.0234	1	1	1		GOTERM_BP_ALL	GO:0031098~stress-activated protein kinase signaling cascade	4	5.6338	0.0727636	LYN, SDCBP, COPS5, OPRK1	65	254	16792	4.06832	1	1	1
GOTERM_BP_ALL	GO:0007417~central nervous system development	10	9.25926	0.0734225	TOP2B, ARF4, HDAC11, HESX1, RARB, CTNNB1, SLC6A11, PPARG, NR2C2, ROBO1	97	904	16792	1.91497	1	1	1		GOTERM_BP_ALL	GO:0034220~ion transmembrane transport	8	11.2676	0.0728752	LYN, ASPH, CHD7, WWP1, ATP6V1H, OPRK1, JPH1, ATP6V0D2	65	963	16792	2.14611	1	1	1
KEGG_PATHWAY	hsa03320:PPAR signaling pathway	3	2.77778	0.0735551	ACOX2, PPARG, ACAA1	47	67	6879	6.55351	0.999951	1	1		GOTERM_BP_ALL	GO:0006289~nucleotide-excision repair	3	4.22535	0.0734112	COPS5, UBE2V2, TCEA1	65	117	16792	6.62406	1	1	1
GOTERM_BP_ALL	GO:0016072~rRNA metabolic process	5	4.62963	0.0736453	RPL32, RPL14, RPSA, RPL15, RPP14	97	276	16792	3.13611	1	1	1		GOTERM_BP_FAT	GO:0051171~regulation of nitrogen compound metabolic process	23	32.3944	0.0735187	NCOA2, CEBPD, PRKDC, CHD7, ZBTB10, WWP1, PEX2, BHLHE22, TERF1, ZFHX4, SPIDR, COPS5, SOX17, HEY1, ASPH, ZNF704, TGS1, UBE2V2, TCEA1, RGS20, TCEB1, E2F5, NSMAF	63	4404	16650	1.38024	1	1	1
GOTERM_BP_ALL	GO:0044255~cellular lipid metabolic process	11	10.1852	0.0742421	ACOX2, TAMM41, MTMR14, OXSM, PPARG, ABHD6, PDHB, ACAA1, RPP14, PLCD1, SUMF1	97	1043	16792	1.82574	1	1	1		GOTERM_BP_ALL	GO:0007035~vacuolar acidification	2	2.8169	0.073569	ATP6V1H, ATP6V0D2	65	20	16792	25.8338	1	1	1
GOTERM_MF_ALL	GO:0019899~enzyme binding	16	14.8148	0.0747642	TOP2B, BRK1, SETMAR, ASB14, ARPC4, FHIT, KAT2B, CHL1, TBC1D5, PLSCR4, CTNNB1, PPARG, VHL, SRGAP3, RAF1, RAD18	96	1789	16881	1.57267	1	1	1		GOTERM_BP_ALL	GO:0051649~establishment of localization in cell	13	18.3099	0.0739338	LYN, RAB2A, TRAM1, CHD7, PEX2, TERF1, JPH1, SDCBP, SNX16, ASPH, TGS1, RRS1, RGS20	65	2004	16792	1.67585	1	1	1
GOTERM_BP_ALL	GO:0051276~chromosome organization	12	11.1111	0.0748184	KAT2B, TOP2B, SEC13, BRPF1, SATB1, TADA3, HDAC11, UBE2E1, SETMAR, CTNNB1, XPC, MLH1	97	1184	16792	1.75453	1	1	1		GOTERM_CC_FAT	GO:0005654~nucleoplasm	18	25.3521	0.0740674	ARFGEF1, NCOA2, PRKDC, ZBTB10, PEX2, TERF1, SPIDR, TMEM70, COPS5, SOX17, HEY1, FABP5, TGS1, UBE2V2, TCEA1, MCM4, TCEB1, E2F5	59	2996	14527	1.47929	1	1	1
GOTERM_BP_FAT	GO:0016072~rRNA metabolic process	5	4.62963	0.0754505	RPL32, RPL14, RPSA, RPL15, RPP14	97	276	16650	3.10959	1	1	1		GOTERM_BP_ALL	GO:1902680~positive regulation of RNA biosynthetic process	10	14.0845	0.0741167	NCOA2, COPS5, SOX17, HEY1, CEBPD, ASPH, PRKDC, CHD7, TCEB1, E2F5	65	1369	16792	1.88706	1	1	1
GOTERM_BP_ALL	GO:0006396~RNA processing	10	9.25926	0.0758281	RPL32, PDE12, RPUSD3, RPL14, THUMPD3, RPSA, RPL15, TSEN2, RPP14, LSM3	97	910	16792	1.90235	1	1	1		GOTERM_BP_ALL	GO:0048568~embryonic organ development	5	7.04225	0.0745448	SOX17, HEY1, RDH10, TTPA, CHD7	65	417	16792	3.09758	1	1	1
GOTERM_MF_ALL	GO:0030983~mismatched DNA binding	2	1.85185	0.0759969	XPC, MLH1	96	14	16881	25.1205	1	1	1		GOTERM_MF_FAT	GO:0052745~inositol phosphate phosphatase activity	2	2.8169	0.0746087	IMPA1, IMPAD1	64	19	15478	25.4572	1	1	1
GOTERM_MF_FAT	GO:1901363~heterocyclic compound binding	42	38.8889	0.0761009	TOP2B, ARF4, OXNAD1, RPL32, SATB1, OGG1, THUMPD3, XPC, NR2C2, TSEN2, FHIT, NKIRAS1, RPL14, HESX1, FLNB, RPL15, ZNF621, RPP14, ZNF620, BRPF1, UBE2E1, SETMAR, UBE2E2, RPSA, MLH1, SYN2, LSM3, KAT2B, ZNF619, TTLL3, ACOX2, BHLHE40, RPUSD3, MKRN2, RARB, CTNNB1, PPARG, RAF1, RAB5A, EIF1B, RAD18, ARL8B	89	5971	15478	1.22328	1	1	1		GOTERM_BP_FAT	GO:0034764~positive regulation of transmembrane transport	3	4.22535	0.0747259	ASPH, CA2, OPRK1	63	121	16650	6.55254	1	1	1
GOTERM_BP_FAT	GO:0016567~protein ubiquitination	9	8.33333	0.0762843	CAND2, WDR48, MKRN2, UBE2E1, ASB14, UBE2E2, VHL, ATG7, RAD18	97	770	16650	2.00629	1	1	1		GOTERM_BP_ALL	GO:0043632~modification-dependent macromolecule catabolic process	6	8.4507	0.0752152	SDCBP, UBE2W, UBXN2B, UBE2V2, WWP1, TCEB1	65	593	16792	2.61388	1	1	1
GOTERM_MF_DIRECT	GO:0003690~double-stranded DNA binding	3	2.77778	0.0762917	SATB1, SETMAR, CTNNB1	96	81	16881	6.51273	1	1	1		GOTERM_BP_FAT	GO:0070588~calcium ion transmembrane transport	4	5.6338	0.075388	LYN, ASPH, CHD7, JPH1	63	264	16650	4.00433	1	1	1
GOTERM_BP_FAT	GO:0007417~central nervous system development	10	9.25926	0.0765176	TOP2B, ARF4, HDAC11, HESX1, RARB, CTNNB1, SLC6A11, PPARG, NR2C2, ROBO1	97	904	16650	1.89878	1	1	1		GOTERM_BP_FAT	GO:0006259~DNA metabolic process	8	11.2676	0.0756152	UBE2W, COPS5, PRKDC, UBE2V2, TCEA1, MCM4, TERF1, SPIDR	63	995	16650	2.12491	1	1	1
GOTERM_MF_FAT	GO:0030983~mismatched DNA binding	2	1.85185	0.0767522	XPC, MLH1	89	14	15478	24.8443	1	1	1		GOTERM_MF_ALL	GO:0003676~nucleic acid binding	22	30.9859	0.0765497	NCOA2, YTHDF3, CEBPD, PRKDC, STAU2, CHD7, ZBTB10, MRPL15, TERF1, ZFHX4, COPS5, SOX17, HEY1, LACTB2, ZNF704, RRS1, TCEA1, MCM4, TCEB1, CPNE3, TOX, E2F5	65	4097	16881	1.39457	1	1	1
GOTERM_BP_FAT	GO:0032774~RNA biosynthetic process	30	27.7778	0.0768853	ARF4, RPL32, SATB1, OGG1, HDAC11, NR2C2, FHIT, CAND2, RPL14, HESX1, LRRFIP2, VHL, RPL15, ZNF621, ZNF620, LMCD1, BRPF1, EAF1, RPSA, CIDEC, KAT2B, ZNF619, BHLHE40, TADA3, RARB, CTNNB1, PPARG, RAF1, MYD88, VGLL4	97	3905	16650	1.31869	1	1	1		GOTERM_BP_DIRECT	GO:0007417~central nervous system development	3	4.22535	0.0766899	LYN, CHD7, WWP1	65	120	16792	6.45846	1	1	1
GOTERM_CC_ALL	GO:0030017~sarcomere	4	3.7037	0.077087	KAT2B, CTNNB1, FLNB, RPL15	97	188	18224	3.99737	1	0.926919	0.900087		GOTERM_BP_ALL	GO:0006812~cation transport	8	11.2676	0.0767465	LYN, ARMC1, ASPH, CHD7, ATP6V1H, OPRK1, JPH1, ATP6V0D2	65	975	16792	2.1197	1	1	1
GOTERM_BP_FAT	GO:0044255~cellular lipid metabolic process	11	10.1852	0.077588	ACOX2, TAMM41, MTMR14, OXSM, PPARG, ABHD6, PDHB, ACAA1, RPP14, PLCD1, SUMF1	97	1043	16650	1.8103	1	1	1		GOTERM_BP_FAT	GO:0051254~positive regulation of RNA metabolic process	10	14.0845	0.0774866	NCOA2, COPS5, SOX17, HEY1, CEBPD, ASPH, PRKDC, CHD7, TCEB1, E2F5	63	1415	16650	1.86774	1	1	1
GOTERM_BP_ALL	GO:0006367~transcription initiation from RNA polymerase II promoter	4	3.7037	0.0778469	KAT2B, RARB, PPARG, NR2C2	97	174	16792	3.97962	1	1	1		GOTERM_BP_ALL	GO:0034764~positive regulation of transmembrane transport	3	4.22535	0.0777931	ASPH, CA2, OPRK1	65	121	16792	6.40509	1	1	1
GOTERM_CC_ALL	GO:0044391~ribosomal subunit	4	3.7037	0.0780437	RPL32, RPL14, RPSA, RPL15	97	189	18224	3.97622	1	0.926919	0.900087		GOTERM_BP_FAT	GO:0010469~regulation of receptor activity	3	4.22535	0.0779468	NCOA2, ASPH, JPH1	63	124	16650	6.39401	1	1	1
GOTERM_BP_FAT	GO:0051276~chromosome organization	12	11.1111	0.0784016	KAT2B, TOP2B, SEC13, BRPF1, SATB1, TADA3, HDAC11, UBE2E1, SETMAR, CTNNB1, XPC, MLH1	97	1184	16650	1.73969	1	1	1		GOTERM_MF_FAT	GO:0008135~translation factor activity, RNA binding	3	4.22535	0.078589	COPS5, TCEA1, TCEB1	64	114	15478	6.36431	1	1	1
GOTERM_BP_FAT	GO:0006396~RNA processing	10	9.25926	0.079007	RPL32, PDE12, RPUSD3, RPL14, THUMPD3, RPSA, RPL15, TSEN2, RPP14, LSM3	97	910	16650	1.88626	1	1	1		GOTERM_BP_DIRECT	GO:0045944~positive regulation of transcription from RNA polymerase II promoter	8	11.2676	0.0787275	NCOA2, COPS5, SOX17, HEY1, CEBPD, PRKDC, CHD7, E2F5	65	981	16792	2.10674	1	1	1
GOTERM_MF_FAT	GO:0019899~enzyme binding	16	14.8148	0.0790732	TOP2B, BRK1, SETMAR, ASB14, ARPC4, FHIT, KAT2B, CHL1, TBC1D5, PLSCR4, CTNNB1, PPARG, VHL, SRGAP3, RAF1, RAD18	89	1789	15478	1.55537	1	1	1		GOTERM_BP_FAT	GO:0007204~positive regulation of cytosolic calcium ion concentration	4	5.6338	0.0787566	LYN, ASPH, CHD7, JPH1	63	269	16650	3.9299	1	1	1
GOTERM_BP_FAT	GO:0006367~transcription initiation from RNA polymerase II promoter	4	3.7037	0.0793927	KAT2B, RARB, PPARG, NR2C2	97	174	16650	3.94597	1	1	1		GOTERM_BP_FAT	GO:0006974~cellular response to DNA damage stimulus	7	9.85915	0.0790125	LYN, UBE2W, COPS5, PRKDC, UBE2V2, TCEA1, SPIDR	63	807	16650	2.29244	1	1	1
GOTERM_CC_ALL	GO:0000123~histone acetyltransferase complex	3	2.77778	0.0801045	KAT2B, BRPF1, TADA3	97	89	18224	6.33291	1	0.926919	0.900087		GOTERM_BP_ALL	GO:0080090~regulation of primary metabolic process	29	40.8451	0.0790167	CEBPD, PRKDC, CHD7, BHLHE22, SDCBP, SOX17, FAM150A, HEY1, ZNF704, TGS1, RGS20, TCEB1, E2F5, ARFGEF1, LYN, NCOA2, ZBTB10, WWP1, OPRK1, PEX2, TERF1, SPIDR, ZFHX4, COPS5, ASPH, UBE2V2, PI15, TCEA1, NSMAF	65	5798	16792	1.29214	1	1	1
GOTERM_CC_ALL	GO:0005671~Ada2/Gcn5/Ada3 transcription activator complex	2	1.85185	0.0810671	KAT2B, TADA3	97	16	18224	23.4845	1	0.926919	0.900087		KEGG_PATHWAY	hsa04110:Cell cycle	3	4.22535	0.0791135	PRKDC, MCM4, E2F5	27	124	6879	6.16398	0.986237	1	1
GOTERM_CC_DIRECT	GO:0005671~Ada2/Gcn5/Ada3 transcription activator complex	2	1.85185	0.0810671	KAT2B, TADA3	97	16	18224	23.4845	1	1	1		GOTERM_BP_ALL	GO:0010557~positive regulation of macromolecule biosynthetic process	11	15.493	0.0791646	ARFGEF1, NCOA2, COPS5, SOX17, HEY1, CEBPD, ASPH, PRKDC, CHD7, TCEB1, E2F5	65	1597	16792	1.77941	1	1	1
GOTERM_MF_ALL	GO:0046965~retinoid X receptor binding	2	1.85185	0.0812012	RARB, PPARG	96	15	16881	23.4458	1	1	1		GOTERM_BP_ALL	GO:0070588~calcium ion transmembrane transport	4	5.6338	0.0796227	LYN, ASPH, CHD7, JPH1	65	264	16792	3.91422	1	1	1
GOTERM_MF_DIRECT	GO:0046965~retinoid X receptor binding	2	1.85185	0.0812012	RARB, PPARG	96	15	16881	23.4458	1	1	1		GOTERM_BP_ALL	GO:0071495~cellular response to endogenous stimulus	9	12.6761	0.0799769	LYN, SDCBP, NCOA2, HEY1, PRKDC, CA2, ATP6V1H, ATP6V0D2, SPIDR	65	1185	16792	1.96206	1	1	1
GOTERM_MF_FAT	GO:0046965~retinoid X receptor binding	2	1.85185	0.0820061	RARB, PPARG	89	15	15478	23.188	1	1	1		GOTERM_BP_FAT	GO:0015031~protein transport	12	16.9014	0.0804521	LYN, ARFGEF1, RAB2A, SDCBP, LYPLA1, TRAM1, SNX16, ASPH, ATP6V1H, RGS20, PEX2, ATP6V0D2	63	1860	16650	1.70507	1	1	1
GOTERM_CC_ALL	GO:0031988~membrane-bounded vesicle	26	24.0741	0.0829349	ARF4, GBE1, HDAC11, BRK1, XPC, PLOD2, ABHD6, PDHB, FHIT, CHL1, CAPN7, RPL14, FLNB, RPL15, SEC13, CTDSPL, RPSA, ARPC4, SYN2, TBC1D5, PLSCR4, CTNNB1, TKT, RAB5A, PLCD1, ARL8B	97	3611	18224	1.35275	1	0.926919	0.900087		GOTERM_BP_FAT	GO:0030163~protein catabolic process	7	9.85915	0.0804862	SDCBP, UBE2W, SOX17, UBXN2B, UBE2V2, WWP1, TCEB1	63	811	16650	2.28113	1	1	1
GOTERM_MF_ALL	GO:0097159~organic cyclic compound binding	42	38.8889	0.0846583	TOP2B, ARF4, OXNAD1, RPL32, SATB1, OGG1, THUMPD3, XPC, NR2C2, TSEN2, FHIT, NKIRAS1, RPL14, HESX1, FLNB, RPL15, ZNF621, RPP14, ZNF620, BRPF1, UBE2E1, SETMAR, UBE2E2, RPSA, MLH1, SYN2, LSM3, KAT2B, ZNF619, TTLL3, ACOX2, BHLHE40, RPUSD3, MKRN2, RARB, CTNNB1, PPARG, RAF1, RAB5A, EIF1B, RAD18, ARL8B	96	6052	16881	1.22033	1	1	1		GOTERM_BP_ALL	GO:0010469~regulation of receptor activity	3	4.22535	0.0811328	NCOA2, ASPH, JPH1	65	124	16792	6.25012	1	1	1
GOTERM_BP_ALL	GO:0019083~viral transcription	4	3.7037	0.0852778	RPL32, RPL14, RPSA, RPL15	97	181	16792	3.82571	1	1	1		GOTERM_BP_FAT	GO:0051641~cellular localization	15	21.1268	0.0813503	LYN, RAB2A, LYPLA1, TRAM1, CHD7, PEX2, TERF1, JPH1, SPIDR, SDCBP, SNX16, ASPH, TGS1, RRS1, RGS20	63	2541	16650	1.56013	1	1	1
GOTERM_MF_ALL	GO:0004549~tRNA-specific ribonuclease activity	2	1.85185	0.0863764	TSEN2, RPP14	96	16	16881	21.9805	1	1	1		GOTERM_BP_ALL	GO:0019219~regulation of nucleobase-containing compound metabolic process	22	30.9859	0.0814009	NCOA2, CEBPD, PRKDC, CHD7, ZBTB10, WWP1, PEX2, BHLHE22, TERF1, ZFHX4, SPIDR, COPS5, SOX17, HEY1, ASPH, ZNF704, TGS1, UBE2V2, TCEA1, RGS20, TCEB1, E2F5	65	4104	16792	1.38486	1	1	1
GOTERM_BP_FAT	GO:0019083~viral transcription	4	3.7037	0.0869516	RPL32, RPL14, RPSA, RPL15	97	181	16650	3.79336	1	1	1		GOTERM_BP_FAT	GO:0042592~homeostatic process	11	15.493	0.0814887	LYN, ASPH, PRKDC, CA2, TTPA, CHD7, ATP6V1H, OPRK1, TERF1, JPH1, ATP6V0D2	63	1645	16650	1.76726	1	1	1
GOTERM_MF_FAT	GO:0004549~tRNA-specific ribonuclease activity	2	1.85185	0.0872304	TSEN2, RPP14	89	16	15478	21.7388	1	1	1		GOTERM_BP_ALL	GO:0060255~regulation of macromolecule metabolic process	29	40.8451	0.0816124	CEBPD, PRKDC, CHD7, BHLHE22, SDCBP, SOX17, FAM150A, HEY1, ZNF704, TGS1, RGS20, TCEB1, E2F5, ARFGEF1, LYN, NCOA2, ZBTB10, WWP1, OPRK1, PEX2, TERF1, SPIDR, ZFHX4, COPS5, ASPH, UBE2V2, PI15, TCEA1, NSMAF	65	5815	16792	1.28836	1	1	1
GOTERM_CC_FAT	GO:0005671~Ada2/Gcn5/Ada3 transcription activator complex	2	1.85185	0.0876446	KAT2B, TADA3	84	16	14527	21.6176	1	1	1		GOTERM_BP_FAT	GO:0051240~positive regulation of multicellular organismal process	10	14.0845	0.0818678	LYN, SDCBP, SOX17, CEBPD, FAM150A, PRKDC, CA2, CHD7, UBE2V2, LY96	63	1431	16650	1.84686	1	1	1
GOTERM_BP_ALL	GO:0000712~resolution of meiotic recombination intermediates	2	1.85185	0.0876903	TOP2B, MLH1	97	16	16792	21.6392	1	1	1		GOTERM_BP_ALL	GO:0010556~regulation of macromolecule biosynthetic process	22	30.9859	0.0819221	ARFGEF1, NCOA2, CEBPD, PRKDC, CHD7, ZBTB10, WWP1, PEX2, BHLHE22, TERF1, ZFHX4, COPS5, SOX17, HEY1, ASPH, ZNF704, TGS1, TCEA1, RGS20, TCEB1, E2F5, NSMAF	65	4107	16792	1.38384	1	1	1
GOTERM_BP_DIRECT	GO:0000712~resolution of meiotic recombination intermediates	2	1.85185	0.0876903	TOP2B, MLH1	97	16	16792	21.6392	1	1	1		GOTERM_BP_FAT	GO:0030326~embryonic limb morphogenesis	3	4.22535	0.0823085	IMPAD1, RDH10, CHD7	63	128	16650	6.1942	1	1	1
GOTERM_BP_FAT	GO:0000712~resolution of meiotic recombination intermediates	2	1.85185	0.0884064	TOP2B, MLH1	97	16	16650	21.4562	1	1	1		GOTERM_BP_FAT	GO:0035113~embryonic appendage morphogenesis	3	4.22535	0.0823085	IMPAD1, RDH10, CHD7	63	128	16650	6.1942	1	1	1
GOTERM_CC_DIRECT	GO:0005737~cytoplasm	35	32.4074	0.0893594	TOP2B, NGLY1, ASB14, THUMPD3, XPC, TSEN2, FHIT, ROBO1, TATDN2, NKIRAS1, CAPN7, DPH3, RPL14, FLNB, SRGAP3, ERC2, RPP14, ATG7, LMCD1, BRPF1, IQSEC1, OXSM, SSUH2, SLC6A11, RPSA, IL17RE, TTLL3, RARB, CTNNB1, RAF1, RAB5A, MYD88, RAD18, PLCD1, ARL8B	97	5222	18224	1.25922	1	1	1		GOTERM_BP_ALL	GO:0044260~cellular macromolecule metabolic process	39	54.9296	0.0825969	UBXN2B, CEBPD, PRKDC, CHD7, MRPL15, BHLHE22, SDCBP, VCPIP1, SOX17, FAM150A, HEY1, ZNF704, TGS1, RRS1, RGS20, TCEB1, CPNE3, E2F5, PCMTD1, ARFGEF1, LYN, NCOA2, LYPLA1, ZBTB10, WWP1, OPRK1, PEX2, TERF1, SPIDR, ZFHX4, UBE2W, COPS5, ASPH, LACTB2, IMPAD1, UBE2V2, PI15, TCEA1, MCM4	65	8387	16792	1.20129	1	1	1
GOTERM_BP_ALL	GO:0006399~tRNA metabolic process	4	3.7037	0.0896557	RPUSD3, THUMPD3, TSEN2, RPP14	97	185	16792	3.74299	1	1	1		GOTERM_BP_ALL	GO:0007204~positive regulation of cytosolic calcium ion concentration	4	5.6338	0.0831553	LYN, ASPH, CHD7, JPH1	65	269	16792	3.84146	1	1	1
GOTERM_BP_ALL	GO:0016071~mRNA metabolic process	8	7.40741	0.0900178	RPL32, PDE12, RPL14, RPSA, RPL15, MLH1, TSEN2, LSM3	97	672	16792	2.06087	1	1	1		GOTERM_BP_ALL	GO:0006259~DNA metabolic process	8	11.2676	0.0834672	UBE2W, COPS5, PRKDC, UBE2V2, TCEA1, MCM4, TERF1, SPIDR	65	995	16792	2.07709	1	1	1
GOTERM_MF_ALL	GO:0003712~transcription cofactor activity	7	6.48148	0.0910363	KAT2B, BHLHE40, TADA3, CTNNB1, PPARG, NR2C2, LMCD1	96	552	16881	2.2299	1	1	1		GOTERM_MF_ALL	GO:0003690~double-stranded DNA binding	7	9.85915	0.0838658	NCOA2, HEY1, CEBPD, PRKDC, ZNF704, CHD7, TERF1	65	805	16881	2.25833	1	1	1
GOTERM_MF_ALL	GO:0004896~cytokine receptor activity	3	2.77778	0.0913418	IL17RE, IL17RD, IL17RC	96	90	16881	5.86146	1	1	1		GOTERM_BP_FAT	GO:0010646~regulation of cell communication	17	23.9437	0.0840846	LYN, ARFGEF1, NCOA2, CHD7, OPRK1, LY96, JPH1, PREX2, SDCBP, COPS5, SOX17, HEY1, ASPH, FAM150A, CA2, RGS20, PAG1	63	3020	16650	1.4877	1	1	1
GOTERM_BP_FAT	GO:0006399~tRNA metabolic process	4	3.7037	0.0914037	RPUSD3, THUMPD3, TSEN2, RPP14	97	185	16650	3.71134	1	1	1		GOTERM_BP_DIRECT	GO:0016233~telomere capping	2	2.8169	0.0841347	PRKDC, TERF1	65	23	16792	22.4642	1	1	1
GOTERM_MF_ALL	GO:0003713~transcription coactivator activity	5	4.62963	0.091641	KAT2B, TADA3, CTNNB1, PPARG, NR2C2	96	303	16881	2.90171	1	1	1		GOTERM_BP_ALL	GO:0030326~embryonic limb morphogenesis	3	4.22535	0.0856541	IMPAD1, RDH10, CHD7	65	128	16792	6.05481	1	1	1
GOTERM_MF_FAT	GO:0097159~organic cyclic compound binding	42	38.8889	0.091836	TOP2B, ARF4, OXNAD1, RPL32, SATB1, OGG1, THUMPD3, XPC, NR2C2, TSEN2, FHIT, NKIRAS1, RPL14, HESX1, FLNB, RPL15, ZNF621, RPP14, ZNF620, BRPF1, UBE2E1, SETMAR, UBE2E2, RPSA, MLH1, SYN2, LSM3, KAT2B, ZNF619, TTLL3, ACOX2, BHLHE40, RPUSD3, MKRN2, RARB, CTNNB1, PPARG, RAF1, RAB5A, EIF1B, RAD18, ARL8B	89	6052	15478	1.20691	1	1	1		GOTERM_BP_ALL	GO:0035113~embryonic appendage morphogenesis	3	4.22535	0.0856541	IMPAD1, RDH10, CHD7	65	128	16792	6.05481	1	1	1
GOTERM_CC_FAT	GO:0000123~histone acetyltransferase complex	3	2.77778	0.0918912	KAT2B, BRPF1, TADA3	84	89	14527	5.82945	1	1	1		GOTERM_BP_ALL	GO:0031323~regulation of cellular metabolic process	29	40.8451	0.0861818	CEBPD, PRKDC, CHD7, BHLHE22, SDCBP, SOX17, FAM150A, HEY1, ZNF704, TGS1, RGS20, TCEB1, E2F5, ARFGEF1, LYN, NCOA2, ZBTB10, WWP1, OPRK1, PEX2, TERF1, SPIDR, ZFHX4, COPS5, ASPH, UBE2V2, PI15, TCEA1, NSMAF	65	5844	16792	1.28197	1	1	1
GOTERM_CC_FAT	GO:0030017~sarcomere	4	3.7037	0.0927067	KAT2B, CTNNB1, FLNB, RPL15	84	188	14527	3.67958	1	1	1		GOTERM_BP_ALL	GO:0006974~cellular response to DNA damage stimulus	7	9.85915	0.0863065	LYN, UBE2W, COPS5, PRKDC, UBE2V2, TCEA1, SPIDR	65	807	16792	2.24085	1	1	1
GOTERM_MF_FAT	GO:0004896~cytokine receptor activity	3	2.77778	0.0928982	IL17RE, IL17RD, IL17RC	89	90	15478	5.797	1	1	1		GOTERM_BP_FAT	GO:2000112~regulation of cellular macromolecule biosynthetic process	21	29.5775	0.0863462	ARFGEF1, NCOA2, CEBPD, PRKDC, CHD7, ZBTB10, WWP1, PEX2, BHLHE22, TERF1, ZFHX4, COPS5, SOX17, HEY1, ASPH, ZNF704, TGS1, TCEA1, RGS20, TCEB1, E2F5	63	3991	16650	1.39063	1	1	1
GOTERM_BP_DIRECT	GO:0032331~negative regulation of chondrocyte differentiation	2	1.85185	0.0929109	RARB, CTNNB1	97	17	16792	20.3663	1	1	1		GOTERM_CC_DIRECT	GO:0000784~nuclear chromosome, telomeric region	3	4.22535	0.0870058	PRKDC, MCM4, TERF1	70	130	18224	6.00791	0.999982	1	1
GOTERM_BP_FAT	GO:0016071~mRNA metabolic process	8	7.40741	0.0931265	RPL32, PDE12, RPL14, RPSA, RPL15, MLH1, TSEN2, LSM3	97	672	16650	2.04345	1	1	1		GOTERM_CC_ALL	GO:0033176~proton-transporting V-type ATPase complex	2	2.8169	0.0870729	ATP6V1H, ATP6V0D2	70	24	18224	21.6952	1	1	1
GOTERM_CC_FAT	GO:0044391~ribosomal subunit	4	3.7037	0.093831	RPL32, RPL14, RPSA, RPL15	84	189	14527	3.66012	1	1	1		GOTERM_BP_ALL	GO:0051254~positive regulation of RNA metabolic process	10	14.0845	0.0870791	NCOA2, COPS5, SOX17, HEY1, CEBPD, ASPH, PRKDC, CHD7, TCEB1, E2F5	65	1415	16792	1.82571	1	1	1
GOTERM_CC_ALL	GO:0044449~contractile fiber part	4	3.7037	0.0940459	KAT2B, CTNNB1, FLNB, RPL15	97	205	18224	3.66588	1	0.97629	0.948029		GOTERM_BP_ALL	GO:0030163~protein catabolic process	7	9.85915	0.0878921	SDCBP, UBE2W, SOX17, UBXN2B, UBE2V2, WWP1, TCEB1	65	811	16792	2.2298	1	1	1
GOTERM_MF_FAT	GO:0003713~transcription coactivator activity	5	4.62963	0.0941227	KAT2B, TADA3, CTNNB1, PPARG, NR2C2	89	303	15478	2.8698	1	1	1		GOTERM_BP_FAT	GO:0061311~cell surface receptor signaling pathway involved in heart development	2	2.8169	0.089111	SOX17, HEY1	63	25	16650	21.1429	1	1	1
GOTERM_MF_FAT	GO:0003712~transcription cofactor activity	7	6.48148	0.0941811	KAT2B, BHLHE40, TADA3, CTNNB1, PPARG, NR2C2, LMCD1	89	552	15478	2.20538	1	1	1		GOTERM_CC_ALL	GO:0000784~nuclear chromosome, telomeric region	3	4.22535	0.0892905	PRKDC, MCM4, TERF1	70	132	18224	5.91688	1	1	1
GOTERM_CC_ALL	GO:1990234~transferase complex	8	7.40741	0.0949436	KAT2B, BRPF1, TBC1D5, TADA3, UBE2E1, ASB14, VHL, RAD18	97	739	18224	2.03384	1	0.97629	0.948029		GOTERM_BP_ALL	GO:0061311~cell surface receptor signaling pathway involved in heart development	2	2.8169	0.0911125	SOX17, HEY1	65	25	16792	20.6671	1	1	1
GOTERM_BP_ALL	GO:0006612~protein targeting to membrane	4	3.7037	0.0952586	RPL32, RPL14, RPSA, RPL15	97	190	16792	3.64449	1	1	1		GOTERM_CC_FAT	GO:0033176~proton-transporting V-type ATPase complex	2	2.8169	0.0916174	ATP6V1H, ATP6V0D2	59	24	14527	20.5184	1	1	1
GOTERM_BP_ALL	GO:0009059~macromolecule biosynthetic process	37	34.2593	0.0963684	TOP2B, ARF4, RPL32, SATB1, GBE1, OGG1, HDAC11, NR2C2, FHIT, CAND2, RPL14, HESX1, LRRFIP2, VHL, RPL15, ZNF621, ZNF620, ATG7, LMCD1, BRPF1, EAF1, SETMAR, RPSA, CIDEC, SLC25A38, KAT2B, ZNF619, GORASP1, BHLHE40, TADA3, RARB, CTNNB1, PPARG, RAF1, EIF1B, MYD88, VGLL4	97	5175	16792	1.23772	1	1	1		GOTERM_BP_FAT	GO:0010033~response to organic substance	16	22.5352	0.0917975	LYN, NCOA2, PRKDC, OPRK1, LY96, SPIDR, SDCBP, UBE2W, COPS5, HEY1, ASPH, CA2, ATP6V1H, RGS20, CPNE3, ATP6V0D2	63	2822	16650	1.49843	1	1	1
GOTERM_MF_DIRECT	GO:0003697~single-stranded DNA binding	3	2.77778	0.0965382	SETMAR, XPC, MLH1	96	93	16881	5.67238	1	1	1		GOTERM_BP_ALL	GO:0015031~protein transport	12	16.9014	0.0918934	LYN, ARFGEF1, RAB2A, SDCBP, LYPLA1, TRAM1, SNX16, ASPH, ATP6V1H, RGS20, PEX2, ATP6V0D2	65	1860	16792	1.6667	1	1	1
GOTERM_BP_DIRECT	GO:0042493~response to drug	5	4.62963	0.096605	OGG1, CTNNB1, XPC, SLC6A11, PPARG	97	304	16792	2.84726	1	1	1		GOTERM_BP_ALL	GO:0051240~positive regulation of multicellular organismal process	10	14.0845	0.0918936	LYN, SDCBP, SOX17, CEBPD, FAM150A, PRKDC, CA2, CHD7, UBE2V2, LY96	65	1431	16792	1.8053	1	1	1
GOTERM_BP_ALL	GO:0007420~brain development	8	7.40741	0.0966068	TOP2B, ARF4, HESX1, RARB, CTNNB1, SLC6A11, NR2C2, ROBO1	97	684	16792	2.02472	1	1	1		GOTERM_BP_FAT	GO:0045597~positive regulation of cell differentiation	7	9.85915	0.0920365	LYN, SDCBP, SOX17, CEBPD, FAM150A, CA2, UBE2V2	63	841	16650	2.19976	1	1	1
GOTERM_MF_ALL	GO:0030275~LRR domain binding	2	1.85185	0.0966406	LRRFIP2, ROBO1	96	18	16881	19.5382	1	1	1		GOTERM_BP_ALL	GO:0051171~regulation of nitrogen compound metabolic process	23	32.3944	0.0921261	NCOA2, CEBPD, PRKDC, CHD7, ZBTB10, WWP1, PEX2, BHLHE22, TERF1, ZFHX4, SPIDR, COPS5, SOX17, HEY1, ASPH, ZNF704, TGS1, UBE2V2, TCEA1, RGS20, TCEB1, E2F5, NSMAF	65	4404	16792	1.34918	1	1	1
GOTERM_MF_DIRECT	GO:0005328~neurotransmitter:sodium symporter activity	2	1.85185	0.0966406	SLC6A6, SLC6A11	96	18	16881	19.5382	1	1	1		GOTERM_BP_ALL	GO:0042592~homeostatic process	11	15.493	0.0922684	LYN, ASPH, PRKDC, CA2, TTPA, CHD7, ATP6V1H, OPRK1, TERF1, JPH1, ATP6V0D2	65	1645	16792	1.72749	1	1	1
GOTERM_BP_FAT	GO:0006612~protein targeting to membrane	4	3.7037	0.0971003	RPL32, RPL14, RPSA, RPL15	97	190	16650	3.61367	1	1	1		GOTERM_BP_FAT	GO:0010880~regulation of release of sequestered calcium ion into cytosol by sarcoplasmic reticulum	2	2.8169	0.092508	ASPH, CHD7	63	26	16650	20.3297	1	1	1
GOTERM_BP_ALL	GO:0019080~viral gene expression	4	3.7037	0.0975394	RPL32, RPL14, RPSA, RPL15	97	192	16792	3.60653	1	1	1		GOTERM_BP_FAT	GO:0007169~transmembrane receptor protein tyrosine kinase signaling pathway	6	8.4507	0.0931062	LYN, SDCBP, ATP6V1H, CPNE3, ATP6V0D2, PAG1	63	648	16650	2.44709	1	1	1
GOTERM_MF_FAT	GO:0030275~LRR domain binding	2	1.85185	0.097591	LRRFIP2, ROBO1	89	18	15478	19.3233	1	1	1		GOTERM_BP_FAT	GO:0051235~maintenance of location	4	5.6338	0.0936068	LYN, ASPH, CHD7, JPH1	63	290	16650	3.64532	1	1	1
INTERPRO	IPR000175:Sodium:neurotransmitter symporter	2	1.85185	0.097605	SLC6A6, SLC6A11	101	19	18559	19.3424	1	1	1		KEGG_PATHWAY	hsa04120:Ubiquitin mediated proteolysis	3	4.22535	0.0938357	UBE2W, WWP1, TCEB1	27	137	6879	5.57908	0.994047	1	1
GOTERM_CC_ALL	GO:1902493~acetyltransferase complex	3	2.77778	0.097629	KAT2B, BRPF1, TADA3	97	100	18224	5.63629	1	0.97629	0.948029		GOTERM_BP_FAT	GO:0048878~chemical homeostasis	8	11.2676	0.0939217	LYN, ASPH, CA2, TTPA, CHD7, ATP6V1H, JPH1, ATP6V0D2	63	1049	16650	2.01552	1	1	1
GOTERM_CC_ALL	GO:0031248~protein acetyltransferase complex	3	2.77778	0.097629	KAT2B, BRPF1, TADA3	97	100	18224	5.63629	1	0.97629	0.948029		GOTERM_MF_ALL	GO:0046961~proton-transporting ATPase activity, rotational mechanism	2	2.8169	0.094106	ATP6V1H, ATP6V0D2	65	26	16881	19.9775	1	1	1
GOTERM_BP_ALL	GO:0019221~cytokine-mediated signaling pathway	7	6.48148	0.0976556	JAGN1, PPARG, IL17RE, IL17RD, IL17RC, MYD88, ROBO1	97	554	16792	2.18735	1	1	1		GOTERM_MF_DIRECT	GO:0046961~proton-transporting ATPase activity, rotational mechanism	2	2.8169	0.094106	ATP6V1H, ATP6V0D2	65	26	16881	19.9775	1	1	1
GOTERM_BP_DIRECT	GO:0061512~protein localization to cilium	2	1.85185	0.098102	ARF4, TTC21A	97	18	16792	19.2348	1	1	1		GOTERM_BP_FAT	GO:0023051~regulation of signaling	17	23.9437	0.0944499	LYN, ARFGEF1, NCOA2, CHD7, OPRK1, LY96, JPH1, PREX2, SDCBP, COPS5, SOX17, HEY1, ASPH, FAM150A, CA2, RGS20, PAG1	63	3070	16650	1.46347	1	1	1
GOTERM_BP_ALL	GO:0008104~protein localization	20	18.5185	0.0989361	ARF4, JAGN1, SEC13, RPL32, OGG1, TTC21A, RPSA, IL17RC, CHCHD4, TBC1D5, GORASP1, DPH3, RPL14, CTNNB1, FLNB, PPARG, RPL15, RAF1, ATG7, RAB5A	97	2448	16792	1.41433	1	1	1		GOTERM_BP_ALL	GO:0010880~regulation of release of sequestered calcium ion into cytosol by sarcoplasmic reticulum	2	2.8169	0.0945817	ASPH, CHD7	65	26	16792	19.8722	1	1	1
GOTERM_BP_FAT	GO:0019080~viral gene expression	4	3.7037	0.0994189	RPL32, RPL14, RPSA, RPL15	97	192	16650	3.57603	1	1	1		GOTERM_BP_FAT	GO:0051480~regulation of cytosolic calcium ion concentration	4	5.6338	0.0950783	LYN, ASPH, CHD7, JPH1	63	292	16650	3.62035	1	1	1
GOTERM_BP_FAT	GO:0007420~brain development	8	7.40741	0.0999002	TOP2B, ARF4, HESX1, RARB, CTNNB1, SLC6A11, NR2C2, ROBO1	97	684	16650	2.0076	1	1	1		GOTERM_BP_ALL	GO:0051641~cellular localization	15	21.1268	0.0951858	LYN, RAB2A, LYPLA1, TRAM1, CHD7, PEX2, TERF1, JPH1, SPIDR, SDCBP, SNX16, ASPH, TGS1, RRS1, RGS20	65	2541	16792	1.52502	1	1	1
														GOTERM_CC_DIRECT	GO:0005634~nucleus	27	38.0282	0.0953993	UBXN2B, CEBPD, CHD7, BHLHE22, SDCBP, SOX17, HEY1, RDH10, ZNF704, TGS1, RRS1, RGS20, CPNE3, E2F5, LYN, RAB2A, NCOA2, WWP1, TERF1, ZFHX4, ARMC1, UBE2W, COPS5, UBE2V2, TCEA1, MCM4, TOX	70	5415	18224	1.29811	0.999994	1	1
														GOTERM_BP_FAT	GO:0070304~positive regulation of stress-activated protein kinase signaling cascade	3	4.22535	0.0958256	LYN, SDCBP, OPRK1	63	140	16650	5.66327	1	1	1
														GOTERM_BP_FAT	GO:0090383~phagosome acidification	2	2.8169	0.0958926	ATP6V1H, ATP6V0D2	63	27	16650	19.5767	1	1	1
														GOTERM_BP_FAT	GO:0060314~regulation of ryanodine-sensitive calcium-release channel activity	2	2.8169	0.0958926	ASPH, JPH1	63	27	16650	19.5767	1	1	1
														GOTERM_MF_FAT	GO:0046983~protein dimerization activity	9	12.6761	0.0972442	SDCBP, NCOA2, SOX17, HEY1, CEBPD, IMPA1, BHLHE22, E2F5, TERF1	64	1160	15478	1.87637	1	1	1
														GOTERM_BP_FAT	GO:0051603~proteolysis involved in cellular protein catabolic process	6	8.4507	0.0973298	SDCBP, UBE2W, UBXN2B, UBE2V2, WWP1, TCEB1	63	657	16650	2.41357	1	1	1
														KEGG_PATHWAY	hsa04966:Collecting duct acid secretion	2	2.8169	0.0973651	CA2, ATP6V0D2	27	27	6879	18.8724	0.99514	1	1
														GOTERM_CC_FAT	GO:0000784~nuclear chromosome, telomeric region	3	4.22535	0.0975279	PRKDC, MCM4, TERF1	59	132	14527	5.59592	1	1	1
														GOTERM_BP_ALL	GO:0060314~regulation of ryanodine-sensitive calcium-release channel activity	2	2.8169	0.0980379	ASPH, JPH1	65	27	16792	19.1362	1	1	1
														GOTERM_BP_ALL	GO:0090383~phagosome acidification	2	2.8169	0.0980379	ATP6V1H, ATP6V0D2	65	27	16792	19.1362	1	1	1
														GOTERM_BP_DIRECT	GO:0090383~phagosome acidification	2	2.8169	0.0980379	ATP6V1H, ATP6V0D2	65	27	16792	19.1362	1	1	1
														GOTERM_BP_FAT	GO:0030534~adult behavior	3	4.22535	0.0981375	PREX2, CHD7, OPRK1	63	142	16650	5.5835	1	1	1
														GOTERM_BP_ALL	GO:0051235~maintenance of location	4	5.6338	0.0987107	LYN, ASPH, CHD7, JPH1	65	290	16792	3.56329	1	1	1
														GOTERM_BP_ALL	GO:0019222~regulation of metabolic process	30	42.2535	0.0989516	CEBPD, PRKDC, CHD7, BHLHE22, SDCBP, SOX17, FAM150A, HEY1, ZNF704, TGS1, RGS20, TCEB1, E2F5, ARFGEF1, LYN, NCOA2, LYPLA1, ZBTB10, WWP1, OPRK1, PEX2, TERF1, SPIDR, ZFHX4, COPS5, ASPH, UBE2V2, PI15, TCEA1, NSMAF	65	6171	16792	1.2559	1	1	1
														GOTERM_BP_ALL	GO:0070304~positive regulation of stress-activated protein kinase signaling cascade	3	4.22535	0.0996555	LYN, SDCBP, OPRK1	65	140	16792	5.53582	1	1	1
														GOTERM_BP_ALL	GO:0010646~regulation of cell communication	17	23.9437	0.0998416	LYN, ARFGEF1, NCOA2, CHD7, OPRK1, LY96, JPH1, PREX2, SDCBP, COPS5, SOX17, HEY1, ASPH, FAM150A, CA2, RGS20, PAG1	65	3020	16792	1.45422	1	1	1

## Sheet: TableS7
TableS7: Enrichment analysis for subtype-specific METexp genes in the IntSub1 (left) and the IntSub2 (right)
IntSub1														IntSub2
Category	Term	Count	%	PValue	Genes	List Total	Pop Hits	Pop Total	Fold Enrichment	Bonferroni	Benjamini	FDR		Category	Term	Count	%	PValue	Genes	List Total	Pop Hits	Pop Total	Fold Enrichment	Bonferroni	Benjamini	FDR
GOTERM_BP_ALL	GO:0002376~immune system process	125	25.7202	2.10676e-13	CD84, IL1RN, SPI1, GPR65, PROS1, UBE2D3, IKZF1, RBPJ, SLA2, EPS8, STK10, GRAP2, TNFRSF8, NBN, CD93, CD300A, IGFBP2, CD180, RC3H1, TAP1, PRKCA, RUNX1, CHIT1, CLEC4A, DOK2, MELK, ADAM15, CD8A, CD109, ADAM9, CD226, CD300C, CFB, CD101, SHMT2, PRKDC, HTRA1, TAPBPL, LY9, C2, CD300LB, HMOX1, NLRP3, ATP6V1H, MBP, NLRP1, CD300LF, PAG1, SLAMF1, SRPK2, LYN, HSPA9, APOBEC3D, XRCC5, FZD7, PRG2, ISG20, PTPRC, …	445	2465	16792	1.91353	1.14779e-09	1.14755e-09	1.0932e-09		GOTERM_CC_ALL	GO:0043226~organelle	269	78.655	1.18224e-07	HDAC11, WIPF3, TESK2, GPATCH1, THUMPD3, IKZF4, LIPE, GOLGA4, EDNRB, MPRIP, AKT2, CDK20, RPL37, BTRC, PDK2, GAMT, HEMK1, MBNL1, MEF2C, DDX11, RPL22, ENTPD6, PRKCD, MTUS1, TOMM20L, ALG3, ARMC3, ZNF836, UQCRC1, RPL24, SERPING1, TTLL11, OBSL1, CUTA, IGSF8, ZNF154, HKR1, SDC4, DCUN1D1, PGBD1, APH1B, HLTF, FDFT1, RBM11, B3GALNT1, GSTM2, IQSEC1, TIPARP, TNFSF13, FZD6, IRF2BP2, NR1D2, MINA, PHC3, ELL2, P…	318	13154	18224	1.17196	6.20659e-05	6.20678e-05	6.07673e-05
GOTERM_BP_ALL	GO:0048583~regulation of response to stimulus	157	32.3045	2.77663e-11	CD84, IL1RN, TRIO, GPR65, PDCD6, PROS1, UBE2D3, ULK4, RBPJ, SLA2, EPS8, GRAP2, PLCE1, NBN, PLXNC1, SEMA6B, PDGFRB, CD300A, F2R, IGFBP2, CD180, RC3H1, PRKCA, CLEC4A, TIAM1, ARC, CD8A, CD109, SPATA13, UBE2V2, ADAM9, CD226, CD300C, CFB, LRPAP1, RTEL1, PRKDC, HTRA1, ARHGAP15, C2, PIK3R5, RNF213, BAG2, NACC2, CD300LB, HMOX1, NLRP3, ATP6V1H, NLRP1, CD300LF, SRGAP1, PAG1, BCL9L, SLAMF1, ATP6V1C2, LYN, F…	445	3636	16792	1.62936	1.51243e-07	7.56215e-08	7.20397e-08		GOTERM_CC_ALL	GO:0043227~membrane-bounded organelle	251	73.3918	1.76587e-06	HDAC11, TESK2, GPATCH1, THUMPD3, IKZF4, GOLGA4, EDNRB, AKT2, CDK20, BTRC, PDK2, GAMT, HEMK1, MBNL1, MEF2C, DDX11, RPL22, ENTPD6, PRKCD, MTUS1, TOMM20L, ALG3, ARMC3, ZNF836, UQCRC1, RPL24, SERPING1, OBSL1, CUTA, IGSF8, ZNF154, HKR1, SDC4, DCUN1D1, PGBD1, APH1B, HLTF, FDFT1, RBM11, B3GALNT1, GSTM2, IQSEC1, TIPARP, TNFSF13, FZD6, IRF2BP2, NR1D2, MINA, PHC3, ELL2, PBX1, MLLT11, QARS, ACER3, EZH1, BAP…	318	12209	18224	1.17818	0.000926653	0.000463541	0.000453828
GOTERM_BP_ALL	GO:0048518~positive regulation of biological process	200	41.1523	1.62795e-09	SCOC, SPARC, SPI1, TRIO, IKZF1, SLA2, RBPJ, EPS8, BAIAP2L2, CNST, PLCE1, RC3H1, PRKCA, ANK1, RUNX1, TIAM1, ARC, GUF1, CD226, CFB, CD101, RTEL1, SLC45A3, SHMT2, PRKDC, LY9, C2, PIK3R5, GRIN2A, HMOX1, PAG1, ATP6V1C2, SLAMF1, SRPK2, LYN, EGR2, ST8SIA1, XRCC5, FZD7, PRG2, STAM, NR2F2, TPX2, CD27, CDK13, LGMN, COL18A1, HIP1, ARPC1B, PTPRJ, AACS, HEY1, SH3PXD2B, FFAR3, TNFAIP8L3, CTSC, HAVCR2, NCOA2, P…	445	5285	16792	1.428	8.8674e-06	2.95581e-06	2.81581e-06		GOTERM_CC_ALL	GO:0043229~intracellular organelle	248	72.5146	3.94527e-06	HDAC11, WIPF3, TESK2, GPATCH1, THUMPD3, IKZF4, LIPE, GOLGA4, EDNRB, MPRIP, AKT2, CDK20, RPL37, BTRC, PDK2, GAMT, HEMK1, MBNL1, MEF2C, DDX11, RPL22, ENTPD6, PRKCD, MTUS1, TOMM20L, ALG3, ARMC3, ZNF836, UQCRC1, RPL24, SERPING1, TTLL11, OBSL1, ZNF154, HKR1, SDC4, DCUN1D1, PGBD1, APH1B, HLTF, FDFT1, RBM11, B3GALNT1, GSTM2, IQSEC1, TIPARP, TNFSF13, FZD6, IRF2BP2, NR1D2, MINA, PHC3, ELL2, PBX1, MLLT11, …	318	12099	18224	1.17468	0.00206913	0.000690422	0.000675956
GOTERM_BP_ALL	GO:0048584~positive regulation of response to stimulus	98	20.1646	3.2878e-09	GPR65, UBE2D3, RBPJ, SLA2, EPS8, GRAP2, PLCE1, PDGFRB, CD300A, F2R, CD180, RC3H1, PRKCA, CLEC4A, TIAM1, ARC, CD8A, UBE2V2, ADAM9, CD226, CFB, C2, PIK3R5, NACC2, HMOX1, NLRP3, PAG1, SLAMF1, ATP6V1C2, LYN, FZD7, STAM, BMP7, PTPRC, NF1, UBE2N, CD27, LAT, LGMN, FGFR1, HIP1, YWHAB, ITGB3, ARPC1B, PLEK, PTPRJ, PKD2, FFAR3, TNFAIP8L3, CTSC, HAVCR2, CAMK1D, GPX1, PARP1, SH2D3C, IL16, IRAK3, LIME1, TIRAP,…	445	2030	16792	1.82168	1.79085e-05	4.18363e-06	3.98547e-06		GOTERM_CC_ALL	GO:0005622~intracellular	279	81.5789	5.66922e-06	HDAC11, WIPF3, DIXDC1, TESK2, GPATCH1, THUMPD3, IKZF4, LIPE, GOLGA4, EDNRB, MPRIP, AKT2, CDK20, RPL37, BTRC, PDK2, GAMT, HEMK1, MBNL1, MEF2C, DDX11, RPL22, ENTPD6, PRKCD, MTUS1, TOMM20L, ALG3, KIAA1217, RBP7, RNF123, PPP1R3C, ARMC3, ZNF836, UQCRC1, RPL24, SERPING1, TTLL11, OBSL1, ZNF154, HKR1, SDC4, DCUN1D1, PGBD1, APH1B, HLTF, FDFT1, RBM11, B3GALNT1, GSTM2, IQSEC1, TIPARP, TNFSF13, FZD6, IRF2BP2…	318	14216	18224	1.12472	0.00297192	0.000744085	0.000728495
GOTERM_BP_FAT	GO:0048584~positive regulation of response to stimulus	98	20.1646	3.46069e-09	GPR65, UBE2D3, RBPJ, SLA2, EPS8, GRAP2, PLCE1, PDGFRB, CD300A, F2R, CD180, RC3H1, PRKCA, CLEC4A, TIAM1, ARC, CD8A, UBE2V2, ADAM9, CD226, CFB, C2, PIK3R5, NACC2, HMOX1, NLRP3, PAG1, SLAMF1, ATP6V1C2, LYN, FZD7, STAM, BMP7, PTPRC, NF1, UBE2N, CD27, LAT, LGMN, FGFR1, HIP1, YWHAB, ITGB3, ARPC1B, PLEK, PTPRJ, PKD2, FFAR3, TNFAIP8L3, CTSC, HAVCR2, CAMK1D, GPX1, PARP1, SH2D3C, IL16, IRAK3, LIME1, TIRAP,…	442	2030	16650	1.81854	1.85733e-05	1.08842e-05	1.04807e-05		GOTERM_CC_ALL	GO:0044424~intracellular part	273	79.8246	1.04839e-05	HDAC11, WIPF3, DIXDC1, TESK2, GPATCH1, THUMPD3, IKZF4, LIPE, GOLGA4, EDNRB, MPRIP, AKT2, CDK20, RPL37, BTRC, PDK2, GAMT, HEMK1, MBNL1, MEF2C, DDX11, RPL22, ENTPD6, PRKCD, MTUS1, TOMM20L, ALG3, KIAA1217, RBP7, RNF123, PPP1R3C, ARMC3, ZNF836, UQCRC1, RPL24, SERPING1, TTLL11, OBSL1, ZNF154, HKR1, SDC4, DCUN1D1, PGBD1, APH1B, HLTF, FDFT1, RBM11, B3GALNT1, GSTM2, IQSEC1, TIPARP, TNFSF13, FZD6, IRF2BP2…	318	13860	18224	1.1288	0.00548897	0.00110081	0.00107775
GOTERM_BP_ALL	GO:0006955~immune response	81	16.6667	3.84031e-09	CD84, IL1RN, GPR65, ARPC1B, PROS1, UBE2D3, PTPRJ, CTSW, RBPJ, SLA2, GRAP2, TNFRSF8, FFAR3, NBN, CTSC, HAVCR2, GPX1, CD300A, CD180, RC3H1, TAP1, IL16, IRAK3, LIME1, TIRAP, CLEC4A, CHIT1, PSMA4, ADAM15, ITGAD, CD8A, IRF1, PXDN, IRF8, CD226, CD48, LCP2, DOCK2, CFB, BIRC3, C1QA, SRC, SHMT2, PTAFR, AIF1, LY9, PRAM1, LILRA4, C2, CCL4, CD300LB, CCL3, HMOX1, NLRP3, MBP, STAT6, NLRP1, FCGR1A, S1PR4, PAG1,…	445	1551	16792	1.97068	2.09179e-05	4.18363e-06	3.98547e-06		GOTERM_CC_ALL	GO:0005634~nucleus	160	46.7836	1.8429e-05	HDAC11, GPATCH1, THUMPD3, TESK2, HNMT, IKZF4, CCND3, GOLGA4, RGS3, EDNRB, SALL2, AKT2, RUVBL1, CDK20, BTRC, PDK2, GAMT, SH3GLB2, RNF44, MBNL1, MEF2C, MAMSTR, ZBTB38, DDX11, RPL22, PRKCD, MTUS1, WRNIP1, ATP11B, THNSL1, THOC7, MAPKAPK3, ARMC3, ZNF836, ZNF433, ZNF154, HKR1, DCUN1D1, ABHD5, NPAS3, PGBD1, BCL2L12, HLTF, PACSIN3, ZNF785, MAP2K5, RBM11, ZNF660, TIPARP, IQSEC1, TNFSF13, ANKRD23, ASPSCR1,…	318	7048	18224	1.30098	0.00962864	0.00161253	0.00157875
GOTERM_BP_FAT	GO:0006955~immune response	81	16.6667	4.05599e-09	CD84, IL1RN, GPR65, ARPC1B, PROS1, UBE2D3, PTPRJ, CTSW, RBPJ, SLA2, GRAP2, TNFRSF8, FFAR3, NBN, CTSC, HAVCR2, GPX1, CD300A, CD180, RC3H1, TAP1, IL16, IRAK3, LIME1, TIRAP, CLEC4A, CHIT1, PSMA4, ADAM15, ITGAD, CD8A, IRF1, PXDN, IRF8, CD226, CD48, LCP2, DOCK2, CFB, BIRC3, C1QA, SRC, SHMT2, PTAFR, AIF1, LY9, PRAM1, LILRA4, C2, CCL4, CD300LB, CCL3, HMOX1, NLRP3, MBP, STAT6, NLRP1, FCGR1A, S1PR4, PAG1,…	442	1551	16650	1.96728	2.17682e-05	1.08842e-05	1.04807e-05		GOTERM_BP_ALL	GO:0044260~cellular macromolecule metabolic process	189	55.2632	2.96506e-05	WDSUB1, HDAC11, GPATCH1, THUMPD3, TESK2, IKZF4, NYNRIN, LIPE, CCND3, RGS3, EDNRB, SALL2, AKT2, RUVBL1, CDK20, ENPP2, RPL37, MAP3K9, BTRC, PDK2, HEMK1, RNF44, MBNL1, MEF2C, MAMSTR, ZBTB38, DDX11, RPL22, PRKCD, ALG3, WRNIP1, THOC7, RNF123, PPP1R3C, MAPKAPK3, ZNF836, ANKRD42, RPL24, SERPING1, TTLL11, EIF1B, ZNF433, CUL9, ZNF154, HKR1, SDC4, DCUN1D1, NPAS3, FUT3, PGBD1, BCL2L12, APH1B, BTBD2, HLTF, P…	307	8387	16792	1.23259	0.109547	0.116023	0.116023
GOTERM_BP_ALL	GO:0048522~positive regulation of cellular process	182	37.4486	6.41395e-09	SCOC, SPARC, SPI1, TRIO, GPR65, PDCD6, DSCC1, UBE2D3, RASL11A, IKZF1, RBPJ, SLA2, ETS2, EPS8, CDH5, BAIAP2L2, CNST, GRAP2, TNFRSF8, PLCE1, NRCAM, NBN, SEMA6B, PDGFRB, KDM2B, CD300A, F2R, IGFBP2, LMO2, CD180, RC3H1, PRKCA, LARP4B, ANK1, RUNX1, CDC25B, TIAM1, ARC, MELK, STIM1, CD8A, S100A6, GUF1, UBE2V2, ADAM9, CD226, CD101, NSMAF, RTEL1, SLC45A3, NPR1, SHMT2, PRKDC, HPCA, HTRA1, C2, PIK3R5, GRIN2A…	445	4744	16792	1.44767	3.49362e-05	5.8228e-06	5.547e-06		GOTERM_CC_ALL	GO:0043231~intracellular membrane-bounded organelle	225	65.7895	9.91202e-05	HDAC11, TESK2, GPATCH1, THUMPD3, IKZF4, GOLGA4, EDNRB, AKT2, CDK20, BTRC, PDK2, GAMT, HEMK1, MBNL1, MEF2C, DDX11, RPL22, ENTPD6, PRKCD, MTUS1, TOMM20L, ALG3, ARMC3, ZNF836, UQCRC1, SERPING1, OBSL1, ZNF154, HKR1, SDC4, DCUN1D1, PGBD1, APH1B, HLTF, FDFT1, RBM11, B3GALNT1, GSTM2, IQSEC1, TIPARP, TNFSF13, FZD6, IRF2BP2, NR1D2, MINA, PHC3, ELL2, PBX1, MLLT11, QARS, ACER3, EZH1, BAP1, ATR, SPAG16, DAZA…	318	11035	18224	1.16849	0.0507097	0.00743401	0.00727825
GOTERM_BP_ALL	GO:0044093~positive regulation of molecular function	90	18.5185	9.76151e-09	HIP1, TRIO, YWHAB, GPR65, PDCD6, DSCC1, ITGB3, PLEK, PKD2, HERC2, SH3PXD2B, PLCE1, TNFAIP8L3, NBN, PDGFRB, ARHGEF11, NCOA2, CAMK1D, TRPC6, PARP1, FNBP1, CD300A, NCOA3, TESC, SH2D3C, F2R, PRKCA, IRAK3, TIRAP, CDC25B, TIAM1, ARC, ACAP1, PSMA4, STIM1, ASPH, TRAF5, SPATA13, RAPGEF1, ADAM9, ITGA6, LCP2, SGK3, DOCK2, ARHGEF7, DEPDC5, MDFI, NSMAF, HDAC4, SRC, HPCA, RAP1GDS1, PTAFR, CSF2RB, GLRX, DENND3,…	445	1840	16792	1.84573	5.31695e-05	7.59585e-06	7.23607e-06		GOTERM_BP_ALL	GO:0044267~cellular protein metabolic process	119	34.7953	0.00023578	WDSUB1, HDAC11, TESK2, LIPE, CCND3, RGS3, EDNRB, AKT2, RUVBL1, CDK20, ENPP2, RPL37, MAP3K9, BTRC, PDK2, HEMK1, RNF44, MEF2C, RPL22, PRKCD, ALG3, RNF123, PPP1R3C, MAPKAPK3, ANKRD42, RPL24, SERPING1, TTLL11, EIF1B, CUL9, SDC4, DCUN1D1, FUT3, BCL2L12, APH1B, BTBD2, HLTF, PACSIN3, MAP2K5, B3GALNT1, OSBPL7, NEK4, TIPARP, MINA, PHC3, DAB2, QARS, MKRN2, UNC119, FBXL2, MAP3K13, MYD88, EZH1, BAP1, MAP3K11…	307	4900	16792	1.32836	0.602562	0.390177	0.390177
GOTERM_BP_FAT	GO:0044093~positive regulation of molecular function	90	18.5185	1.04186e-08	HIP1, TRIO, YWHAB, GPR65, PDCD6, DSCC1, ITGB3, PLEK, PKD2, HERC2, SH3PXD2B, PLCE1, TNFAIP8L3, NBN, PDGFRB, ARHGEF11, NCOA2, CAMK1D, TRPC6, PARP1, FNBP1, CD300A, NCOA3, TESC, SH2D3C, F2R, PRKCA, IRAK3, TIRAP, CDC25B, TIAM1, ARC, ACAP1, PSMA4, STIM1, ASPH, TRAF5, SPATA13, RAPGEF1, ADAM9, ITGA6, LCP2, SGK3, DOCK2, ARHGEF7, DEPDC5, MDFI, NSMAF, HDAC4, SRC, HPCA, RAP1GDS1, PTAFR, CSF2RB, GLRX, DENND3,…	442	1840	16650	1.84254	5.59152e-05	1.72328e-05	1.65938e-05		GOTERM_CC_ALL	GO:0044446~intracellular organelle part	175	51.1696	0.000292023	HDAC11, WIPF3, GPATCH1, THUMPD3, TESK2, HNMT, COX6A2, IKZF4, CCND3, GOLGA4, RGS3, EDNRB, SALL2, AKT2, RUVBL1, RPL37, BTRC, PDK2, RNF44, MBNL1, MEF2C, TBCCD1, DDX11, RPL22, ENTPD6, PRKCD, TOMM20L, MTUS1, ALG3, WRNIP1, ATP11B, THNSL1, THOC7, MAPKAPK3, UQCRC1, RPL24, SERPING1, TTLL11, OBSL1, ARL8B, SDC4, COX17, NPAS3, FUT3, ARHGAP21, KLC3, ESD, HLTF, PACSIN3, MYH14, AP4S1, MAP2K5, RBM11, FDFT1, DNAJ…	318	8233	18224	1.21814	0.142157	0.019164	0.0187625
GOTERM_BP_ALL	GO:0007166~cell surface receptor signaling pathway	117	24.0741	1.54827e-08	IL1RN, TRIO, PDCD6, UBE2D3, RBPJ, SLA2, EPS8, CDH5, BAIAP2L2, GRAP2, TNFRSF8, PLCE1, PLXNC1, SEMA6B, PDGFRB, CD300A, IGFBP2, CD180, RC3H1, PRKCA, CLEC4A, TIAM1, DOK2, ARC, COL4A2, ADAM15, COL4A1, KIF16B, CD8A, CD109, ADAM9, CD226, CD101, NPR1, HTRA1, CSF2RB, GRIN2A, RNF213, HMOX1, ATP6V1H, PAG1, ATP6V1C1, BCL9L, SLAMF1, ATP6V1C2, LYN, FZD7, STAM, BMP7, NR4A2, ISG20, PTPRC, NF1, UBE2N, CD27, LAT, …	445	2669	16792	1.65417	8.43306e-05	1.00714e-05	9.59439e-06		GOTERM_BP_ALL	GO:0044237~cellular metabolic process	216	63.1579	0.000299139	WDSUB1, HDAC11, TESK2, GPATCH1, THUMPD3, IKZF4, NYNRIN, LIPE, EDNRB, AKT2, CDK20, RPL37, BTRC, PDK2, GAMT, HEMK1, MBNL1, MEF2C, DDX11, RPL22, PRKCD, ALG3, RNF123, PPP1R3C, ZNF836, UQCRC1, RPL24, SERPING1, TTLL11, EIF1B, ZNF154, HKR1, SDC4, DCUN1D1, PGBD1, APH1B, HLTF, FDFT1, RBM11, B3GALNT1, GSTM2, TIPARP, TNFSF13, FZD6, IRF2BP2, NR1D2, MINA, PHC3, ELL2, PBX1, MLLT11, QARS, ACER3, UNC119, FBXL2, …	307	10202	16792	1.15806	0.689852	0.390177	0.390177
GOTERM_BP_FAT	GO:0007166~cell surface receptor signaling pathway	117	24.0741	1.66499e-08	IL1RN, TRIO, PDCD6, UBE2D3, RBPJ, SLA2, EPS8, CDH5, BAIAP2L2, GRAP2, TNFRSF8, PLCE1, PLXNC1, SEMA6B, PDGFRB, CD300A, IGFBP2, CD180, RC3H1, PRKCA, CLEC4A, TIAM1, DOK2, ARC, COL4A2, ADAM15, COL4A1, KIF16B, CD8A, CD109, ADAM9, CD226, CD101, NPR1, HTRA1, CSF2RB, GRIN2A, RNF213, HMOX1, ATP6V1H, PAG1, ATP6V1C1, BCL9L, SLAMF1, ATP6V1C2, LYN, FZD7, STAM, BMP7, NR4A2, ISG20, PTPRC, NF1, UBE2N, CD27, LAT, …	442	2669	16650	1.65131	8.93561e-05	1.72328e-05	1.65938e-05		GOTERM_CC_DIRECT	GO:0005737~cytoplasm	120	35.0877	0.000353173	DIXDC1, THUMPD3, TESK2, HNMT, SYDE2, CCND3, GOLGA4, RGS3, MPRIP, RUVBL1, CDK20, BTRC, PDK2, GAMT, SH3GLB2, RNF44, MBNL1, MEF2C, TBCCD1, DDX11, RPL22, PRKCD, THNSL1, THOC7, KIAA1217, RBP7, RNF123, MAPKAPK3, ARMC3, RPL24, TTLL11, OBSL1, ARL8B, CUL9, COX17, ABHD5, NPAS3, KLC3, CASKIN2, ESD, HLTF, PACSIN3, MAP2K5, GSTM2, NEK4, IQSEC1, TNFSF13, ANKRD23, IRF2BP2, MINA, ELL2, PBX1, MLLT11, QARS, FBXL2, …	318	5222	18224	1.31692	0.0989588	0.0677058	0.0677058
GOTERM_BP_ALL	GO:0065009~regulation of molecular function	123	25.3086	1.82949e-08	TRIO, GPR65, PDCD6, DSCC1, PROS1, CNST, HERC2, PLCE1, NBN, PDGFRB, CAST, FNBP1, CD300A, F2R, PRKCA, CDC25B, TIAM1, ARC, ACAP1, ADAM15, STIM1, CD109, SPATA13, ADAM9, NSMAF, CDC42SE1, LRPAP1, HPCA, CSF2RB, ARHGAP15, PIK3R5, GRIN2A, ADAP2, BAG2, HMOX1, NLRP3, ATP6V1H, NLRP1, SMYD3, SRGAP1, SLAMF1, CTSA, LYN, VDR, NR2F2, BMP7, NR4A2, TPX2, PTPRC, BCL3, NF1, UBE2N, SSPO, CD27, NF2, GNB5, LAT, FGFR1, H…	445	2863	16792	1.62116	9.96476e-05	1.00714e-05	9.59439e-06		GOTERM_CC_DIRECT	GO:0005634~nucleus	123	35.9649	0.000459023	HDAC11, TESK2, IKZF4, CCND3, SALL2, AKT2, RUVBL1, CDK20, BTRC, GAMT, SH3GLB2, MBNL1, MEF2C, MAMSTR, ZBTB38, DDX11, RPL22, PRKCD, MTUS1, WRNIP1, THNSL1, THOC7, MAPKAPK3, ARMC3, ZNF836, ZNF433, ZNF154, HKR1, DCUN1D1, ABHD5, NPAS3, PGBD1, BCL2L12, HLTF, ZNF785, MAP2K5, RBM11, ZNF660, TIPARP, IQSEC1, IRF2BP2, ZBTB12, NR1D2, MINA, PHC3, LSM3, PBX1, DRAP1, MLLT11, PHF13, ZNF777, SERGEF, MYD88, BAP1, ZN…	318	5415	18224	1.30174	0.126671	0.0677058	0.0677058
GOTERM_BP_ALL	GO:0030334~regulation of cell migration	46	9.46502	1.84899e-08	HDAC4, LAMA5, COL18A1, SPARC, SRC, PDCD6, ITGB3, ULK4, PTAFR, PTPRJ, AIF1, STK10, CCL4, CCL3, HMOX1, PLXNC1, SRGAP1, SEMA6B, LYN, PDGFRB, CD74, CAMK1D, CD300A, NTRK3, F2R, STAT3, LAMB1, PRKCA, NR2F2, SULF1, TIRAP, TIAM1, F7, RAP2A, PTPRC, ADAM15, SPATA13, NF1, ADAM9, CDH13, ITGA6, SGK3, NF2, ARHGEF7, MET, FGFR1	445	685	16792	2.53402	0.000100709	1.00714e-05	9.59439e-06		GOTERM_CC_ALL	GO:0044422~organelle part	176	51.462	0.000708849	HDAC11, WIPF3, GPATCH1, THUMPD3, TESK2, HNMT, COX6A2, IKZF4, CCND3, GOLGA4, RGS3, EDNRB, SALL2, AKT2, RUVBL1, RPL37, BTRC, PDK2, RNF44, MBNL1, MEF2C, TBCCD1, DDX11, RPL22, ENTPD6, PRKCD, TOMM20L, MTUS1, ALG3, WRNIP1, ATP11B, THNSL1, THOC7, MAPKAPK3, UQCRC1, RPL24, SERPING1, TTLL11, OBSL1, ARL8B, SDC4, COX17, NPAS3, FUT3, ARHGAP21, KLC3, ESD, HLTF, PACSIN3, MYH14, AP4S1, MAP2K5, RBM11, FDFT1, DNAJ…	318	8415	18224	1.1986	0.310837	0.0413495	0.0404832
GOTERM_BP_FAT	GO:0030334~regulation of cell migration	46	9.46502	1.90778e-08	HDAC4, LAMA5, COL18A1, SPARC, SRC, PDCD6, ITGB3, ULK4, PTAFR, PTPRJ, AIF1, STK10, CCL4, CCL3, HMOX1, PLXNC1, SRGAP1, SEMA6B, LYN, PDGFRB, CD74, CAMK1D, CD300A, NTRK3, F2R, STAT3, LAMB1, PRKCA, NR2F2, SULF1, TIRAP, TIAM1, F7, RAP2A, PTPRC, ADAM15, SPATA13, NF1, ADAM9, CDH13, ITGA6, SGK3, NF2, ARHGEF7, MET, FGFR1	442	685	16650	2.52964	0.000102385	1.72328e-05	1.65938e-05		GOTERM_CC_DIRECT	GO:0005654~nucleoplasm	71	20.7602	0.000756689	KDM5B, DAZAP1, SETD3, PHF1, TESK2, HNMT, IKZF4, CCND3, GOLGA4, RGS3, SENP5, AKT2, SUFU, RUVBL1, HIF1AN, JARID2, BTRC, NEO1, LMCD1, TEAD2, PDK2, RNF44, MBNL1, MEF2C, DDX11, PRKCD, WIPI2, THNSL1, ZHX1, THOC7, MAPKAPK3, POLR1B, CTDSP2, RARB, MCM2, GTF3C1, SATB1, NDUFB4, ZBTB48, MLLT1, NPAS3, FAM129B, RXRB, HLTF, PACSIN3, FAM63A, APBB1, RPP14, RBM11, TNFSF13, ANKRD23, ASPSCR1, NR1D2, ZBTB11, PHC3, EL…	318	2784	18224	1.46152	0.200131	0.0744077	0.0744077
GOTERM_BP_FAT	GO:0065009~regulation of molecular function	123	25.3086	1.92653e-08	TRIO, GPR65, PDCD6, DSCC1, PROS1, CNST, HERC2, PLCE1, NBN, PDGFRB, CAST, FNBP1, CD300A, F2R, PRKCA, CDC25B, TIAM1, ARC, ACAP1, ADAM15, STIM1, CD109, SPATA13, ADAM9, NSMAF, CDC42SE1, LRPAP1, HPCA, CSF2RB, ARHGAP15, PIK3R5, GRIN2A, ADAP2, BAG2, HMOX1, NLRP3, ATP6V1H, NLRP1, SMYD3, SRGAP1, SLAMF1, CTSA, LYN, VDR, NR2F2, BMP7, NR4A2, TPX2, PTPRC, BCL3, NF1, UBE2N, SSPO, CD27, NF2, GNB5, LAT, FGFR1, H…	442	2863	16650	1.61836	0.000103391	1.72328e-05	1.65938e-05		GOTERM_BP_FAT	GO:0006464~cellular protein modification process	94	27.4854	0.00102807	DDR1, KDM5B, PTPRS, BTG1, SETD3, WDR48, RNF13, WDSUB1, PHF1, HDAC11, TESK2, PTPN21, PIGZ, PKD1, LIPE, CCND3, RGS3, EDNRB, SENP5, AKT2, SUFU, RUVBL1, CDK20, ENPP2, TIMP3, MAP3K9, HIF1AN, JARID2, BTRC, PDK2, HEMK1, RNF44, MEF2C, GLRX5, PRKCD, TET1, ALG3, WIPI2, KLF15, POMGNT1, RNF123, PPP1R3C, MAPKAPK3, CTDSP2, TTLL11, B4GALT7, RAPGEF3, B4GALT4, CUL9, CTF1, SDC4, SATB1, PELI3, DCUN1D1, PDXP, MLLT1,…	304	3818	16650	1.34844	0.980602	1	1
GOTERM_BP_ALL	GO:0023051~regulation of signaling	129	26.5432	2.50733e-08	IL1RN, TRIO, GPR65, PDCD6, ULK4, RBPJ, SLA2, EPS8, GRAP2, PLCE1, NBN, PDGFRB, CD300A, F2R, IGFBP2, CD180, RC3H1, PRKCA, TIAM1, ARC, STIM1, KIF16B, CD8A, CD109, SPATA13, ADAM9, CD226, LRPAP1, NPR1, HTRA1, ARHGAP15, PIK3R5, GRIN2A, RNF213, NACC2, HMOX1, NLRP3, SRGAP1, RAB11FIP3, PAG1, BCL9L, SLAMF1, ATP6V1C2, LYN, EGR2, FZD7, STAM, BMP7, NR4A2, TPX2, PTPRC, BCL3, NF1, UBE2N, CD27, NF2, LAT, LGMN, F…	445	3070	16792	1.5856	0.000136565	1.24158e-05	1.18278e-05		GOTERM_BP_FAT	GO:0036211~protein modification process	94	27.4854	0.00102807	DDR1, KDM5B, PTPRS, BTG1, SETD3, WDR48, RNF13, WDSUB1, PHF1, HDAC11, TESK2, PTPN21, PIGZ, PKD1, LIPE, CCND3, RGS3, EDNRB, SENP5, AKT2, SUFU, RUVBL1, CDK20, ENPP2, TIMP3, MAP3K9, HIF1AN, JARID2, BTRC, PDK2, HEMK1, RNF44, MEF2C, GLRX5, PRKCD, TET1, ALG3, WIPI2, KLF15, POMGNT1, RNF123, PPP1R3C, MAPKAPK3, CTDSP2, TTLL11, B4GALT7, RAPGEF3, B4GALT4, CUL9, CTF1, SDC4, SATB1, PELI3, DCUN1D1, PDXP, MLLT1,…	304	3818	16650	1.34844	0.980602	1	1
GOTERM_BP_FAT	GO:0023051~regulation of signaling	129	26.5432	2.69762e-08	IL1RN, TRIO, GPR65, PDCD6, ULK4, RBPJ, SLA2, EPS8, GRAP2, PLCE1, NBN, PDGFRB, CD300A, F2R, IGFBP2, CD180, RC3H1, PRKCA, TIAM1, ARC, STIM1, KIF16B, CD8A, CD109, SPATA13, ADAM9, CD226, LRPAP1, NPR1, HTRA1, ARHGAP15, PIK3R5, GRIN2A, RNF213, NACC2, HMOX1, NLRP3, SRGAP1, RAB11FIP3, PAG1, BCL9L, SLAMF1, ATP6V1C2, LYN, EGR2, FZD7, STAM, BMP7, NR4A2, TPX2, PTPRC, BCL3, NF1, UBE2N, CD27, NF2, LAT, LGMN, F…	442	3070	16650	1.58286	0.000144771	2.01331e-05	1.93866e-05		GOTERM_BP_ALL	GO:0006464~cellular protein modification process	94	27.4854	0.00109375	DDR1, KDM5B, PTPRS, BTG1, SETD3, WDR48, RNF13, WDSUB1, PHF1, HDAC11, TESK2, PTPN21, PIGZ, PKD1, LIPE, CCND3, RGS3, EDNRB, SENP5, AKT2, SUFU, RUVBL1, CDK20, ENPP2, TIMP3, MAP3K9, HIF1AN, JARID2, BTRC, PDK2, HEMK1, RNF44, MEF2C, GLRX5, PRKCD, TET1, ALG3, WIPI2, KLF15, POMGNT1, RNF123, PPP1R3C, MAPKAPK3, CTDSP2, TTLL11, B4GALT7, RAPGEF3, B4GALT4, CUL9, CTF1, SDC4, SATB1, PELI3, DCUN1D1, PDXP, MLLT1,…	307	3818	16792	1.34665	0.986187	0.740521	0.740521
GOTERM_BP_ALL	GO:0009966~regulation of signal transduction	118	24.2798	2.81456e-08	IL1RN, TRIO, GPR65, PDCD6, ULK4, RBPJ, SLA2, EPS8, GRAP2, PLCE1, NBN, PDGFRB, CD300A, F2R, IGFBP2, CD180, RC3H1, PRKCA, TIAM1, ARC, CD8A, CD109, SPATA13, ADAM9, CD226, LRPAP1, HTRA1, ARHGAP15, PIK3R5, RNF213, NACC2, HMOX1, NLRP3, SRGAP1, PAG1, BCL9L, SLAMF1, ATP6V1C2, LYN, FZD7, STAM, BMP7, NR4A2, TPX2, PTPRC, BCL3, NF1, UBE2N, CD27, NF2, LAT, LGMN, FGFR1, HIP1, PHF20, YWHAB, ITGB3, PLEK, PTPRJ, …	445	2728	16792	1.63223	0.000153297	1.27758e-05	1.21706e-05		GOTERM_BP_ALL	GO:0036211~protein modification process	94	27.4854	0.00109375	DDR1, KDM5B, PTPRS, BTG1, SETD3, WDR48, RNF13, WDSUB1, PHF1, HDAC11, TESK2, PTPN21, PIGZ, PKD1, LIPE, CCND3, RGS3, EDNRB, SENP5, AKT2, SUFU, RUVBL1, CDK20, ENPP2, TIMP3, MAP3K9, HIF1AN, JARID2, BTRC, PDK2, HEMK1, RNF44, MEF2C, GLRX5, PRKCD, TET1, ALG3, WIPI2, KLF15, POMGNT1, RNF123, PPP1R3C, MAPKAPK3, CTDSP2, TTLL11, B4GALT7, RAPGEF3, B4GALT4, CUL9, CTF1, SDC4, SATB1, PELI3, DCUN1D1, PDXP, MLLT1,…	307	3818	16792	1.34665	0.986187	0.740521	0.740521
GOTERM_BP_FAT	GO:0009966~regulation of signal transduction	118	24.2798	3.00102e-08	IL1RN, TRIO, GPR65, PDCD6, ULK4, RBPJ, SLA2, EPS8, GRAP2, PLCE1, NBN, PDGFRB, CD300A, F2R, IGFBP2, CD180, RC3H1, PRKCA, TIAM1, ARC, CD8A, CD109, SPATA13, ADAM9, CD226, LRPAP1, HTRA1, ARHGAP15, PIK3R5, RNF213, NACC2, HMOX1, NLRP3, SRGAP1, PAG1, BCL9L, SLAMF1, ATP6V1C2, LYN, FZD7, STAM, BMP7, NR4A2, TPX2, PTPRC, BCL3, NF1, UBE2N, CD27, NF2, LAT, LGMN, FGFR1, HIP1, PHF20, YWHAB, ITGB3, PLEK, PTPRJ, …	442	2728	16650	1.62941	0.000161052	2.01331e-05	1.93866e-05		GOTERM_BP_FAT	GO:0010467~gene expression	123	35.9649	0.00114227	HDAC11, GPATCH1, THUMPD3, IKZF4, EDNRB, SALL2, AKT2, RUVBL1, RPL37, MAP3K9, BTRC, RNF44, MBNL1, MEF2C, MAMSTR, ZBTB38, DDX11, RPL22, PRKCD, THOC7, ZNF836, ANKRD42, UQCRC1, RPL24, SERPING1, EIF1B, ZNF433, ZNF154, HKR1, NPAS3, PGBD1, BCL2L12, APH1B, HLTF, ZNF785, MAP2K5, RBM11, ZNF660, NEK4, TIPARP, TNFSF13, FZD6, IRF2BP2, ZBTB12, NR1D2, MINA, ZBTB11, ELL2, LSM3, PBX1, DRAP1, RCL1, MLLT11, DAB2, LS…	304	5306	16650	1.26963	0.987485	1	1
GOTERM_BP_ALL	GO:0002682~regulation of immune system process	72	14.8148	3.51032e-08	CD84, SPI1, ARPC1B, PROS1, UBE2D3, PTPRJ, SLA2, STK10, GRAP2, FFAR3, HAVCR2, CAMK1D, GPX1, CD300A, TESC, IGFBP2, CD180, RC3H1, TAP1, PRKCA, IRAK3, LIME1, TIRAP, RUNX1, CLEC4A, F7, PSMA4, CD8A, IRF1, CD226, CD48, LCP2, CD300C, DOCK2, HCST, CD101, CFB, BIRC3, C1QA, SRC, PRKDC, PTAFR, HTRA1, TAPBPL, AIF1, PRAM1, C2, CCL4, CD300LB, CCL3, ATP6V1H, HMOX1, NLRP3, STAT6, CD300LF, FCGR1A, PAG1, SLAMF1, LY…	445	1378	16792	1.97163	0.000191189	1.47082e-05	1.40116e-05		GOTERM_MF_ALL	GO:0005515~protein binding	223	65.2047	0.00114368	HDAC11, WIPF3, DIXDC1, TESK2, IKZF4, LIPE, GOLGA4, EDNRB, MPRIP, AKT2, WDR90, CDK20, BTRC, PDK2, HEMK1, MBNL1, MEF2C, DDX11, RPL22, PRKCD, RBP7, PPP1R3C, UQCRC1, RPL24, SERPING1, OBSL1, CUTA, IGSF8, SDC4, DCUN1D1, LYPD3, PGBD1, APH1B, HLTF, RBM11, GSTM2, IQSEC1, TNFSF13, FZD6, NR1D2, MINA, PHC3, PBX1, QARS, UNC119, FBXL2, BAP1, MON1A, ATR, DDR1, GFM1, SLC44A3, PTPRS, BTG1, SETD3, WDR48, PHF1, DEN…	308	10806	16881	1.13106	0.590404	0.892074	0.892074
GOTERM_BP_FAT	GO:0002682~regulation of immune system process	72	14.8148	3.77181e-08	CD84, SPI1, ARPC1B, PROS1, UBE2D3, PTPRJ, SLA2, STK10, GRAP2, FFAR3, HAVCR2, CAMK1D, GPX1, CD300A, TESC, IGFBP2, CD180, RC3H1, TAP1, PRKCA, IRAK3, LIME1, TIRAP, RUNX1, CLEC4A, F7, PSMA4, CD8A, IRF1, CD226, CD48, LCP2, CD300C, DOCK2, HCST, CD101, CFB, BIRC3, C1QA, SRC, PRKDC, PTAFR, HTRA1, TAPBPL, AIF1, PRAM1, C2, CCL4, CD300LB, CCL3, ATP6V1H, HMOX1, NLRP3, STAT6, CD300LF, FCGR1A, PAG1, SLAMF1, LY…	442	1378	16650	1.96823	0.000202413	2.24926e-05	2.16586e-05		GOTERM_BP_DIRECT	GO:0006351~transcription, DNA-templated	55	16.0819	0.00115933	ZNF771, KDM5B, SETD3, PHF1, CDCA7L, HDAC11, IKZF4, RUVBL1, MAP3K9, HIF1AN, JARID2, IFT57, LMCD1, TEAD2, KLF10, BRD3, TSC22D4, MEF2C, MAMSTR, ZBTB38, DDX11, TET1, ZHX1, AES, ZNF836, POLR1B, RARB, NCOA7, ZNF433, GTF3C1, ZNF154, HKR1, SATB1, ZBTB48, IGHMBP2, NPAS3, RXRB, MXI1, APBB1, ZNF785, BEND5, ZNF660, IRF2BP2, ZBTB12, NR1D2, MINA, ZBTB11, DRAP1, PER1, NFIA, ZNF219, ZNF777, ZNF578, LPIN1, EZH1	307	1955	16792	1.53879	0.7985	1	1
GOTERM_BP_ALL	GO:0098602~single organism cell adhesion	49	10.0823	4.38017e-08	IL1RN, ITGB3, PLEK, LAMC1, SLA2, STK10, CDH5, GRAP2, ITGAX, NRCAM, HAVCR2, CD93, CD300A, IGFBP2, RC3H1, PRKCA, HSH2D, ITGAD, CD8A, IRF1, RAPGEF1, ADAM9, CD48, ITGA6, DOCK2, ARHGEF7, DSC2, LAMA5, SRC, PRKDC, PTAFR, AIF1, LY9, NLRP3, STAT6, PAG1, SLAMF1, LYN, CD74, KIRREL, FZD7, LAMB1, BMP7, PTPRC, IL2RA, BCL3, CD27, NF2, LAT	445	779	16792	2.37356	0.000238559	1.66624e-05	1.58732e-05		GOTERM_BP_ALL	GO:0010467~gene expression	123	35.9649	0.00123848	HDAC11, GPATCH1, THUMPD3, IKZF4, EDNRB, SALL2, AKT2, RUVBL1, RPL37, MAP3K9, BTRC, RNF44, MBNL1, MEF2C, MAMSTR, ZBTB38, DDX11, RPL22, PRKCD, THOC7, ZNF836, ANKRD42, UQCRC1, RPL24, SERPING1, EIF1B, ZNF433, ZNF154, HKR1, NPAS3, PGBD1, BCL2L12, APH1B, HLTF, ZNF785, MAP2K5, RBM11, ZNF660, NEK4, TIPARP, TNFSF13, FZD6, IRF2BP2, ZBTB12, NR1D2, MINA, ZBTB11, ELL2, LSM3, PBX1, DRAP1, RCL1, MLLT11, DAB2, LS…	307	5306	16792	1.26795	0.992165	0.740521	0.740521
GOTERM_BP_FAT	GO:0098602~single organism cell adhesion	49	10.0823	4.56692e-08	IL1RN, ITGB3, PLEK, LAMC1, SLA2, STK10, CDH5, GRAP2, ITGAX, NRCAM, HAVCR2, CD93, CD300A, IGFBP2, RC3H1, PRKCA, HSH2D, ITGAD, CD8A, IRF1, RAPGEF1, ADAM9, CD48, ITGA6, DOCK2, ARHGEF7, DSC2, LAMA5, SRC, PRKDC, PTAFR, AIF1, LY9, NLRP3, STAT6, PAG1, SLAMF1, LYN, CD74, KIRREL, FZD7, LAMB1, BMP7, PTPRC, IL2RA, BCL3, CD27, NF2, LAT	442	779	16650	2.36947	0.000245076	2.35502e-05	2.2677e-05		GOTERM_BP_ALL	GO:0043412~macromolecule modification	98	28.655	0.00162803	WDSUB1, HDAC11, THUMPD3, TESK2, LIPE, CCND3, RGS3, EDNRB, AKT2, RUVBL1, CDK20, ENPP2, MAP3K9, BTRC, PDK2, HEMK1, RNF44, MEF2C, PRKCD, ALG3, RNF123, PPP1R3C, MAPKAPK3, TTLL11, CUL9, SDC4, DCUN1D1, FUT3, BTBD2, HLTF, MAP2K5, B3GALNT1, NEK4, TIPARP, MINA, PHC3, DAB2, MKRN2, UNC119, PHF13, FBXL2, MAP3K13, MYD88, EZH1, BAP1, MAP3K11, ATR, DDR1, KDM5B, PTPRS, BTG1, SETD3, WDR48, RNF13, PHF1, PTPN21, PI…	307	4065	16792	1.31865	0.998298	0.740521	0.740521
GOTERM_BP_ALL	GO:0010647~positive regulation of cell communication	78	16.0494	4.58852e-08	HIP1, YWHAB, GPR65, ITGB3, PTPRJ, RBPJ, PKD2, SLA2, AACS, EPS8, GRAP2, LRRTM2, PLCE1, TNFAIP8L3, CTSC, HAVCR2, PDGFRB, GPX1, PARP1, CD300A, SH2D3C, CD180, F2R, RC3H1, PRKCA, TIRAP, TIAM1, ANO1, F7, ARC, HSH2D, PSMA4, EVC, ASPH, CD8A, TRAF5, RAPGEF1, ADAM9, CDH13, CD226, ARHGEF7, HCST, MDFI, PAFAH1B1, BIRC3, SRC, ARNTL, PIK3R5, GRIN2A, NACC2, CCL4, CCL3, HMOX1, S1PR2, DISC1, PAG1, ATP6V1C2, SLAMF1…	445	1555	16792	1.89281	0.000249905	1.66624e-05	1.58732e-05		GOTERM_BP_FAT	GO:0060562~epithelial tube morphogenesis	15	4.38596	0.00164016	DDR1, KDM5B, MEF2C, SDC4, FZD6, PKD1, PBX1, SUFU, DLC1, SPRY2, SPRY1, IFT57, BTRC, TEAD2, CCDC40	304	309	16650	2.65873	0.998149	1	1
GOTERM_BP_FAT	GO:0010647~positive regulation of cell communication	78	16.0494	4.82677e-08	HIP1, YWHAB, GPR65, ITGB3, PTPRJ, RBPJ, PKD2, SLA2, AACS, EPS8, GRAP2, LRRTM2, PLCE1, TNFAIP8L3, CTSC, HAVCR2, PDGFRB, GPX1, PARP1, CD300A, SH2D3C, CD180, F2R, RC3H1, PRKCA, TIRAP, TIAM1, ANO1, F7, ARC, HSH2D, PSMA4, EVC, ASPH, CD8A, TRAF5, RAPGEF1, ADAM9, CDH13, CD226, ARHGEF7, HCST, MDFI, PAFAH1B1, BIRC3, SRC, ARNTL, PIK3R5, GRIN2A, NACC2, CCL4, CCL3, HMOX1, S1PR2, DISC1, PAG1, ATP6V1C2, SLAMF1…	442	1555	16650	1.88954	0.000259019	2.35502e-05	2.2677e-05		GOTERM_BP_ALL	GO:0060562~epithelial tube morphogenesis	15	4.38596	0.00168084	DDR1, KDM5B, MEF2C, SDC4, FZD6, PKD1, PBX1, SUFU, DLC1, SPRY2, SPRY1, IFT57, BTRC, TEAD2, CCDC40	307	309	16792	2.6552	0.998616	0.740521	0.740521
GOTERM_BP_ALL	GO:0023056~positive regulation of signaling	78	16.0494	5.67324e-08	HIP1, YWHAB, GPR65, ITGB3, PTPRJ, RBPJ, PKD2, SLA2, AACS, EPS8, GRAP2, LRRTM2, PLCE1, TNFAIP8L3, CTSC, HAVCR2, PDGFRB, GPX1, PARP1, CD300A, SH2D3C, CD180, F2R, RC3H1, PRKCA, TIRAP, TIAM1, ANO1, F7, ARC, HSH2D, PSMA4, EVC, ASPH, CD8A, TRAF5, RAPGEF1, ADAM9, CDH13, CD226, ARHGEF7, HCST, MDFI, PAFAH1B1, BIRC3, SRC, ARNTL, PIK3R5, GRIN2A, NACC2, CCL4, CCL3, HMOX1, S1PR2, DISC1, PAG1, ATP6V1C2, SLAMF1…	445	1563	16792	1.88312	0.000308974	1.92507e-05	1.83389e-05		GOTERM_BP_ALL	GO:0043170~macromolecule metabolic process	193	56.4327	0.00170322	WDSUB1, HDAC11, TESK2, GPATCH1, THUMPD3, IKZF4, NYNRIN, LIPE, EDNRB, AKT2, CDK20, RPL37, BTRC, PDK2, HEMK1, MBNL1, MEF2C, DDX11, RPL22, PRKCD, ALG3, RNF123, PPP1R3C, ZNF836, UQCRC1, RPL24, SERPING1, TTLL11, EIF1B, ZNF154, HKR1, SDC4, DCUN1D1, PGBD1, APH1B, HLTF, RBM11, B3GALNT1, TIPARP, TNFSF13, FZD6, IRF2BP2, NR1D2, MINA, PHC3, ELL2, PBX1, MLLT11, QARS, UNC119, FBXL2, EZH1, BAP1, ATR, DDR1, DAZA…	307	9130	16792	1.15625	0.998732	0.740521	0.740521
GOTERM_BP_FAT	GO:0023056~positive regulation of signaling	78	16.0494	6.04811e-08	HIP1, YWHAB, GPR65, ITGB3, PTPRJ, RBPJ, PKD2, SLA2, AACS, EPS8, GRAP2, LRRTM2, PLCE1, TNFAIP8L3, CTSC, HAVCR2, PDGFRB, GPX1, PARP1, CD300A, SH2D3C, CD180, F2R, RC3H1, PRKCA, TIRAP, TIAM1, ANO1, F7, ARC, HSH2D, PSMA4, EVC, ASPH, CD8A, TRAF5, RAPGEF1, ADAM9, CDH13, CD226, ARHGEF7, HCST, MDFI, PAFAH1B1, BIRC3, SRC, ARNTL, PIK3R5, GRIN2A, NACC2, CCL4, CCL3, HMOX1, S1PR2, DISC1, PAG1, ATP6V1C2, SLAMF1…	442	1563	16650	1.87987	0.000324549	2.49936e-05	2.40668e-05		GOTERM_BP_FAT	GO:0010468~regulation of gene expression	103	30.117	0.00190571	HDAC11, IKZF4, EDNRB, SALL2, AKT2, RUVBL1, MAP3K9, BTRC, RNF44, MBNL1, MEF2C, MAMSTR, ZBTB38, DDX11, PRKCD, ZNF836, SERPING1, EIF1B, ZNF433, SHC4, ZNF154, HKR1, NPAS3, PGBD1, BCL2L12, HLTF, ZNF785, MAP2K5, RBM11, ZNF660, NEK4, TIPARP, TNFSF13, FZD6, IRF2BP2, ZBTB12, NR1D2, MINA, ZBTB11, ELL2, PBX1, DRAP1, MLLT11, DAB2, QARS, ZNF777, MAP3K13, MYD88, EZH1, ZNF771, KDM5B, DAZAP1, BTG1, SETD3, PHF1, …	304	4345	16650	1.29834	0.999332	1	1
GOTERM_BP_ALL	GO:0010646~regulation of cell communication	126	25.9259	6.19851e-08	IL1RN, TRIO, GPR65, PDCD6, ULK4, RBPJ, SLA2, EPS8, GRAP2, PLCE1, NBN, PDGFRB, CD300A, F2R, IGFBP2, CD180, RC3H1, PRKCA, TIAM1, ARC, CD8A, CD109, SPATA13, ADAM9, CD226, LRPAP1, HTRA1, ARHGAP15, PIK3R5, GRIN2A, RNF213, NACC2, HMOX1, NLRP3, SRGAP1, RAB11FIP3, PAG1, BCL9L, SLAMF1, ATP6V1C2, LYN, EGR2, FZD7, STAM, BMP7, NR4A2, TPX2, PTPRC, BCL3, NF1, UBE2N, CD27, NF2, LAT, LGMN, FGFR1, HIP1, PHF20, YW…	445	3020	16792	1.57437	0.000337576	1.92507e-05	1.83389e-05		GOTERM_BP_ALL	GO:0010468~regulation of gene expression	103	30.117	0.00203117	HDAC11, IKZF4, EDNRB, SALL2, AKT2, RUVBL1, MAP3K9, BTRC, RNF44, MBNL1, MEF2C, MAMSTR, ZBTB38, DDX11, PRKCD, ZNF836, SERPING1, EIF1B, ZNF433, SHC4, ZNF154, HKR1, NPAS3, PGBD1, BCL2L12, HLTF, ZNF785, MAP2K5, RBM11, ZNF660, NEK4, TIPARP, TNFSF13, FZD6, IRF2BP2, ZBTB12, NR1D2, MINA, ZBTB11, ELL2, PBX1, DRAP1, MLLT11, DAB2, QARS, ZNF777, MAP3K13, MYD88, EZH1, ZNF771, KDM5B, DAZAP1, BTG1, SETD3, PHF1, …	307	4345	16792	1.29662	0.999649	0.763339	0.763339
GOTERM_BP_ALL	GO:0002274~myeloid leukocyte activation	19	3.90947	6.68278e-08	LYN, CD84, SPI1, CD93, CD300A, PTAFR, RBPJ, AIF1, PRAM1, CCL3, ADAM9, HMOX1, LCP2, CD48, CD226, DOCK2, LAT, HAVCR2, SLAMF1	445	147	16792	4.87729	0.000363945	1.92507e-05	1.83389e-05		GOTERM_BP_ALL	GO:0044238~primary metabolic process	212	61.9883	0.00214585	WDSUB1, HDAC11, TESK2, GPATCH1, THUMPD3, IKZF4, NYNRIN, LIPE, EDNRB, AKT2, CDK20, RPL37, BTRC, PDK2, GAMT, HEMK1, MBNL1, MEF2C, DDX11, RPL22, PRKCD, ALG3, RNF123, PPP1R3C, ZNF836, UQCRC1, RPL24, SERPING1, TTLL11, EIF1B, ZNF154, HKR1, SDC4, DCUN1D1, PGBD1, APH1B, HLTF, FDFT1, RBM11, B3GALNT1, GSTM2, TIPARP, TNFSF13, FZD6, IRF2BP2, NR1D2, MINA, PHC3, ELL2, PBX1, MLLT11, QARS, ACER3, UNC119, FBXL2, …	307	10243	16792	1.13207	0.999776	0.763339	0.763339
GOTERM_BP_FAT	GO:0010646~regulation of cell communication	126	25.9259	6.70135e-08	IL1RN, TRIO, GPR65, PDCD6, ULK4, RBPJ, SLA2, EPS8, GRAP2, PLCE1, NBN, PDGFRB, CD300A, F2R, IGFBP2, CD180, RC3H1, PRKCA, TIAM1, ARC, CD8A, CD109, SPATA13, ADAM9, CD226, LRPAP1, HTRA1, ARHGAP15, PIK3R5, GRIN2A, RNF213, NACC2, HMOX1, NLRP3, SRGAP1, RAB11FIP3, PAG1, BCL9L, SLAMF1, ATP6V1C2, LYN, EGR2, FZD7, STAM, BMP7, NR4A2, TPX2, PTPRC, BCL3, NF1, UBE2N, CD27, NF2, LAT, LGMN, FGFR1, HIP1, PHF20, YW…	442	3020	16650	1.57165	0.000359597	2.49936e-05	2.40668e-05		GOTERM_CC_ALL	GO:0005654~nucleoplasm	73	21.345	0.00215629	KDM5B, DAZAP1, SETD3, PHF1, HDAC11, TESK2, HNMT, IKZF4, CCND3, GOLGA4, RGS3, SENP5, SALL2, AKT2, SUFU, RUVBL1, HIF1AN, JARID2, BTRC, NEO1, LMCD1, TEAD2, PDK2, RNF44, MBNL1, MEF2C, DDX11, PRKCD, WIPI2, THNSL1, ZHX1, THOC7, MAPKAPK3, POLR1B, CTDSP2, RARB, MCM2, GTF3C1, SATB1, NDUFB4, ZBTB48, MLLT1, NPAS3, FAM129B, RXRB, HLTF, PACSIN3, FAM63A, APBB1, RPP14, RBM11, TNFSF13, ANKRD23, ASPSCR1, NR1D2, Z…	318	2996	18224	1.39636	0.678023	0.106985	0.104743
GOTERM_BP_ALL	GO:0009967~positive regulation of signal transduction	73	15.0206	6.71496e-08	HIP1, YWHAB, GPR65, ITGB3, PTPRJ, RBPJ, PKD2, SLA2, EPS8, GRAP2, PLCE1, TNFAIP8L3, CTSC, HAVCR2, PDGFRB, GPX1, PARP1, CD300A, SH2D3C, CD180, F2R, RC3H1, PRKCA, TIRAP, TIAM1, F7, ARC, HSH2D, PSMA4, EVC, ASPH, CD8A, TRAF5, RAPGEF1, ADAM9, CDH13, CD226, HCST, MDFI, PAFAH1B1, BIRC3, SRC, ARNTL, PIK3R5, NACC2, CCL4, CCL3, HMOX1, S1PR2, DISC1, PAG1, ATP6V1C2, SLAMF1, LYN, CD74, FZD7, NTRK3, STAT3, G0S2…	445	1428	16792	1.92902	0.000365697	1.92507e-05	1.83389e-05		GOTERM_CC_ALL	GO:0070062~extracellular exosome	69	20.1754	0.00249928	DDR1, PTPRS, HDAC11, MAGEF1, HNMT, PKD1, EFEMP2, GOLGA4, AKR7A2, CSRP1, CHL1, CRTAC1, RUVBL1, TIMP3, SIRPA, CTSF, GAMT, DDX11, RPL22, ENTPD6, PRKCD, ARHGEF18, SERPINB9, DNM1, SERPINB6, TST, DDAH2, ARMC3, PLSCR4, RPL24, SERPING1, RAPGEF3, VAMP2, FBP2, ARL8B, CUTA, IGSF8, PCOLCE2, SDC4, NDUFB4, SEMA3B, ABHD8, PDXP, RFNG, FAM129B, FUT3, ESD, MYH14, PACSIN3, FAM63A, CSK, GSTM2, GALNT4, LAMB2, CMTM6, …	318	2811	18224	1.40671	0.731194	0.106985	0.104743
GOTERM_BP_FAT	GO:0002274~myeloid leukocyte activation	19	3.90947	6.84419e-08	LYN, CD84, SPI1, CD93, CD300A, PTAFR, RBPJ, AIF1, PRAM1, CCL3, ADAM9, HMOX1, LCP2, CD48, CD226, DOCK2, LAT, HAVCR2, SLAMF1	442	147	16650	4.86887	0.00036726	2.49936e-05	2.40668e-05		GOTERM_CC_DIRECT	GO:0070062~extracellular exosome	69	20.1754	0.00249928	DDR1, PTPRS, HDAC11, MAGEF1, HNMT, PKD1, EFEMP2, GOLGA4, AKR7A2, CSRP1, CHL1, CRTAC1, RUVBL1, TIMP3, SIRPA, CTSF, GAMT, DDX11, RPL22, ENTPD6, PRKCD, ARHGEF18, SERPINB9, DNM1, SERPINB6, TST, DDAH2, ARMC3, PLSCR4, RPL24, SERPING1, RAPGEF3, VAMP2, FBP2, ARL8B, CUTA, IGSF8, PCOLCE2, SDC4, NDUFB4, SEMA3B, ABHD8, PDXP, RFNG, FAM129B, FUT3, ESD, MYH14, PACSIN3, FAM63A, CSK, GSTM2, GALNT4, LAMB2, CMTM6, …	318	2811	18224	1.40671	0.522031	0.184322	0.184322
GOTERM_BP_FAT	GO:0009967~positive regulation of signal transduction	73	15.0206	7.04105e-08	HIP1, YWHAB, GPR65, ITGB3, PTPRJ, RBPJ, PKD2, SLA2, EPS8, GRAP2, PLCE1, TNFAIP8L3, CTSC, HAVCR2, PDGFRB, GPX1, PARP1, CD300A, SH2D3C, CD180, F2R, RC3H1, PRKCA, TIRAP, TIAM1, F7, ARC, HSH2D, PSMA4, EVC, ASPH, CD8A, TRAF5, RAPGEF1, ADAM9, CDH13, CD226, HCST, MDFI, PAFAH1B1, BIRC3, SRC, ARNTL, PIK3R5, NACC2, CCL4, CCL3, HMOX1, S1PR2, DISC1, PAG1, ATP6V1C2, SLAMF1, LYN, CD74, FZD7, NTRK3, STAT3, G0S2…	442	1428	16650	1.92569	0.000377822	2.49936e-05	2.40668e-05		GOTERM_CC_ALL	GO:0005737~cytoplasm	213	62.2807	0.0025323	WIPF3, DIXDC1, TESK2, THUMPD3, LIPE, GOLGA4, MPRIP, AKT2, CDK20, RPL37, BTRC, PDK2, GAMT, HEMK1, MBNL1, MEF2C, DDX11, RPL22, ENTPD6, PRKCD, MTUS1, TOMM20L, ALG3, KIAA1217, RBP7, RNF123, PPP1R3C, ARMC3, UQCRC1, RPL24, SERPING1, TTLL11, OBSL1, SDC4, APH1B, HLTF, FDFT1, B3GALNT1, GSTM2, IQSEC1, TNFSF13, FZD6, IRF2BP2, MINA, ELL2, PBX1, MLLT11, QARS, ACER3, UNC119, FBXL2, BAP1, ATR, SPAG16, DAZAP1, G…	318	10775	18224	1.13287	0.735826	0.106985	0.104743
GOTERM_BP_ALL	GO:0002252~immune effector process	47	9.67078	7.23177e-08	C1QA, CD84, PRKDC, SRC, ARPC1B, PROS1, PTAFR, HTRA1, SLA2, LY9, PRAM1, C2, CCL3, ITGAX, ATP6V1H, HMOX1, FFAR3, NLRP3, STAT6, NBN, FCGR1A, CTSC, HAVCR2, SLAMF1, LYN, CD74, APOBEC3D, CD300A, RFTN1, CD180, RC3H1, GZMB, IRAK3, TARBP2, ISG20, PTPRC, CD8A, IRF1, IL2RA, BCL3, CD27, CD226, DOCK2, LAT, CFB, BIRC3, C1QC	445	742	16792	2.39021	0.000393837	1.9313e-05	1.83982e-05		GOTERM_CC_ALL	GO:1903561~extracellular vesicle	69	20.1754	0.00282805	DDR1, PTPRS, HDAC11, MAGEF1, HNMT, PKD1, EFEMP2, GOLGA4, AKR7A2, CSRP1, CHL1, CRTAC1, RUVBL1, TIMP3, SIRPA, CTSF, GAMT, DDX11, RPL22, ENTPD6, PRKCD, ARHGEF18, SERPINB9, DNM1, SERPINB6, TST, DDAH2, ARMC3, PLSCR4, RPL24, SERPING1, RAPGEF3, VAMP2, FBP2, ARL8B, CUTA, IGSF8, PCOLCE2, SDC4, NDUFB4, SEMA3B, ABHD8, PDXP, RFNG, FAM129B, FUT3, ESD, MYH14, PACSIN3, FAM63A, CSK, GSTM2, GALNT4, LAMB2, CMTM6, …	318	2825	18224	1.39974	0.773911	0.106985	0.104743
GOTERM_BP_ALL	GO:0016477~cell migration	64	13.1687	7.4458e-08	COL18A1, CD84, SPARC, PDCD6, ITGB3, PROS1, ULK4, PTPRJ, LAMC1, EPS8, STK10, ITGAX, NRCAM, SEMA6B, PDGFRB, CAMK1D, GPX1, CD300A, F2R, IL16, PRKCA, TIRAP, TIAM1, F7, PTP4A3, RAP2A, ARC, DOK2, SLC7A8, ADAM15, SPATA13, ADAM9, CDH13, CD48, ITGA6, ARHGEF7, MET, PAFAH1B1, HDAC4, LAMA5, ENPEP, SRC, SATB2, PTAFR, AIF1, CCL4, SLIT1, CCL3, HMOX1, SLIT3, DISC1, SRGAP1, LYN, CD74, NTRK3, STAT3, LAMB1, NR2F2, …	445	1184	16792	2.03972	0.00040549	1.9313e-05	1.83982e-05		GOTERM_CC_ALL	GO:0043230~extracellular organelle	69	20.1754	0.00285292	DDR1, PTPRS, HDAC11, MAGEF1, HNMT, PKD1, EFEMP2, GOLGA4, AKR7A2, CSRP1, CHL1, CRTAC1, RUVBL1, TIMP3, SIRPA, CTSF, GAMT, DDX11, RPL22, ENTPD6, PRKCD, ARHGEF18, SERPINB9, DNM1, SERPINB6, TST, DDAH2, ARMC3, PLSCR4, RPL24, SERPING1, RAPGEF3, VAMP2, FBP2, ARL8B, CUTA, IGSF8, PCOLCE2, SDC4, NDUFB4, SEMA3B, ABHD8, PDXP, RFNG, FAM129B, FUT3, ESD, MYH14, PACSIN3, FAM63A, CSK, GSTM2, GALNT4, LAMB2, CMTM6, …	318	2826	18224	1.39924	0.776853	0.106985	0.104743
GOTERM_BP_FAT	GO:0002252~immune effector process	47	9.67078	7.50172e-08	C1QA, CD84, PRKDC, SRC, ARPC1B, PROS1, PTAFR, HTRA1, SLA2, LY9, PRAM1, C2, CCL3, ITGAX, ATP6V1H, HMOX1, FFAR3, NLRP3, STAT6, NBN, FCGR1A, CTSC, HAVCR2, SLAMF1, LYN, CD74, APOBEC3D, CD300A, RFTN1, CD180, RC3H1, GZMB, IRAK3, TARBP2, ISG20, PTPRC, CD8A, IRF1, IL2RA, BCL3, CD27, CD226, DOCK2, LAT, CFB, BIRC3, C1QC	442	742	16650	2.38609	0.000402536	2.49936e-05	2.40668e-05		GOTERM_BP_ALL	GO:0031323~regulation of cellular metabolic process	131	38.3041	0.0029564	HDAC11, IKZF4, CCND3, RGS3, EDNRB, SALL2, AKT2, RUVBL1, ENPP2, MAP3K9, BTRC, PDK2, RNF44, MBNL1, MEF2C, MAMSTR, ZBTB38, DDX11, PRKCD, WRNIP1, MAPKAPK3, ZNF836, SERPING1, EIF1B, ZNF433, ZNF154, HKR1, SDC4, DCUN1D1, ABHD5, NPAS3, PGBD1, BCL2L12, HLTF, PACSIN3, ZNF785, MAP2K5, RBM11, ZNF660, OSBPL7, NEK4, TNFSF13, FZD6, IRF2BP2, ZBTB12, NR1D2, MINA, ZBTB11, ELL2, PBX1, DRAP1, MLLT11, DAB2, DLG2, QAR…	307	5844	16792	1.2261	0.999991	0.895267	0.895267
GOTERM_BP_FAT	GO:0016477~cell migration	64	13.1687	7.91672e-08	COL18A1, CD84, SPARC, PDCD6, ITGB3, PROS1, ULK4, PTPRJ, LAMC1, EPS8, STK10, ITGAX, NRCAM, SEMA6B, PDGFRB, CAMK1D, GPX1, CD300A, F2R, IL16, PRKCA, TIRAP, TIAM1, F7, PTP4A3, RAP2A, ARC, DOK2, SLC7A8, ADAM15, SPATA13, ADAM9, CDH13, CD48, ITGA6, ARHGEF7, MET, PAFAH1B1, HDAC4, LAMA5, ENPEP, SRC, SATB2, PTAFR, AIF1, CCL4, SLIT1, CCL3, HMOX1, SLIT3, DISC1, SRGAP1, LYN, CD74, NTRK3, STAT3, LAMB1, NR2F2, …	442	1184	16650	2.0362	0.0004248	2.49936e-05	2.40668e-05		GOTERM_BP_ALL	GO:0080090~regulation of primary metabolic process	130	38.0117	0.00309288	HDAC11, IKZF4, CCND3, RGS3, EDNRB, SALL2, AKT2, RUVBL1, ENPP2, MAP3K9, BTRC, PDK2, RNF44, MBNL1, MEF2C, MAMSTR, ZBTB38, DDX11, PRKCD, WRNIP1, MAPKAPK3, ZNF836, SERPING1, EIF1B, ZNF433, ZNF154, HKR1, SDC4, DCUN1D1, ABHD5, NPAS3, PGBD1, BCL2L12, BTBD2, HLTF, PACSIN3, ZNF785, MAP2K5, RBM11, ZNF660, OSBPL7, NEK4, TIPARP, TNFSF13, FZD6, IRF2BP2, ZBTB12, NR1D2, MINA, ZBTB11, ELL2, PBX1, DRAP1, MLLT11, …	307	5798	16792	1.22639	0.999995	0.895267	0.895267
GOTERM_BP_ALL	GO:0016337~single organismal cell-cell adhesion	46	9.46502	9.76208e-08	IL1RN, PRKDC, SRC, ITGB3, PTAFR, PLEK, SLA2, AIF1, LY9, STK10, CDH5, GRAP2, ITGAX, NLRP3, NRCAM, STAT6, PAG1, HAVCR2, SLAMF1, LYN, CD74, KIRREL, CD93, CD300A, FZD7, IGFBP2, RC3H1, LAMB1, PRKCA, BMP7, HSH2D, PTPRC, ITGAD, CD8A, IRF1, IL2RA, BCL3, RAPGEF1, CD27, ADAM9, CD48, ITGA6, NF2, DOCK2, LAT, DSC2	445	725	16792	2.39421	0.000531599	2.417e-05	2.30252e-05		GOTERM_BP_ALL	GO:0071704~organic substance metabolic process	219	64.0351	0.0032031	WDSUB1, HDAC11, TESK2, GPATCH1, THUMPD3, IKZF4, NYNRIN, LIPE, EDNRB, AKT2, CDK20, RPL37, BTRC, PDK2, GAMT, HEMK1, MBNL1, MEF2C, DDX11, RPL22, PRKCD, ALG3, RNF123, PPP1R3C, ZNF836, UQCRC1, RPL24, SERPING1, TTLL11, EIF1B, ZNF154, HKR1, SDC4, DCUN1D1, PGBD1, APH1B, HLTF, FDFT1, RBM11, B3GALNT1, GSTM2, TIPARP, TNFSF13, FZD6, IRF2BP2, NR1D2, MINA, PHC3, ELL2, PBX1, MLLT11, QARS, ACER3, UNC119, FBXL2, …	307	10707	16792	1.11877	0.999996	0.895267	0.895267
GOTERM_BP_FAT	GO:0016337~single organismal cell-cell adhesion	46	9.46502	1.01643e-07	IL1RN, PRKDC, SRC, ITGB3, PTAFR, PLEK, SLA2, AIF1, LY9, STK10, CDH5, GRAP2, ITGAX, NLRP3, NRCAM, STAT6, PAG1, HAVCR2, SLAMF1, LYN, CD74, KIRREL, CD93, CD300A, FZD7, IGFBP2, RC3H1, LAMB1, PRKCA, BMP7, HSH2D, PTPRC, ITGAD, CD8A, IRF1, IL2RA, BCL3, RAPGEF1, CD27, ADAM9, CD48, ITGA6, NF2, DOCK2, LAT, DSC2	442	725	16650	2.39008	0.000545368	3.03065e-05	2.91828e-05		GOTERM_CC_ALL	GO:0044428~nuclear part	91	26.6082	0.00341779	ZNF771, KDM5B, DAZAP1, SETD3, RNF13, PHF1, CDCA7L, HDAC11, TESK2, GPATCH1, THUMPD3, HNMT, IKZF4, CCND3, GOLGA4, RGS3, EDNRB, SENP5, SALL2, AKT2, SUFU, RUVBL1, HIF1AN, JARID2, BTRC, NEO1, LMCD1, TNPO2, TEAD2, PDK2, RNF44, MBNL1, MEF2C, DDX11, PRKCD, ATP11B, WRNIP1, WIPI2, THNSL1, ZHX1, THOC7, MAPKAPK3, POLR1B, CTDSP2, RARB, MCM2, GTF3C1, SATB1, DCTN1, NDUFB4, ZBTB48, PRICKLE2, MLLT1, FAM169A, NPAS…	318	3981	18224	1.30998	0.834273	0.119623	0.117116
GOTERM_BP_ALL	GO:0050790~regulation of catalytic activity	104	21.3992	1.02239e-07	TRIO, GPR65, PDCD6, DSCC1, PROS1, CNST, HERC2, PLCE1, NBN, PDGFRB, CAST, FNBP1, CD300A, F2R, PRKCA, CDC25B, TIAM1, ACAP1, CD109, SPATA13, ADAM9, NSMAF, CDC42SE1, HPCA, CSF2RB, ARHGAP15, PIK3R5, GRIN2A, ADAP2, BAG2, NLRP3, ATP6V1H, NLRP1, SMYD3, SRGAP1, SLAMF1, CTSA, LYN, VDR, NR2F2, BMP7, NR4A2, TPX2, PTPRC, NF1, UBE2N, SSPO, CD27, NF2, GNB5, LAT, FGFR1, HIP1, SERPINA1, YWHAB, PPP1R10, ITGB3, PLE…	445	2357	16792	1.66501	0.000556741	2.42129e-05	2.3066e-05		GOTERM_BP_ALL	GO:0060255~regulation of macromolecule metabolic process	130	38.0117	0.00347128	HDAC11, IKZF4, CCND3, RGS3, EDNRB, SALL2, AKT2, RUVBL1, ENPP2, MAP3K9, BTRC, RNF44, MBNL1, MEF2C, MAMSTR, ZBTB38, DDX11, PRKCD, WRNIP1, MAPKAPK3, ZNF836, SERPING1, EIF1B, ZNF433, SHC4, ZNF154, HKR1, SDC4, DCUN1D1, NPAS3, PGBD1, BCL2L12, BTBD2, HLTF, PACSIN3, ZNF785, MAP2K5, RBM11, ZNF660, OSBPL7, NEK4, TIPARP, TNFSF13, FZD6, IRF2BP2, ZBTB12, NR1D2, MINA, ZBTB11, ELL2, PBX1, DRAP1, MLLT11, DAB2, Q…	307	5815	16792	1.22281	0.999999	0.905541	0.905541
GOTERM_BP_FAT	GO:0050790~regulation of catalytic activity	104	21.3992	1.08056e-07	TRIO, GPR65, PDCD6, DSCC1, PROS1, CNST, HERC2, PLCE1, NBN, PDGFRB, CAST, FNBP1, CD300A, F2R, PRKCA, CDC25B, TIAM1, ACAP1, CD109, SPATA13, ADAM9, NSMAF, CDC42SE1, HPCA, CSF2RB, ARHGAP15, PIK3R5, GRIN2A, ADAP2, BAG2, NLRP3, ATP6V1H, NLRP1, SMYD3, SRGAP1, SLAMF1, CTSA, LYN, VDR, NR2F2, BMP7, NR4A2, TPX2, PTPRC, NF1, UBE2N, SSPO, CD27, NF2, GNB5, LAT, FGFR1, HIP1, SERPINA1, YWHAB, PPP1R10, ITGB3, PLE…	442	2357	16650	1.66213	0.000579768	3.0523e-05	2.93912e-05		GOTERM_CC_FAT	GO:0005654~nucleoplasm	73	21.345	0.00365602	KDM5B, DAZAP1, SETD3, PHF1, HDAC11, TESK2, HNMT, IKZF4, CCND3, GOLGA4, RGS3, SENP5, SALL2, AKT2, SUFU, RUVBL1, HIF1AN, JARID2, BTRC, NEO1, LMCD1, TEAD2, PDK2, RNF44, MBNL1, MEF2C, DDX11, PRKCD, WIPI2, THNSL1, ZHX1, THOC7, MAPKAPK3, POLR1B, CTDSP2, RARB, MCM2, GTF3C1, SATB1, NDUFB4, ZBTB48, MLLT1, NPAS3, FAM129B, RXRB, HLTF, PACSIN3, FAM63A, APBB1, RPP14, RBM11, TNFSF13, ANKRD23, ASPSCR1, NR1D2, Z…	261	2996	14527	1.35618	0.828259	0.571556	0.571556
GOTERM_BP_ALL	GO:0043085~positive regulation of catalytic activity	77	15.8436	1.08388e-07	HIP1, TRIO, YWHAB, GPR65, PDCD6, DSCC1, ITGB3, PLEK, PKD2, HERC2, SH3PXD2B, PLCE1, TNFAIP8L3, NBN, PDGFRB, ARHGEF11, FNBP1, CD300A, SH2D3C, F2R, PRKCA, TIRAP, CDC25B, TIAM1, ACAP1, PSMA4, ASPH, SPATA13, RAPGEF1, ADAM9, ITGA6, LCP2, DOCK2, ARHGEF7, DEPDC5, MDFI, NSMAF, SRC, HPCA, RAP1GDS1, PTAFR, CSF2RB, DENND3, ASAP1, ASAP2, ARHGAP15, PIK3R5, GNA15, FGD5, GRIN2A, ALS2CL, ADAP2, PLEKHG4B, CCL4, CC…	445	1559	16792	1.86375	0.000590213	2.45995e-05	2.34343e-05		GOTERM_BP_FAT	GO:0034645~cellular macromolecule biosynthetic process	114	33.3333	0.00405556	HDAC11, IKZF4, EDNRB, SALL2, AKT2, RUVBL1, RPL37, MAP3K9, BTRC, RNF44, MEF2C, MAMSTR, ZBTB38, DDX11, RPL22, ALG3, WRNIP1, THOC7, PPP1R3C, ZNF836, ANKRD42, RPL24, EIF1B, ZNF433, ZNF154, HKR1, NPAS3, FUT3, PGBD1, BCL2L12, HLTF, ZNF785, MAP2K5, B3GALNT1, ZNF660, NEK4, TIPARP, FZD6, IRF2BP2, ZBTB12, NR1D2, MINA, ZBTB11, ELL2, PBX1, DRAP1, MLLT11, DAB2, QARS, ZNF777, MAP3K13, MYD88, EZH1, ATR, ZNF771,…	304	5012	16650	1.24576	1	1	1
GOTERM_BP_FAT	GO:0043085~positive regulation of catalytic activity	77	15.8436	1.13877e-07	HIP1, TRIO, YWHAB, GPR65, PDCD6, DSCC1, ITGB3, PLEK, PKD2, HERC2, SH3PXD2B, PLCE1, TNFAIP8L3, NBN, PDGFRB, ARHGEF11, FNBP1, CD300A, SH2D3C, F2R, PRKCA, TIRAP, CDC25B, TIAM1, ACAP1, PSMA4, ASPH, SPATA13, RAPGEF1, ADAM9, ITGA6, LCP2, DOCK2, ARHGEF7, DEPDC5, MDFI, NSMAF, SRC, HPCA, RAP1GDS1, PTAFR, CSF2RB, DENND3, ASAP1, ASAP2, ARHGAP15, PIK3R5, GNA15, FGD5, GRIN2A, ALS2CL, ADAP2, PLEKHG4B, CCL4, CC…	442	1559	16650	1.86053	0.000610989	3.05588e-05	2.94257e-05		GOTERM_CC_FAT	GO:0070062~extracellular exosome	69	20.1754	0.0041755	DDR1, PTPRS, HDAC11, MAGEF1, HNMT, PKD1, EFEMP2, GOLGA4, AKR7A2, CSRP1, CHL1, CRTAC1, RUVBL1, TIMP3, SIRPA, CTSF, GAMT, DDX11, RPL22, ENTPD6, PRKCD, ARHGEF18, SERPINB9, DNM1, SERPINB6, TST, DDAH2, ARMC3, PLSCR4, RPL24, SERPING1, RAPGEF3, VAMP2, FBP2, ARL8B, CUTA, IGSF8, PCOLCE2, SDC4, NDUFB4, SEMA3B, ABHD8, PDXP, RFNG, FAM129B, FUT3, ESD, MYH14, PACSIN3, FAM63A, CSK, GSTM2, GALNT4, LAMB2, CMTM6, …	261	2811	14527	1.36623	0.866362	0.571556	0.571556
GOTERM_BP_ALL	GO:2000145~regulation of cell motility	46	9.46502	1.50338e-07	HDAC4, LAMA5, COL18A1, SPARC, SRC, PDCD6, ITGB3, ULK4, PTAFR, PTPRJ, AIF1, STK10, CCL4, CCL3, HMOX1, PLXNC1, SRGAP1, SEMA6B, LYN, PDGFRB, CD74, CAMK1D, CD300A, NTRK3, F2R, STAT3, LAMB1, PRKCA, NR2F2, SULF1, TIRAP, TIAM1, F7, RAP2A, PTPRC, ADAM15, SPATA13, NF1, ADAM9, CDH13, ITGA6, SGK3, NF2, ARHGEF7, MET, FGFR1	445	736	16792	2.35843	0.000818554	3.27556e-05	3.12041e-05		GOTERM_BP_ALL	GO:0034645~cellular macromolecule biosynthetic process	114	33.3333	0.00432764	HDAC11, IKZF4, EDNRB, SALL2, AKT2, RUVBL1, RPL37, MAP3K9, BTRC, RNF44, MEF2C, MAMSTR, ZBTB38, DDX11, RPL22, ALG3, WRNIP1, THOC7, PPP1R3C, ZNF836, ANKRD42, RPL24, EIF1B, ZNF433, ZNF154, HKR1, NPAS3, FUT3, PGBD1, BCL2L12, HLTF, ZNF785, MAP2K5, B3GALNT1, ZNF660, NEK4, TIPARP, FZD6, IRF2BP2, ZBTB12, NR1D2, MINA, ZBTB11, ELL2, PBX1, DRAP1, MLLT11, DAB2, QARS, ZNF777, MAP3K13, MYD88, EZH1, ATR, ZNF771,…	307	5012	16792	1.24411	1	1	1
GOTERM_BP_FAT	GO:2000145~regulation of cell motility	46	9.46502	1.58864e-07	HDAC4, LAMA5, COL18A1, SPARC, SRC, PDCD6, ITGB3, ULK4, PTAFR, PTPRJ, AIF1, STK10, CCL4, CCL3, HMOX1, PLXNC1, SRGAP1, SEMA6B, LYN, PDGFRB, CD74, CAMK1D, CD300A, NTRK3, F2R, STAT3, LAMB1, PRKCA, NR2F2, SULF1, TIRAP, TIAM1, F7, RAP2A, PTPRC, ADAM15, SPATA13, NF1, ADAM9, CDH13, ITGA6, SGK3, NF2, ARHGEF7, MET, FGFR1	442	736	16650	2.35436	0.000852262	4.06012e-05	3.90958e-05		GOTERM_BP_ALL	GO:0019222~regulation of metabolic process	136	39.7661	0.00449092	HDAC11, IKZF4, CCND3, RGS3, EDNRB, SALL2, AKT2, RUVBL1, ENPP2, MAP3K9, BTRC, PDK2, RNF44, MBNL1, MEF2C, MAMSTR, ZBTB38, DDX11, PRKCD, WRNIP1, MAPKAPK3, ZNF836, SERPING1, EIF1B, ZNF433, SHC4, ZNF154, HKR1, SDC4, DCUN1D1, ABHD5, NPAS3, PGBD1, BCL2L12, BTBD2, HLTF, PACSIN3, ZNF785, MAP2K5, RBM11, ZNF660, OSBPL7, NEK4, TIPARP, TNFSF13, FZD6, IRF2BP2, ZBTB12, NR1D2, MINA, ZBTB11, ELL2, PBX1, DRAP1, ML…	307	6171	16792	1.20545	1	1	1
GOTERM_CC_ALL	GO:0044444~cytoplasmic part	264	54.321	1.76449e-07	SCOC, SPARC, TRIO, CLPB, CERK, ZDHHC7, SLA2, RPL7, EPS8, COMTD1, BAIAP2L2, CNST, HERC2, RUSC2, PLCE1, ACAD10, SIL1, ACOT8, FNBP1, RC3H1, PRKCA, ANK1, CHIT1, TIAM1, ARC, GUF1, KDELR3, LRPAP1, ENPEP, SHMT2, PRKDC, SP140, HSPA4L, TAPBPL, MRPL15, PIK3R5, GRIN2A, RNF213, HLCS, RDH10, STC2, ST3GAL4, HMOX1, CEP72, RCE1, B4GALNT3, ST3GAL1, RAB11FIP3, ATP6V1C1, ATP6V1C2, SLAMF1, CTSA, LYN, APOBEC3D, ST8SI…	470	8090	18224	1.26532	0.000109922	0.000109928	0.000102164		GOTERM_BP_FAT	GO:0072073~kidney epithelium development	9	2.63158	0.00468658	MEF2C, SDC4, LAMB2, AQP11, RARB, SPRY1, KLF15, PKD1, PBX1	304	143	16650	3.44705	1	1	1
GOTERM_BP_ALL	GO:0040012~regulation of locomotion	47	9.67078	1.95376e-07	HDAC4, LAMA5, COL18A1, SPARC, SRC, PDCD6, ITGB3, ULK4, PTAFR, PTPRJ, AIF1, STK10, CCL4, CCL3, HMOX1, PLXNC1, SRGAP1, SEMA6B, LYN, PDGFRB, CD74, CAMK1D, CD300A, NTRK3, F2R, STAT3, LAMB1, PRKCA, IL16, NR2F2, SULF1, TIRAP, TIAM1, F7, RAP2A, PTPRC, ADAM15, SPATA13, NF1, ADAM9, CDH13, ITGA6, SGK3, NF2, ARHGEF7, MET, FGFR1	445	768	16792	2.30929	0.00106365	3.95069e-05	3.76357e-05		GOTERM_MF_ALL	GO:0016758~transferase activity, transferring hexosyl groups	11	3.21637	0.00470435	B3GALNT1, GALNT4, KDELC1, ALG3, PIGZ, RFNG, B4GALT7, POMGNT1, EXTL3, B4GALT4, FUT3	308	207	16881	2.91253	0.974728	1	1
GOTERM_BP_ALL	GO:0051179~localization	208	42.7984	1.9583e-07	SLC46A1, IL1RN, SPARC, ULK4, RBPJ, RPL7, EPS8, CNST, HERC2, NIPAL2, SIL1, FNBP1, KCNK13, PRKCA, ANK1, TIAM1, ARC, KCNQ2, SPATA13, TLN2, KDELR3, CDC42SE1, SLC45A4, LRPAP1, ENPEP, TTYH3, SLC45A3, CLCNKB, SLCO5A1, C2, GRIN2A, STC2, HMOX1, CEP72, RAB11FIP3, ATP6V1C1, ATP6V1C2, SLAMF1, CTSA, LYN, EGR2, FZD7, RANBP17, STAM, NR2F2, CD27, RPS20, SFXN5, COL18A1, HIP1, SERPINA1, PPP1R10, ARPC1B, PTPRJ, CTS…	445	5872	16792	1.33666	0.00106612	3.95069e-05	3.76357e-05		GOTERM_CC_FAT	GO:1903561~extracellular vesicle	69	20.1754	0.0047125	DDR1, PTPRS, HDAC11, MAGEF1, HNMT, PKD1, EFEMP2, GOLGA4, AKR7A2, CSRP1, CHL1, CRTAC1, RUVBL1, TIMP3, SIRPA, CTSF, GAMT, DDX11, RPL22, ENTPD6, PRKCD, ARHGEF18, SERPINB9, DNM1, SERPINB6, TST, DDAH2, ARMC3, PLSCR4, RPL24, SERPING1, RAPGEF3, VAMP2, FBP2, ARL8B, CUTA, IGSF8, PCOLCE2, SDC4, NDUFB4, SEMA3B, ABHD8, PDXP, RFNG, FAM129B, FUT3, ESD, MYH14, PACSIN3, FAM63A, CSK, GSTM2, GALNT4, LAMB2, CMTM6, …	261	2825	14527	1.35946	0.896902	0.571556	0.571556
GOTERM_BP_FAT	GO:0040012~regulation of locomotion	47	9.67078	2.0302e-07	HDAC4, LAMA5, COL18A1, SPARC, SRC, PDCD6, ITGB3, ULK4, PTAFR, PTPRJ, AIF1, STK10, CCL4, CCL3, HMOX1, PLXNC1, SRGAP1, SEMA6B, LYN, PDGFRB, CD74, CAMK1D, CD300A, NTRK3, F2R, STAT3, LAMB1, PRKCA, IL16, NR2F2, SULF1, TIRAP, TIAM1, F7, RAP2A, PTPRC, ADAM15, SPATA13, NF1, ADAM9, CDH13, ITGA6, SGK3, NF2, ARHGEF7, MET, FGFR1	442	768	16650	2.30531	0.00108901	4.95276e-05	4.76912e-05		GOTERM_BP_ALL	GO:0072073~kidney epithelium development	9	2.63158	0.00472632	MEF2C, SDC4, LAMB2, AQP11, RARB, SPRY1, KLF15, PKD1, PBX1	307	143	16792	3.44247	1	1	1
GOTERM_BP_ALL	GO:0070887~cellular response to chemical stimulus	112	23.0453	2.41056e-07	VKORC1L1, IL1RN, SPARC, SPI1, PDCD6, UBE2D3, RBPJ, CDH5, BAIAP2L2, TNFRSF8, PDGFRB, IGFBP2, LMO2, CD180, RC3H1, PRKCA, TIAM1, MELK, COL4A2, COL4A1, KIF16B, CD109, ADAM9, KDELR3, PRKDC, HPCA, HTRA1, SLC41A1, CSF2RB, STC2, HMOX1, NLRP3, ATP6V1H, IGFBP7, SMYD3, ATP6V1C1, BCL9L, ATP6V1C2, LYN, EGR2, XRCC5, VDR, FZD7, NR2F2, BMP7, NR4A2, ISG20, ABTB2, PTPRC, CD27, FGFR1, ITGB3, PKD2, AACS, HEY1, FFAR3…	445	2648	16792	1.59604	0.00131217	4.5442e-05	4.32896e-05		GOTERM_CC_FAT	GO:0043230~extracellular organelle	69	20.1754	0.00475306	DDR1, PTPRS, HDAC11, MAGEF1, HNMT, PKD1, EFEMP2, GOLGA4, AKR7A2, CSRP1, CHL1, CRTAC1, RUVBL1, TIMP3, SIRPA, CTSF, GAMT, DDX11, RPL22, ENTPD6, PRKCD, ARHGEF18, SERPINB9, DNM1, SERPINB6, TST, DDAH2, ARMC3, PLSCR4, RPL24, SERPING1, RAPGEF3, VAMP2, FBP2, ARL8B, CUTA, IGSF8, PCOLCE2, SDC4, NDUFB4, SEMA3B, ABHD8, PDXP, RFNG, FAM129B, FUT3, ESD, MYH14, PACSIN3, FAM63A, CSK, GSTM2, GALNT4, LAMB2, CMTM6, …	261	2826	14527	1.35898	0.898903	0.571556	0.571556
GOTERM_BP_ALL	GO:0065008~regulation of biological quality	140	28.8066	2.41935e-07	SLC46A1, SCOC, STEAP3, IL1RN, SPI1, GPR65, PROS1, IKZF1, EPS8, BAIAP2L2, PLCE1, NRCAM, NBN, PLXNC1, ACAD10, SEMA6B, KCNK13, F2R, RC3H1, TAP1, PRKCA, PDIA4, TIAM1, ARC, STIM1, UBE2V2, APLNR, KDELR3, TLN2, DSC2, KPNB1, CDC42SE1, RTEL1, ENPEP, NPR1, PRKDC, SLC41A1, ARHGAP15, CPLX1, PIK3R5, GRIN2A, RDH10, STC2, HMOX1, ATP6V1H, RAB11FIP3, ATP6V1C1, ATP6V1C2, CTSA, LYN, HSPA9, EGR2, KIRREL, XRCC5, VDR,…	445	3548	16792	1.48897	0.00131695	4.5442e-05	4.32896e-05		GOTERM_BP_FAT	GO:0035239~tube morphogenesis	15	4.38596	0.00479651	DDR1, KDM5B, MEF2C, SDC4, FZD6, PKD1, PBX1, SUFU, DLC1, SPRY2, SPRY1, IFT57, BTRC, TEAD2, CCDC40	304	348	16650	2.36076	1	1	1
GOTERM_BP_FAT	GO:0070887~cellular response to chemical stimulus	112	23.0453	2.61588e-07	VKORC1L1, IL1RN, SPARC, SPI1, PDCD6, UBE2D3, RBPJ, CDH5, BAIAP2L2, TNFRSF8, PDGFRB, IGFBP2, LMO2, CD180, RC3H1, PRKCA, TIAM1, MELK, COL4A2, COL4A1, KIF16B, CD109, ADAM9, KDELR3, PRKDC, HPCA, HTRA1, SLC41A1, CSF2RB, STC2, HMOX1, NLRP3, ATP6V1H, IGFBP7, SMYD3, ATP6V1C1, BCL9L, ATP6V1C2, LYN, EGR2, XRCC5, VDR, FZD7, NR2F2, BMP7, NR4A2, ISG20, ABTB2, PTPRC, CD27, FGFR1, ITGB3, PKD2, AACS, HEY1, FFAR3…	442	2648	16650	1.59328	0.00140296	6.1041e-05	5.87777e-05		GOTERM_BP_ALL	GO:0035239~tube morphogenesis	15	4.38596	0.00490183	DDR1, KDM5B, MEF2C, SDC4, FZD6, PKD1, PBX1, SUFU, DLC1, SPRY2, SPRY1, IFT57, BTRC, TEAD2, CCDC40	307	348	16792	2.35763	1	1	1
GOTERM_BP_ALL	GO:0002684~positive regulation of immune system process	54	11.1111	2.93275e-07	CD84, ARPC1B, UBE2D3, PTPRJ, SLA2, GRAP2, FFAR3, HAVCR2, CAMK1D, CD300A, TESC, IGFBP2, CD180, RC3H1, TAP1, PRKCA, IRAK3, LIME1, TIRAP, RUNX1, CLEC4A, F7, PSMA4, IRF1, CD226, LCP2, CD101, CFB, BIRC3, C1QA, SRC, PRKDC, PTAFR, AIF1, C2, CCL4, CCL3, HMOX1, NLRP3, STAT6, FCGR1A, PAG1, SLAMF1, LYN, CD74, RFTN1, PSMB8, PTPRC, IL2RA, UBE2N, CD27, LAT, LGMN, C1QC	445	960	16792	2.12258	0.0015962	5.30403e-05	5.0528e-05		GOTERM_BP_ALL	GO:0008152~metabolic process	224	65.4971	0.00528219	WDSUB1, HDAC11, TESK2, GPATCH1, THUMPD3, IKZF4, NYNRIN, LIPE, EDNRB, AKT2, CDK20, RPL37, BTRC, PDK2, GAMT, HEMK1, MBNL1, MEF2C, DDX11, RPL22, PRKCD, ALG3, RNF123, PPP1R3C, ZNF836, UQCRC1, RPL24, SERPING1, TTLL11, EIF1B, ZNF154, HKR1, SDC4, DCUN1D1, PGBD1, APH1B, HLTF, FDFT1, RBM11, B3GALNT1, GSTM2, TIPARP, TNFSF13, FZD6, IRF2BP2, NR1D2, MINA, PHC3, ELL2, PBX1, MLLT11, QARS, ACER3, UNC119, FBXL2, …	307	11075	16792	1.10629	1	1	1
GOTERM_BP_ALL	GO:0051239~regulation of multicellular organismal process	112	23.0453	3.01863e-07	CD84, IL1RN, SPARC, SPI1, PDCD6, PROS1, ULK4, RBPJ, CDH5, TNFRSF8, PLCE1, NRCAM, PLXNC1, SEMA6B, PDGFRB, KDM2B, F2R, RC3H1, PRKCA, RUNX1, TIAM1, COL4A2, STIM1, CD109, UBE2V2, ADAM9, CD226, DSC2, CD101, LRPAP1, SLC45A3, NPR1, PRKDC, TWIST2, LY9, GRIN2A, STC2, HMOX1, NLRP3, NLRP1, RAB11FIP3, BCL9L, SLAMF1, LYN, HSPA9, EGR2, XRCC5, VDR, FZD7, PRG2, TRPV2, NR2F2, BMP7, NR4A2, BCL3, NF1, CD27, NF2, LG…	445	2659	16792	1.58943	0.0016429	5.30403e-05	5.0528e-05		GOTERM_BP_FAT	GO:0043393~regulation of protein binding	10	2.92398	0.00537255	MEF2C, DAB2, CRTAC1, AMFR, DDX11, PRKCD, STUB1, RFNG, PKD1, AES	304	178	16650	3.07695	1	1	1
GOTERM_BP_FAT	GO:0002684~positive regulation of immune system process	54	11.1111	3.05963e-07	CD84, ARPC1B, UBE2D3, PTPRJ, SLA2, GRAP2, FFAR3, HAVCR2, CAMK1D, CD300A, TESC, IGFBP2, CD180, RC3H1, TAP1, PRKCA, IRAK3, LIME1, TIRAP, RUNX1, CLEC4A, F7, PSMA4, IRF1, CD226, LCP2, CD101, CFB, BIRC3, C1QA, SRC, PRKDC, PTAFR, AIF1, C2, CCL4, CCL3, HMOX1, NLRP3, STAT6, FCGR1A, PAG1, SLAMF1, LYN, CD74, RFTN1, PSMB8, PTPRC, IL2RA, UBE2N, CD27, LAT, LGMN, C1QC	442	960	16650	2.11892	0.00164076	6.8421e-05	6.58841e-05		GOTERM_BP_ALL	GO:0043393~regulation of protein binding	10	2.92398	0.00541405	MEF2C, DAB2, CRTAC1, AMFR, DDX11, PRKCD, STUB1, RFNG, PKD1, AES	307	178	16792	3.07287	1	1	1
GOTERM_BP_ALL	GO:0007155~cell adhesion	80	16.4609	4.09184e-07	COL18A1, CD84, IL1RN, YWHAB, ITGB3, PLEK, PTPRJ, LAMC1, SLA2, STK10, CDH5, GRAP2, EFHD2, ITGAX, NRCAM, PLXNC1, HABP2, HAVCR2, CAST, CD93, CD300A, TESC, IGFBP2, RC3H1, PRKCA, PCDHA12, CLEC4A, TIAM1, HSH2D, ADAM15, ITGAD, CD8A, IRF1, RAPGEF1, ADAM9, CDH13, CD226, CD48, ITGA6, TAGLN2, TLN2, DOCK2, ARHGEF7, DSC2, LAMA5, SRC, PRKDC, PTAFR, ASAP1, HSD17B12, THBS2, AIF1, LY9, CCL4, NLRP3, IGFBP7, STAT6,…	445	1699	16792	1.7768	0.00222634	6.96507e-05	6.63517e-05		GOTERM_MF_DIRECT	GO:0005515~protein binding	183	53.5088	0.00597779	MPL, DIXDC1, TESK2, LIPE, EFEMP2, AKR7A2, CCND3, GOLGA4, RGS3, EDNRB, MPRIP, SALL2, AKT2, WDR90, RUVBL1, CDK20, MAP3K9, BTRC, SH3GLB2, HEMK1, MBNL1, MEF2C, ZBTB38, DDX11, RPL22, FBXO17, PRKCD, FAM118A, WRNIP1, ATP11B, THOC7, RBP7, PPP1R3C, MAPKAPK3, RPL24, SERPING1, OBSL1, ZNF433, ARL8B, OSBP2, SHC4, CUL9, CUTA, IGSF8, SDC4, COX17, DCUN1D1, PGBD1, ARHGAP21, KLC3, APH1B, ESD, BTBD2, HLTF, PACSIN3,…	308	8785	16881	1.14171	0.94734	1	1
GOTERM_BP_FAT	GO:0007155~cell adhesion	80	16.4609	4.27608e-07	COL18A1, CD84, IL1RN, YWHAB, ITGB3, PLEK, PTPRJ, LAMC1, SLA2, STK10, CDH5, GRAP2, EFHD2, ITGAX, NRCAM, PLXNC1, HABP2, HAVCR2, CAST, CD93, CD300A, TESC, IGFBP2, RC3H1, PRKCA, PCDHA12, CLEC4A, TIAM1, HSH2D, ADAM15, ITGAD, CD8A, IRF1, RAPGEF1, ADAM9, CDH13, CD226, CD48, ITGA6, TAGLN2, TLN2, DOCK2, ARHGEF7, DSC2, LAMA5, SRC, PRKDC, PTAFR, ASAP1, HSD17B12, THBS2, AIF1, LY9, CCL4, NLRP3, IGFBP7, STAT6,…	442	1699	16650	1.77373	0.00229234	9.17989e-05	8.83952e-05		GOTERM_CC_ALL	GO:0044464~cell part	300	87.7193	0.00608558	HDAC11, WIPF3, DIXDC1, TESK2, GPATCH1, THUMPD3, IKZF4, LIPE, GOLGA4, EDNRB, MPRIP, AKT2, CDK20, RPL37, BTRC, PDK2, GAMT, HEMK1, MBNL1, MEF2C, DDX11, RPL22, ENTPD6, PRKCD, MTUS1, TOMM20L, ALG3, KIAA1217, RBP7, RNF123, PPP1R3C, ARMC3, ZNF836, UQCRC1, RPL24, SERPING1, TTLL11, OBSL1, IGSF8, ZNF154, HKR1, SDC4, DCUN1D1, LYPD3, PGBD1, APH1B, HLTF, FDFT1, RBM11, B3GALNT1, GSTM2, IQSEC1, TIPARP, TNFSF13,…	318	16449	18224	1.0452	0.959429	0.192448	0.188416
GOTERM_BP_ALL	GO:0022610~biological adhesion	80	16.4609	4.70912e-07	COL18A1, CD84, IL1RN, YWHAB, ITGB3, PLEK, PTPRJ, LAMC1, SLA2, STK10, CDH5, GRAP2, EFHD2, ITGAX, NRCAM, PLXNC1, HABP2, HAVCR2, CAST, CD93, CD300A, TESC, IGFBP2, RC3H1, PRKCA, PCDHA12, CLEC4A, TIAM1, HSH2D, ADAM15, ITGAD, CD8A, IRF1, RAPGEF1, ADAM9, CDH13, CD226, CD48, ITGA6, TAGLN2, TLN2, DOCK2, ARHGEF7, DSC2, LAMA5, SRC, PRKDC, PTAFR, ASAP1, HSD17B12, THBS2, AIF1, LY9, CCL4, NLRP3, IGFBP7, STAT6,…	445	1705	16792	1.77055	0.00256177	7.7729e-05	7.40473e-05		GOTERM_CC_ALL	GO:0031981~nuclear lumen	82	23.9766	0.00623166	ZNF771, KDM5B, DAZAP1, SETD3, PHF1, CDCA7L, HDAC11, TESK2, THUMPD3, HNMT, IKZF4, CCND3, GOLGA4, RGS3, SENP5, SALL2, AKT2, SUFU, RUVBL1, HIF1AN, JARID2, BTRC, NEO1, LMCD1, TNPO2, TEAD2, PDK2, RNF44, MBNL1, MEF2C, DDX11, PRKCD, WRNIP1, WIPI2, THNSL1, ZHX1, THOC7, MAPKAPK3, POLR1B, CTDSP2, RARB, MCM2, GTF3C1, SATB1, NDUFB4, ZBTB48, MLLT1, NPAS3, FAM129B, RXRB, HLTF, MXI1, PACSIN3, FAM63A, APBB1, RPP…	318	3592	18224	1.30826	0.962442	0.192448	0.188416
GOTERM_CC_ALL	GO:0016020~membrane	297	61.1111	4.77905e-07	SLC46A1, SCOC, IL1RN, SPARC, SPI1, TRAF3IP3, CERK, ZDHHC7, SLA2, RPL7, EPS8, COMTD1, BAIAP2L2, CNST, HERC2, NIPAL2, PLCE1, FNBP1, KCNK13, PRKCA, ANK1, RUNX1, TIAM1, ARC, CD109, PAPPA, KCNQ2, SPATA13, GUF1, CD226, TLN2, KDELR3, CFB, CD101, CDC42SE1, SLC45A4, TMEM87A, LRPAP1, ENPEP, TTYH3, SLC45A3, SHMT2, PRKDC, CLCNKB, SLCO5A1, TAPBPL, MRPL15, LY9, PIK3R5, GRIN2A, RNF213, RDH10, ST3GAL4, HMOX1, RC…	470	9462	18224	1.21708	0.000297691	0.000116612	0.000108376		GOTERM_MF_FAT	GO:0016758~transferase activity, transferring hexosyl groups	11	3.21637	0.00631755	B3GALNT1, GALNT4, KDELC1, ALG3, PIGZ, RFNG, B4GALT7, POMGNT1, EXTL3, B4GALT4, FUT3	295	207	15478	2.78814	0.992208	1	1
GOTERM_BP_FAT	GO:0022610~biological adhesion	80	16.4609	5.00967e-07	COL18A1, CD84, IL1RN, YWHAB, ITGB3, PLEK, PTPRJ, LAMC1, SLA2, STK10, CDH5, GRAP2, EFHD2, ITGAX, NRCAM, PLXNC1, HABP2, HAVCR2, CAST, CD93, CD300A, TESC, IGFBP2, RC3H1, PRKCA, PCDHA12, CLEC4A, TIAM1, HSH2D, ADAM15, ITGAD, CD8A, IRF1, RAPGEF1, ADAM9, CDH13, CD226, CD48, ITGA6, TAGLN2, TLN2, DOCK2, ARHGEF7, DSC2, LAMA5, SRC, PRKDC, PTAFR, ASAP1, HSD17B12, THBS2, AIF1, LY9, CCL4, NLRP3, IGFBP7, STAT6,…	442	1705	16650	1.76749	0.00268508	0.000103411	9.95768e-05		GOTERM_BP_ALL	GO:0009059~macromolecule biosynthetic process	116	33.9181	0.00643286	HDAC11, IKZF4, EDNRB, SALL2, AKT2, RUVBL1, RPL37, MAP3K9, BTRC, RNF44, MEF2C, MAMSTR, ZBTB38, DDX11, RPL22, PRKCD, ALG3, WRNIP1, THOC7, PPP1R3C, ZNF836, ANKRD42, RPL24, EIF1B, ZNF433, ZNF154, HKR1, SDC4, NPAS3, FUT3, PGBD1, BCL2L12, HLTF, ZNF785, MAP2K5, B3GALNT1, ZNF660, NEK4, TIPARP, FZD6, IRF2BP2, ZBTB12, NR1D2, MINA, ZBTB11, ELL2, PBX1, DRAP1, MLLT11, DAB2, QARS, ZNF777, MAP3K13, MYD88, EZH1,…	307	5175	16792	1.22606	1	1	1
GOTERM_BP_ALL	GO:0051716~cellular response to stimulus	235	48.3539	5.38266e-07	IL1RN, SPARC, SPI1, TRIO, CLPB, ULK4, SLA2, RBPJ, EPS8, BAIAP2L2, HERC2, PLCE1, RC3H1, PRKCA, ANK1, RUNX1, TIAM1, ARC, CD109, SPATA13, CD226, KDELR3, CD101, CDC42SE1, LRPAP1, RTEL1, PRKDC, PIK3R5, GRIN2A, RNF213, STC2, HMOX1, PAG1, ATP6V1C1, ATP6V1C2, SLAMF1, SRPK2, LYN, EGR2, ST8SIA1, XRCC5, FZD7, STAM, NR2F2, ABTB2, TPX2, CD27, LGMN, HIP1, PHF20, ARPC1B, PTPRJ, RCSD1, JPH1, AACS, AKAP10, TIFAB,…	445	6927	16792	1.28016	0.00292764	8.62333e-05	8.21488e-05		GOTERM_MF_ALL	GO:0016757~transferase activity, transferring glycosyl groups	13	3.80117	0.00685277	B3GALNT1, PARP6, GALNT4, TIPARP, PIGZ, ALG3, RFNG, POMGNT1, FUT3, KDELC1, B4GALT7, EXTL3, B4GALT4	308	289	16881	2.46543	0.995316	1	1
GOTERM_CC_ALL	GO:0005886~plasma membrane	182	37.4486	5.61533e-07	SLC46A1, CD84, STEAP3, IL1RN, SPARC, CERK, GPR65, PROS1, UBE2D3, SLA2, ETS2, EPS8, STK10, CDH5, BAIAP2L2, CNST, TNFRSF8, PLCE1, NRCAM, PLXNC1, SEMA6B, PDGFRB, CD93, FNBP1, CD300A, KCNK13, F2R, IGFBP2, CD180, TAP1, PRKCA, PCDHA12, ANK1, CLEC4A, TIAM1, ARC, MELK, ADAM15, STIM1, CD8A, CD109, KCNQ2, SPATA13, S100A6, APLNR, ADAM9, CD226, CD300C, TLN2, DSC2, CFB, CD101, CDC42SE1, LRPAP1, ENPEP, TTYH3, …	470	5141	18224	1.37268	0.000349774	0.000116612	0.000108376		GOTERM_BP_ALL	GO:1901575~organic substance catabolic process	50	14.6199	0.0068849	HNMT, PKD1, DDA1, LIPE, AKT2, SUFU, PDE4B, ENPP2, TIMP3, CTSF, RPL37, BTRC, RNF44, RPL22, PRKCD, TET1, TST, DDAH2, PEX5, RPL24, RAPGEF3, FBP2, CUL9, SDC4, PDXP, ABHD5, RNF5, FUT3, ZNRF1, RMND5A, ESD, BTBD2, PACSIN3, FYN, OSBPL7, TIPARP, AMFR, WWP2, FBXL15, LSM3, GALC, DAB2, LSM6, GALM, STUB1, GPD1L, FBXL2, LPIN1, PLCD1, BAP1	307	1889	16792	1.44778	1	1	1
GOTERM_BP_ALL	GO:0050896~response to stimulus	272	55.9671	6.08271e-07	SLC46A1, IL1RN, SPARC, SPI1, TRIO, CLPB, ULK4, SLA2, RBPJ, EPS8, BAIAP2L2, HERC2, PLCE1, RC3H1, PRKCA, ANK1, RUNX1, CHIT1, TIAM1, ARC, CD109, PAPPA, SPATA13, CD226, KDELR3, CFB, CD101, CDC42SE1, LRPAP1, RTEL1, SHMT2, PRKDC, SP140, HSPA4L, LY9, C2, PIK3R5, GRIN2A, RNF213, HLCS, STC2, HMOX1, PAG1, ATP6V1C1, ATP6V1C2, SLAMF1, SRPK2, LYN, APOBEC3D, EGR2, ST8SIA1, XRCC5, FZD7, PRG2, STAM, NR2F2, ABTB2…	445	8329	16792	1.23231	0.00330777	9.46643e-05	9.01805e-05		GOTERM_CC_ALL	GO:0043233~organelle lumen	97	28.3626	0.00695904	HDAC11, THUMPD3, TESK2, HNMT, IKZF4, CCND3, GOLGA4, RGS3, SALL2, AKT2, RUVBL1, BTRC, PDK2, RNF44, MBNL1, MEF2C, DDX11, PRKCD, WRNIP1, THNSL1, THOC7, MAPKAPK3, SERPING1, SDC4, NPAS3, ESD, HLTF, PACSIN3, AP4S1, RBM11, TNFSF13, ANKRD23, ASPSCR1, NR1D2, MINA, ZBTB11, PHC3, ELL2, LSM3, PBX1, RCL1, DAB2, LSM6, QARS, PHF13, EZH1, BAP1, ATR, ZNF771, KDM5B, DAZAP1, GFM1, SETD3, PHF1, CDCA7L, SENP5, SUFU, …	318	4400	18224	1.26338	0.974428	0.195697	0.191597
GOTERM_BP_ALL	GO:0051270~regulation of cellular component movement	47	9.67078	6.75384e-07	HDAC4, LAMA5, COL18A1, SPARC, SRC, PDCD6, ITGB3, ULK4, PTAFR, PTPRJ, AIF1, STK10, CCL4, CCL3, HMOX1, PLXNC1, SRGAP1, SEMA6B, LYN, PDGFRB, CD74, CAMK1D, CD300A, NTRK3, F2R, STAT3, LAMB1, PRKCA, NR2F2, SULF1, TIRAP, TIAM1, F7, RAP2A, PTPRC, ADAM15, SPATA13, NF1, ADAM9, CDH13, ITGA6, SGK3, NF2, ARHGEF7, MET, DSC2, FGFR1	445	802	16792	2.21139	0.00367206	0.000102189	9.73491e-05		GOTERM_CC_ALL	GO:0031974~membrane-enclosed lumen	98	28.655	0.0071264	HDAC11, THUMPD3, TESK2, HNMT, IKZF4, CCND3, GOLGA4, RGS3, SALL2, AKT2, RUVBL1, BTRC, PDK2, RNF44, MBNL1, MEF2C, DDX11, PRKCD, WRNIP1, THNSL1, THOC7, MAPKAPK3, SERPING1, SDC4, COX17, NPAS3, ESD, HLTF, PACSIN3, AP4S1, RBM11, TNFSF13, ANKRD23, ASPSCR1, NR1D2, MINA, ZBTB11, PHC3, ELL2, LSM3, PBX1, RCL1, DAB2, LSM6, QARS, PHF13, EZH1, BAP1, ATR, ZNF771, KDM5B, DAZAP1, GFM1, SETD3, PHF1, CDCA7L, SENP5,…	318	4457	18224	1.26009	0.976594	0.195697	0.191597
GOTERM_BP_FAT	GO:0051270~regulation of cellular component movement	47	9.67078	6.8449e-07	HDAC4, LAMA5, COL18A1, SPARC, SRC, PDCD6, ITGB3, ULK4, PTAFR, PTPRJ, AIF1, STK10, CCL4, CCL3, HMOX1, PLXNC1, SRGAP1, SEMA6B, LYN, PDGFRB, CD74, CAMK1D, CD300A, NTRK3, F2R, STAT3, LAMB1, PRKCA, NR2F2, SULF1, TIRAP, TIAM1, F7, RAP2A, PTPRC, ADAM15, SPATA13, NF1, ADAM9, CDH13, ITGA6, SGK3, NF2, ARHGEF7, MET, DSC2, FGFR1	442	802	16650	2.20757	0.00366692	0.000136061	0.000131016		GOTERM_BP_FAT	GO:0051252~regulation of RNA metabolic process	88	25.731	0.00725052	ZNF771, KDM5B, DAZAP1, BTG1, SETD3, PHF1, CDCA7L, HDAC11, ONECUT1, PKD1, IKZF4, EDNRB, SALL2, SUFU, RUVBL1, MAP3K9, HIF1AN, JARID2, IFT57, BTRC, NEO1, LMCD1, TEAD2, KLF10, BRD3, KLF11, TSC22D4, RNF44, MBNL1, MEF2C, MAMSTR, ZBTB38, DDX11, TET1, KLF15, ZHX1, AES, ZNF836, RARB, RBM20, NCOA7, ZNF433, ZNF154, HKR1, SATB1, ZBTB48, IGHMBP2, MLLT1, NPAS3, BCL2L12, PGBD1, RXRB, MNT, HLTF, MXI1, APBB1, ZNF…	304	3762	16650	1.28116	1	1	1
GOTERM_BP_ALL	GO:0001775~cell activation	51	10.4938	7.55649e-07	CD84, SPI1, ITGB3, PLEK, IKZF1, RBPJ, SLA2, GRAP2, NBN, HAVCR2, PDGFRB, TRPC6, CD93, CD300A, IGFBP2, CD180, F2R, RC3H1, PRKCA, TIRAP, HSH2D, CD8A, IRF1, ADAM9, CD226, CD48, LCP2, DOCK2, HDAC4, SRC, PRKDC, PTAFR, AIF1, LY9, PRAM1, PIK3R5, GNA15, CCL3, HMOX1, NLRP3, STAT6, PAG1, SLAMF1, LYN, CD74, FZD7, PTPRC, IL2RA, BCL3, CD27, LAT	445	910	16792	2.11481	0.00410756	0.000111244	0.000105975		GOTERM_BP_ALL	GO:0019538~protein metabolic process	121	35.3801	0.00734437	WDSUB1, HDAC11, TESK2, LIPE, CCND3, RGS3, EDNRB, AKT2, RUVBL1, CDK20, ENPP2, RPL37, MAP3K9, BTRC, PDK2, HEMK1, RNF44, MEF2C, RPL22, PRKCD, ALG3, RNF123, PPP1R3C, MAPKAPK3, ANKRD42, UQCRC1, RPL24, SERPING1, TTLL11, EIF1B, CUL9, SDC4, DCUN1D1, FUT3, BCL2L12, APH1B, BTBD2, HLTF, PACSIN3, MAP2K5, B3GALNT1, OSBPL7, NEK4, TIPARP, MINA, PHC3, DAB2, QARS, MKRN2, UNC119, FBXL2, MAP3K13, MYD88, EZH1, BAP1,…	307	5457	16792	1.21282	1	1	1
GOTERM_BP_FAT	GO:0001775~cell activation	51	10.4938	7.90194e-07	CD84, SPI1, ITGB3, PLEK, IKZF1, RBPJ, SLA2, GRAP2, NBN, HAVCR2, PDGFRB, TRPC6, CD93, CD300A, IGFBP2, CD180, F2R, RC3H1, PRKCA, TIRAP, HSH2D, CD8A, IRF1, ADAM9, CD226, CD48, LCP2, DOCK2, HDAC4, SRC, PRKDC, PTAFR, AIF1, LY9, PRAM1, PIK3R5, GNA15, CCL3, HMOX1, NLRP3, STAT6, PAG1, SLAMF1, LYN, CD74, FZD7, PTPRC, IL2RA, BCL3, CD27, LAT	442	910	16650	2.11116	0.004232	0.000151463	0.000145847		GOTERM_BP_ALL	GO:0051252~regulation of RNA metabolic process	88	25.731	0.00760022	ZNF771, KDM5B, DAZAP1, BTG1, SETD3, PHF1, CDCA7L, HDAC11, ONECUT1, PKD1, IKZF4, EDNRB, SALL2, SUFU, RUVBL1, MAP3K9, HIF1AN, JARID2, IFT57, BTRC, NEO1, LMCD1, TEAD2, KLF10, BRD3, KLF11, TSC22D4, RNF44, MBNL1, MEF2C, MAMSTR, ZBTB38, DDX11, TET1, KLF15, ZHX1, AES, ZNF836, RARB, RBM20, NCOA7, ZNF433, ZNF154, HKR1, SATB1, ZBTB48, IGHMBP2, MLLT1, NPAS3, BCL2L12, PGBD1, RXRB, MNT, HLTF, MXI1, APBB1, ZNF…	307	3762	16792	1.27946	1	1	1
GOTERM_BP_ALL	GO:1901700~response to oxygen-containing compound	71	14.6091	8.16246e-07	COL18A1, SPARC, SPI1, PKD2, AACS, EPS8, BAIAP2L2, TNFRSF8, FFAR3, HAVCR2, PDGFRB, TRPC6, GPX1, PARP1, NCOA3, TESC, IGFBP2, CD180, F2R, DNMT3A, PRKCA, IRAK3, GLRX2, TIRAP, TIAM1, ANO1, F7, ASPH, COL4A1, RAPGEF1, ADAM9, IRF8, MET, RHOQ, SRC, PRKDC, HPCA, PTAFR, CSF2RB, AIF1, GNA15, GRIN2A, HLCS, STC2, CCL3, ATP6V1H, HMOX1, NLRP3, IGFBP7, SLIT3, STAT6, NLRP1, SMYD3, ATP6V1C1, ATP6V1C2, LYN, EGR2, GC…	445	1466	16792	1.82754	0.00443623	0.000117002	0.000111461		GOTERM_CC_ALL	GO:0031519~PcG protein complex	5	1.46199	0.00764002	PHF1, JARID2, PHC3, EZH1, BAP1	318	45	18224	6.36758	0.982162	0.195697	0.191597
GOTERM_BP_FAT	GO:1901700~response to oxygen-containing compound	71	14.6091	8.60329e-07	COL18A1, SPARC, SPI1, PKD2, AACS, EPS8, BAIAP2L2, TNFRSF8, FFAR3, HAVCR2, PDGFRB, TRPC6, GPX1, PARP1, NCOA3, TESC, IGFBP2, CD180, F2R, DNMT3A, PRKCA, IRAK3, GLRX2, TIRAP, TIAM1, ANO1, F7, ASPH, COL4A1, RAPGEF1, ADAM9, IRF8, MET, RHOQ, SRC, PRKDC, HPCA, PTAFR, CSF2RB, AIF1, GNA15, GRIN2A, HLCS, STC2, CCL3, ATP6V1H, HMOX1, NLRP3, IGFBP7, SLIT3, STAT6, NLRP1, SMYD3, ATP6V1C1, ATP6V1C2, LYN, EGR2, GC…	442	1466	16650	1.82438	0.00460674	0.00015922	0.000153316		GOTERM_CC_ALL	GO:0005623~cell	300	87.7193	0.00782787	HDAC11, WIPF3, DIXDC1, TESK2, GPATCH1, THUMPD3, IKZF4, LIPE, GOLGA4, EDNRB, MPRIP, AKT2, CDK20, RPL37, BTRC, PDK2, GAMT, HEMK1, MBNL1, MEF2C, DDX11, RPL22, ENTPD6, PRKCD, MTUS1, TOMM20L, ALG3, KIAA1217, RBP7, RNF123, PPP1R3C, ARMC3, ZNF836, UQCRC1, RPL24, SERPING1, TTLL11, OBSL1, IGSF8, ZNF154, HKR1, SDC4, DCUN1D1, LYPD3, PGBD1, APH1B, HLTF, FDFT1, RBM11, B3GALNT1, GSTM2, IQSEC1, TIPARP, TNFSF13,…	318	16478	18224	1.04336	0.983849	0.195697	0.191597
GOTERM_BP_ALL	GO:0051674~localization of cell	66	13.5802	9.47081e-07	COL18A1, CD84, SPARC, PDCD6, ITGB3, PROS1, ULK4, PTPRJ, LAMC1, EPS8, STK10, ITGAX, NRCAM, PLXNC1, SEMA6B, PDGFRB, CAMK1D, GPX1, CD300A, F2R, IL16, PRKCA, TIRAP, TIAM1, F7, PTP4A3, RAP2A, ARC, DOK2, SLC7A8, ADAM15, SPATA13, ADAM9, CDH13, CD48, ITGA6, SGK3, ARHGEF7, MET, PAFAH1B1, HDAC4, LAMA5, ENPEP, SRC, SATB2, PTAFR, AIF1, CCL4, SLIT1, CCL3, HMOX1, SLIT3, DISC1, SRGAP1, LYN, CD74, NTRK3, STAT3, …	445	1330	16792	1.87256	0.00514547	0.000126759	0.000120755		GOTERM_CC_FAT	GO:0031519~PcG protein complex	5	1.46199	0.00840364	PHF1, JARID2, PHC3, EZH1, BAP1	261	45	14527	6.18433	0.982738	0.80843	0.80843
GOTERM_BP_ALL	GO:0048870~cell motility	66	13.5802	9.47081e-07	COL18A1, CD84, SPARC, PDCD6, ITGB3, PROS1, ULK4, PTPRJ, LAMC1, EPS8, STK10, ITGAX, NRCAM, PLXNC1, SEMA6B, PDGFRB, CAMK1D, GPX1, CD300A, F2R, IL16, PRKCA, TIRAP, TIAM1, F7, PTP4A3, RAP2A, ARC, DOK2, SLC7A8, ADAM15, SPATA13, ADAM9, CDH13, CD48, ITGA6, SGK3, ARHGEF7, MET, PAFAH1B1, HDAC4, LAMA5, ENPEP, SRC, SATB2, PTAFR, AIF1, CCL4, SLIT1, CCL3, HMOX1, SLIT3, DISC1, SRGAP1, LYN, CD74, NTRK3, STAT3, …	445	1330	16792	1.87256	0.00514547	0.000126759	0.000120755		GOTERM_MF_FAT	GO:0016757~transferase activity, transferring glycosyl groups	13	3.80117	0.00940627	B3GALNT1, PARP6, GALNT4, TIPARP, PIGZ, ALG3, RFNG, POMGNT1, FUT3, KDELC1, B4GALT7, EXTL3, B4GALT4	295	289	15478	2.36014	0.999282	1	1
GOTERM_BP_ALL	GO:0030198~extracellular matrix organization	27	5.55556	9.54123e-07	LAMA5, COL18A1, SPARC, ITGB3, HTRA1, HSD17B12, LAMC1, ADAMTS4, ADAMTS14, ADAMTS2, SH3PXD2B, ITGAX, GPX1, LAMB1, SULF1, SULF2, SMOC2, MMP11, COL4A2, ITGAD, P4HA1, ADAM15, COL4A1, BCL3, PXDN, NF1, ITGA6	445	334	16792	3.05042	0.00518363	0.000126759	0.000120755		GOTERM_BP_FAT	GO:0032774~RNA biosynthetic process	90	26.3158	0.00970298	ZNF771, KDM5B, BTG1, SETD3, PHF1, CDCA7L, HDAC11, ONECUT1, PKD1, IKZF4, EDNRB, SALL2, SUFU, RUVBL1, RPL37, MAP3K9, HIF1AN, JARID2, IFT57, BTRC, NEO1, LMCD1, TEAD2, KLF10, BRD3, KLF11, TSC22D4, RNF44, MEF2C, MAMSTR, ZBTB38, DDX11, RPL22, TET1, KLF15, ZHX1, THOC7, AES, ZNF836, POLR1B, RPL24, RARB, NCOA7, ZNF433, GTF3C1, ZNF154, HKR1, SATB1, ZBTB48, IGHMBP2, MLLT1, NPAS3, BCL2L12, PGBD1, RXRB, MNT, …	304	3905	16650	1.2623	1	1	1
GOTERM_BP_FAT	GO:0030198~extracellular matrix organization	27	5.55556	9.96116e-07	LAMA5, COL18A1, SPARC, ITGB3, HTRA1, HSD17B12, LAMC1, ADAMTS4, ADAMTS14, ADAMTS2, SH3PXD2B, ITGAX, GPX1, LAMB1, SULF1, SULF2, SMOC2, MMP11, COL4A2, ITGAD, P4HA1, ADAM15, COL4A1, BCL3, PXDN, NF1, ITGA6	442	334	16650	3.04515	0.00533189	0.000170287	0.000163973		GOTERM_BP_FAT	GO:0006355~regulation of transcription, DNA-templated	84	24.5614	0.00987296	ZNF771, KDM5B, BTG1, SETD3, PHF1, CDCA7L, HDAC11, ONECUT1, PKD1, IKZF4, EDNRB, SALL2, SUFU, RUVBL1, MAP3K9, HIF1AN, JARID2, IFT57, BTRC, NEO1, LMCD1, TEAD2, KLF10, BRD3, KLF11, TSC22D4, RNF44, MEF2C, MAMSTR, ZBTB38, DDX11, TET1, KLF15, ZHX1, AES, ZNF836, RARB, NCOA7, ZNF433, ZNF154, HKR1, SATB1, ZBTB48, IGHMBP2, MLLT1, NPAS3, BCL2L12, PGBD1, RXRB, MNT, HLTF, MXI1, APBB1, ZNF785, ZNF345, BEND5, MA…	304	3603	16650	1.2769	1	1	1
GOTERM_BP_ALL	GO:0043062~extracellular structure organization	27	5.55556	1.01327e-06	LAMA5, COL18A1, SPARC, ITGB3, HTRA1, HSD17B12, LAMC1, ADAMTS4, ADAMTS14, ADAMTS2, SH3PXD2B, ITGAX, GPX1, LAMB1, SULF1, SULF2, SMOC2, MMP11, COL4A2, ITGAD, P4HA1, ADAM15, COL4A1, BCL3, PXDN, NF1, ITGA6	445	335	16792	3.04131	0.00550407	0.000131411	0.000125187		GOTERM_BP_FAT	GO:0035295~tube development	20	5.84795	0.010042	DDR1, KDM5B, MEF2C, WDR48, SDC4, FZD6, PKD1, PBX1, EDNRB, SALL2, SUFU, DLC1, SPRY2, AQP11, RARB, SPRY1, IFT57, BTRC, TEAD2, CCDC40	304	580	16650	1.88861	1	1	1
GOTERM_BP_FAT	GO:0051674~localization of cell	66	13.5802	1.01531e-06	COL18A1, CD84, SPARC, PDCD6, ITGB3, PROS1, ULK4, PTPRJ, LAMC1, EPS8, STK10, ITGAX, NRCAM, PLXNC1, SEMA6B, PDGFRB, CAMK1D, GPX1, CD300A, F2R, IL16, PRKCA, TIRAP, TIAM1, F7, PTP4A3, RAP2A, ARC, DOK2, SLC7A8, ADAM15, SPATA13, ADAM9, CDH13, CD48, ITGA6, SGK3, ARHGEF7, MET, PAFAH1B1, HDAC4, LAMA5, ENPEP, SRC, SATB2, PTAFR, AIF1, CCL4, SLIT1, CCL3, HMOX1, SLIT3, DISC1, SRGAP1, LYN, CD74, NTRK3, STAT3, …	442	1330	16650	1.86932	0.00543437	0.000170287	0.000163973		GOTERM_BP_ALL	GO:0032774~RNA biosynthetic process	90	26.3158	0.0101618	ZNF771, KDM5B, BTG1, SETD3, PHF1, CDCA7L, HDAC11, ONECUT1, PKD1, IKZF4, EDNRB, SALL2, SUFU, RUVBL1, RPL37, MAP3K9, HIF1AN, JARID2, IFT57, BTRC, NEO1, LMCD1, TEAD2, KLF10, BRD3, KLF11, TSC22D4, RNF44, MEF2C, MAMSTR, ZBTB38, DDX11, RPL22, TET1, KLF15, ZHX1, THOC7, AES, ZNF836, POLR1B, RPL24, RARB, NCOA7, ZNF433, GTF3C1, ZNF154, HKR1, SATB1, ZBTB48, IGHMBP2, MLLT1, NPAS3, BCL2L12, PGBD1, RXRB, MNT, …	307	3905	16792	1.26062	1	1	1
GOTERM_BP_FAT	GO:0048870~cell motility	66	13.5802	1.01531e-06	COL18A1, CD84, SPARC, PDCD6, ITGB3, PROS1, ULK4, PTPRJ, LAMC1, EPS8, STK10, ITGAX, NRCAM, PLXNC1, SEMA6B, PDGFRB, CAMK1D, GPX1, CD300A, F2R, IL16, PRKCA, TIRAP, TIAM1, F7, PTP4A3, RAP2A, ARC, DOK2, SLC7A8, ADAM15, SPATA13, ADAM9, CDH13, CD48, ITGA6, SGK3, ARHGEF7, MET, PAFAH1B1, HDAC4, LAMA5, ENPEP, SRC, SATB2, PTAFR, AIF1, CCL4, SLIT1, CCL3, HMOX1, SLIT3, DISC1, SRGAP1, LYN, CD74, NTRK3, STAT3, …	442	1330	16650	1.86932	0.00543437	0.000170287	0.000163973		GOTERM_BP_DIRECT	GO:0045892~negative regulation of transcription, DNA-templated	18	5.26316	0.0102945	KLF10, KDM5B, KLF11, TSC22D4, ZNF154, ZBTB38, WWP2, NR1D2, MINA, ZHX1, IKZF4, AES, PER1, DAB2, ZNF219, JARID2, BTRC, BEND5	307	499	16792	1.97304	0.999999	1	1
GOTERM_BP_FAT	GO:0043062~extracellular structure organization	27	5.55556	1.04871e-06	LAMA5, COL18A1, SPARC, ITGB3, HTRA1, HSD17B12, LAMC1, ADAMTS4, ADAMTS14, ADAMTS2, SH3PXD2B, ITGAX, GPX1, LAMB1, SULF1, SULF2, SMOC2, MMP11, COL4A2, ITGAD, P4HA1, ADAM15, COL4A1, BCL3, PXDN, NF1, ITGA6	442	335	16650	3.03606	0.00561264	0.000170559	0.000164235		GOTERM_BP_ALL	GO:0006355~regulation of transcription, DNA-templated	84	24.5614	0.0103106	ZNF771, KDM5B, BTG1, SETD3, PHF1, CDCA7L, HDAC11, ONECUT1, PKD1, IKZF4, EDNRB, SALL2, SUFU, RUVBL1, MAP3K9, HIF1AN, JARID2, IFT57, BTRC, NEO1, LMCD1, TEAD2, KLF10, BRD3, KLF11, TSC22D4, RNF44, MEF2C, MAMSTR, ZBTB38, DDX11, TET1, KLF15, ZHX1, AES, ZNF836, RARB, NCOA7, ZNF433, ZNF154, HKR1, SATB1, ZBTB48, IGHMBP2, MLLT1, NPAS3, BCL2L12, PGBD1, RXRB, MNT, HLTF, MXI1, APBB1, ZNF785, ZNF345, BEND5, MA…	307	3603	16792	1.2752	1	1	1
GOTERM_BP_ALL	GO:0008283~cell proliferation	84	17.284	1.08831e-06	COL18A1, SPARC, PDCD6, ITGB3, PTPRJ, LAMC1, RBPJ, PKD2, EPS8, CDH5, TNFRSF8, PLCE1, NBN, HAVCR2, PDGFRB, GPX1, KDM2B, CD300A, TESC, IGFBP2, CD180, F2R, RC3H1, PRKCA, PPP2R5C, TIRAP, RUNX1, CDC25B, TIAM1, MELK, CD109, IRF1, S100A6, UBE2V2, RAPGEF1, CDH13, DOCK2, BCAT1, MET, PAFAH1B1, HDAC4, LAMA5, ENPEP, NPR1, SRC, SHMT2, PRKDC, PTAFR, HTRA1, PDS5B, AIF1, HLCS, NACC2, HMOX1, IGFBP7, SLIT3, STAT6, …	445	1861	16792	1.70324	0.00591051	0.000137862	0.000131332		GOTERM_BP_ALL	GO:0035295~tube development	20	5.84795	0.0103307	DDR1, KDM5B, MEF2C, WDR48, SDC4, FZD6, PKD1, PBX1, EDNRB, SALL2, SUFU, DLC1, SPRY2, AQP11, RARB, SPRY1, IFT57, BTRC, TEAD2, CCDC40	307	580	16792	1.88611	1	1	1
GOTERM_BP_FAT	GO:0008283~cell proliferation	84	17.284	1.16161e-06	COL18A1, SPARC, PDCD6, ITGB3, PTPRJ, LAMC1, RBPJ, PKD2, EPS8, CDH5, TNFRSF8, PLCE1, NBN, HAVCR2, PDGFRB, GPX1, KDM2B, CD300A, TESC, IGFBP2, CD180, F2R, RC3H1, PRKCA, PPP2R5C, TIRAP, RUNX1, CDC25B, TIAM1, MELK, CD109, IRF1, S100A6, UBE2V2, RAPGEF1, CDH13, DOCK2, BCAT1, MET, PAFAH1B1, HDAC4, LAMA5, ENPEP, NPR1, SRC, SHMT2, PRKDC, PTAFR, HTRA1, PDS5B, AIF1, HLCS, NACC2, HMOX1, IGFBP7, SLIT3, STAT6, …	442	1861	16650	1.7003	0.00621499	0.000183364	0.000176565		GOTERM_MF_DIRECT	GO:0016874~ligase activity	12	3.50877	0.0106519	RNF123, ZNRF1, RNF13, PELI3, AMFR, HLTF, MKRN2, STUB1, WWP2, TTLL11, BTRC, RNF5	308	270	16881	2.43593	0.994795	1	1
GOTERM_BP_ALL	GO:1902578~single-organism localization	139	28.6008	1.24397e-06	SLC46A1, CD84, STEAP3, IL1RN, SPARC, PROS1, RBPJ, RPL7, CNST, NIPAL2, SLC25A45, PDGFRB, CD93, CD300A, KCNK13, F2R, TAP1, PRKCA, ANK1, PDIA4, TIAM1, ARC, STIM1, KCNQ2, S100A6, ADAM9, KDELR3, TLN2, KPNB1, CDC42SE1, SLC45A4, TTYH3, SLC45A3, NPR1, HPCA, CLCNKB, SLC41A1, SLCO5A1, CPLX1, C2, GRIN2A, CALHM2, STC2, HMOX1, NLRP3, ATP6V1H, NLRP1, SLC38A8, RAB11FIP3, ATP6V1C1, SLAMF1, ATP6V1C2, LYN, OSBPL6,…	445	3614	16792	1.45134	0.00675301	0.000153998	0.000146704		GOTERM_MF_ALL	GO:1904264~ubiquitin protein ligase activity involved in ERAD pathway	3	0.877193	0.0109072	AMFR, STUB1, RNF5	308	9	16881	18.2695	0.999807	1	1
GOTERM_BP_ALL	GO:0007169~transmembrane receptor protein tyrosine kinase signaling pathway	40	8.23045	1.57127e-06	HIP1, SRC, PDCD6, ITGB3, ARPC1B, PTPRJ, RBPJ, FSTL4, EPS8, BAIAP2L2, ATP6V1H, PLCE1, PAG1, ATP6V1C1, ATP6V1C2, LYN, PDGFRB, SORT1, NTRK3, STAT3, STAM, SORCS3, SULF1, SULF2, TIAM1, F7, DOK2, COL4A2, COL4A1, CD8A, KIF16B, ESRP1, RAPGEF1, CDH13, LCP2, ARHGEF7, MET, RHOQ, LGMN, FGFR1	445	648	16792	2.32931	0.00852221	0.000190194	0.000181185		GOTERM_MF_DIRECT	GO:1904264~ubiquitin protein ligase activity involved in ERAD pathway	3	0.877193	0.0109072	AMFR, STUB1, RNF5	308	9	16881	18.2695	0.995414	1	1
GOTERM_BP_FAT	GO:0007169~transmembrane receptor protein tyrosine kinase signaling pathway	40	8.23045	1.61854e-06	HIP1, SRC, PDCD6, ITGB3, ARPC1B, PTPRJ, RBPJ, FSTL4, EPS8, BAIAP2L2, ATP6V1H, PLCE1, PAG1, ATP6V1C1, ATP6V1C2, LYN, PDGFRB, SORT1, NTRK3, STAT3, STAM, SORCS3, SULF1, SULF2, TIAM1, F7, DOK2, COL4A2, COL4A1, CD8A, KIF16B, ESRP1, RAPGEF1, CDH13, LCP2, ARHGEF7, MET, RHOQ, LGMN, FGFR1	442	648	16650	2.32529	0.00864908	0.000248191	0.000238989		GOTERM_BP_FAT	GO:0097659~nucleic acid-templated transcription	87	25.4386	0.0110238	ZNF771, KDM5B, BTG1, SETD3, PHF1, CDCA7L, HDAC11, ONECUT1, PKD1, IKZF4, EDNRB, SALL2, SUFU, RUVBL1, MAP3K9, HIF1AN, JARID2, IFT57, BTRC, NEO1, LMCD1, TEAD2, KLF10, BRD3, KLF11, TSC22D4, RNF44, MEF2C, MAMSTR, ZBTB38, DDX11, TET1, KLF15, ZHX1, THOC7, AES, ZNF836, POLR1B, RARB, NCOA7, ZNF433, GTF3C1, ZNF154, HKR1, SATB1, ZBTB48, IGHMBP2, MLLT1, NPAS3, BCL2L12, PGBD1, RXRB, MNT, HLTF, MXI1, APBB1, ZN…	304	3771	16650	1.26358	1	1	1
GOTERM_CC_ALL	GO:0071944~cell periphery	183	37.6543	1.65666e-06	SLC46A1, CD84, STEAP3, IL1RN, SPARC, CERK, GPR65, PROS1, UBE2D3, SLA2, ETS2, EPS8, STK10, CDH5, BAIAP2L2, CNST, TNFRSF8, PLCE1, NRCAM, PLXNC1, SEMA6B, PDGFRB, CD93, FNBP1, CD300A, KCNK13, F2R, IGFBP2, CD180, TAP1, PRKCA, PCDHA12, ANK1, CLEC4A, TIAM1, ARC, MELK, ADAM15, STIM1, CD8A, CD109, KCNQ2, SPATA13, S100A6, APLNR, ADAM9, CD226, CD300C, TLN2, DSC2, CFB, CD101, CDC42SE1, LRPAP1, ENPEP, TTYH3, …	470	5256	18224	1.35002	0.00103157	0.000258025	0.000239802		GOTERM_CC_DIRECT	GO:0019005~SCF ubiquitin ligase complex	5	1.46199	0.0110386	FBXO17, BTBD2, FBXL15, FBXL2, BTRC	318	50	18224	5.73082	0.962164	0.651279	0.651279
GOTERM_BP_ALL	GO:0050776~regulation of immune response	50	10.2881	1.87001e-06	CD84, ARPC1B, PROS1, UBE2D3, PTPRJ, SLA2, GRAP2, FFAR3, HAVCR2, GPX1, CD300A, CD180, RC3H1, IRAK3, LIME1, TIRAP, CLEC4A, PSMA4, CD8A, IRF1, CD226, CD48, LCP2, CD300C, HCST, CFB, BIRC3, C1QA, SRC, PTAFR, PRAM1, C2, CD300LB, HMOX1, NLRP3, STAT6, CD300LF, FCGR1A, PAG1, SLAMF1, LYN, CD74, RFTN1, PSMB8, PTPRC, IL2RA, UBE2N, LAT, LGMN, C1QC	445	912	16792	2.0688	0.0101342	0.000221433	0.000210945		GOTERM_BP_FAT	GO:1903506~regulation of nucleic acid-templated transcription	84	24.5614	0.0115092	ZNF771, KDM5B, BTG1, SETD3, PHF1, CDCA7L, HDAC11, ONECUT1, PKD1, IKZF4, EDNRB, SALL2, SUFU, RUVBL1, MAP3K9, HIF1AN, JARID2, IFT57, BTRC, NEO1, LMCD1, TEAD2, KLF10, BRD3, KLF11, TSC22D4, RNF44, MEF2C, MAMSTR, ZBTB38, DDX11, TET1, KLF15, ZHX1, AES, ZNF836, RARB, NCOA7, ZNF433, ZNF154, HKR1, SATB1, ZBTB48, IGHMBP2, MLLT1, NPAS3, BCL2L12, PGBD1, RXRB, MNT, HLTF, MXI1, APBB1, ZNF785, ZNF345, BEND5, MA…	304	3625	16650	1.26915	1	1	1
GOTERM_BP_ALL	GO:0002697~regulation of immune effector process	26	5.34979	1.93447e-06	CD84, PRKDC, PROS1, PTAFR, HTRA1, PRAM1, C2, ATP6V1H, HMOX1, FFAR3, NLRP3, STAT6, HAVCR2, SLAMF1, LYN, CD74, CD300A, RC3H1, IRAK3, TARBP2, PTPRC, IL2RA, CD226, DOCK2, CFB, BIRC3	445	325	16792	3.01879	0.0104818	0.000224193	0.000213574		GOTERM_BP_ALL	GO:0097659~nucleic acid-templated transcription	87	25.4386	0.0115201	ZNF771, KDM5B, BTG1, SETD3, PHF1, CDCA7L, HDAC11, ONECUT1, PKD1, IKZF4, EDNRB, SALL2, SUFU, RUVBL1, MAP3K9, HIF1AN, JARID2, IFT57, BTRC, NEO1, LMCD1, TEAD2, KLF10, BRD3, KLF11, TSC22D4, RNF44, MEF2C, MAMSTR, ZBTB38, DDX11, TET1, KLF15, ZHX1, THOC7, AES, ZNF836, POLR1B, RARB, NCOA7, ZNF433, GTF3C1, ZNF154, HKR1, SATB1, ZBTB48, IGHMBP2, MLLT1, NPAS3, BCL2L12, PGBD1, RXRB, MNT, HLTF, MXI1, APBB1, ZN…	307	3771	16792	1.26191	1	1	1
GOTERM_BP_FAT	GO:0050776~regulation of immune response	50	10.2881	1.93831e-06	CD84, ARPC1B, PROS1, UBE2D3, PTPRJ, SLA2, GRAP2, FFAR3, HAVCR2, GPX1, CD300A, CD180, RC3H1, IRAK3, LIME1, TIRAP, CLEC4A, PSMA4, CD8A, IRF1, CD226, CD48, LCP2, CD300C, HCST, CFB, BIRC3, C1QA, SRC, PTAFR, PRAM1, C2, CD300LB, HMOX1, NLRP3, STAT6, CD300LF, FCGR1A, PAG1, SLAMF1, LYN, CD74, RFTN1, PSMB8, PTPRC, IL2RA, UBE2N, LAT, LGMN, C1QC	442	912	16650	2.06522	0.010349	0.000287134	0.000276487		GOTERM_BP_FAT	GO:0044248~cellular catabolic process	43	12.5731	0.0115962	CUL9, PDXP, ABHD5, HNMT, RNF5, PKD1, DDA1, ZNRF1, LIPE, RMND5A, AKT2, SUFU, BTBD2, ESD, PDE4B, ENPP2, PACSIN3, TIMP3, CTSF, RPL37, BTRC, OSBPL7, GSTM2, RNF44, AMFR, RPL22, PRKCD, TET1, FBXL15, WWP2, LSM3, GALC, DAB2, LSM6, TST, DDAH2, PEX5, RPL24, STUB1, FBXL2, LPIN1, RAPGEF3, BAP1	304	1616	16650	1.45736	1	1	1
GOTERM_BP_FAT	GO:0002697~regulation of immune effector process	26	5.34979	1.9795e-06	CD84, PRKDC, PROS1, PTAFR, HTRA1, PRAM1, C2, ATP6V1H, HMOX1, FFAR3, NLRP3, STAT6, HAVCR2, SLAMF1, LYN, CD74, CD300A, RC3H1, IRAK3, TARBP2, PTPRC, IL2RA, CD226, DOCK2, CFB, BIRC3	442	325	16650	3.01357	0.0105677	0.000287134	0.000276487		GOTERM_CC_ALL	GO:0019005~SCF ubiquitin ligase complex	5	1.46199	0.0118179	FBXO17, BTBD2, FBXL15, FBXL2, BTRC	318	51	18224	5.61845	0.998053	0.27915	0.273301
GOTERM_BP_ALL	GO:0023052~signaling	214	44.0329	2.02115e-06	IL1RN, SPARC, TRIO, ULK4, SLA2, RBPJ, EPS8, BAIAP2L2, PLCE1, RC3H1, PRKCA, ANK1, RUNX1, TIAM1, ARC, CD109, KCNQ2, SPATA13, CD226, KDELR3, CD101, CDC42SE1, LRPAP1, ENPEP, PRKDC, PIK3R5, GRIN2A, RNF213, STC2, HMOX1, RAB11FIP3, PAG1, ATP6V1C1, ATP6V1C2, SLAMF1, SRPK2, LYN, EGR2, FZD7, STAM, NR2F2, TPX2, CD27, LGMN, HIP1, PHF20, ARPC1B, PTPRJ, JPH1, AACS, AKAP10, TIFAB, HEY1, FFAR3, TNFAIP8L3, CD37, …	445	6260	16792	1.28998	0.0109489	0.000229359	0.000218495		GOTERM_MF_FAT	GO:1904264~ubiquitin protein ligase activity involved in ERAD pathway	3	0.877193	0.0118526	AMFR, STUB1, RNF5	295	9	15478	17.4893	0.999892	1	1
GOTERM_BP_ALL	GO:0030335~positive regulation of cell migration	29	5.96708	2.339e-06	HDAC4, COL18A1, SPARC, SRC, PDCD6, ITGB3, PTAFR, AIF1, CCL4, CCL3, SEMA6B, LYN, PDGFRB, CD74, CAMK1D, NTRK3, F2R, LAMB1, PRKCA, TIRAP, TIAM1, F7, PTPRC, ADAM9, CDH13, ITGA6, ARHGEF7, MET, FGFR1	445	395	16792	2.77041	0.0126597	0.000260011	0.000247696		GOTERM_BP_ALL	GO:1903506~regulation of nucleic acid-templated transcription	84	24.5614	0.0120082	ZNF771, KDM5B, BTG1, SETD3, PHF1, CDCA7L, HDAC11, ONECUT1, PKD1, IKZF4, EDNRB, SALL2, SUFU, RUVBL1, MAP3K9, HIF1AN, JARID2, IFT57, BTRC, NEO1, LMCD1, TEAD2, KLF10, BRD3, KLF11, TSC22D4, RNF44, MEF2C, MAMSTR, ZBTB38, DDX11, TET1, KLF15, ZHX1, AES, ZNF836, RARB, NCOA7, ZNF433, ZNF154, HKR1, SATB1, ZBTB48, IGHMBP2, MLLT1, NPAS3, BCL2L12, PGBD1, RXRB, MNT, HLTF, MXI1, APBB1, ZNF785, ZNF345, BEND5, MA…	307	3625	16792	1.26746	1	1	1
GOTERM_BP_FAT	GO:0030335~positive regulation of cell migration	29	5.96708	2.41397e-06	HDAC4, COL18A1, SPARC, SRC, PDCD6, ITGB3, PTAFR, AIF1, CCL4, CCL3, SEMA6B, LYN, PDGFRB, CD74, CAMK1D, NTRK3, F2R, LAMB1, PRKCA, TIRAP, TIAM1, F7, PTPRC, ADAM9, CDH13, ITGA6, ARHGEF7, MET, FGFR1	442	395	16650	2.76562	0.0128722	0.000340942	0.0003283		GOTERM_BP_ALL	GO:0044248~cellular catabolic process	43	12.5731	0.0120268	CUL9, PDXP, ABHD5, HNMT, RNF5, PKD1, DDA1, ZNRF1, LIPE, RMND5A, AKT2, SUFU, BTBD2, ESD, PDE4B, ENPP2, PACSIN3, TIMP3, CTSF, RPL37, BTRC, OSBPL7, GSTM2, RNF44, AMFR, RPL22, PRKCD, TET1, FBXL15, WWP2, LSM3, GALC, DAB2, LSM6, TST, DDAH2, PEX5, RPL24, STUB1, FBXL2, LPIN1, RAPGEF3, BAP1	307	1616	16792	1.45543	1	1	1
GOTERM_CC_ALL	GO:0005737~cytoplasm	326	67.0782	2.52933e-06	SLC46A1, SCOC, IL1RN, SPARC, TRIO, CLPB, CERK, ZDHHC7, IKZF1, SLA2, RBPJ, RCBTB1, RPL7, EPS8, COMTD1, BAIAP2L2, CNST, HERC2, RUSC2, PLCE1, ACAD10, SIL1, ACOT8, FNBP1, RC3H1, PRKCA, ANK1, RUNX1, CHIT1, TIAM1, ARC, HECW2, SPATA13, GUF1, TLN2, KDELR3, CDC42SE1, NECAB2, LRPAP1, ENPEP, SHMT2, PRKDC, SP140, HSPA4L, TWIST2, TAPBPL, MRPL15, PIK3R5, GRIN2A, RNF213, HLCS, RDH10, STC2, ST3GAL4, HMOX1, CEP72…	470	10775	18224	1.17313	0.00157453	0.000315154	0.000292896		GOTERM_CC_ALL	GO:0070013~intracellular organelle lumen	94	27.4854	0.0122294	ZNF771, KDM5B, DAZAP1, GFM1, SETD3, PHF1, CDCA7L, HDAC11, TESK2, THUMPD3, HNMT, IKZF4, CCND3, GOLGA4, RGS3, SENP5, SALL2, AKT2, SUFU, RUVBL1, CTSF, HIF1AN, JARID2, BTRC, NEO1, LMCD1, TNPO2, TEAD2, PDK2, RNF44, MBNL1, MEF2C, GLRX5, DDX11, PRKCD, WRNIP1, WIPI2, THNSL1, ZHX1, THOC7, MRPL43, MAPKAPK3, TST, POLR1B, CTDSP2, PEX5, RARB, MCM2, GTF3C1, SDC4, SATB1, NDUFB4, ZBTB48, MLLT1, NPAS3, FAM129B, R…	318	4328	18224	1.24468	0.998435	0.27915	0.273301
GOTERM_BP_ALL	GO:0044700~single organism signaling	212	43.6214	2.59508e-06	IL1RN, SPARC, TRIO, ULK4, SLA2, RBPJ, EPS8, BAIAP2L2, PLCE1, RC3H1, PRKCA, ANK1, RUNX1, TIAM1, ARC, CD109, KCNQ2, SPATA13, CD226, KDELR3, CD101, CDC42SE1, LRPAP1, ENPEP, PRKDC, PIK3R5, GRIN2A, RNF213, STC2, HMOX1, RAB11FIP3, PAG1, ATP6V1C1, ATP6V1C2, SLAMF1, SRPK2, LYN, EGR2, FZD7, STAM, NR2F2, TPX2, CD27, LGMN, HIP1, PHF20, ARPC1B, PTPRJ, JPH1, AACS, AKAP10, TIFAB, HEY1, FFAR3, TNFAIP8L3, CD37, …	445	6207	16792	1.28883	0.014036	0.0002782	0.000265023		GOTERM_BP_FAT	GO:2000112~regulation of cellular macromolecule biosynthetic process	91	26.6082	0.0122692	ZNF771, KDM5B, BTG1, SETD3, PHF1, CDCA7L, HDAC11, ONECUT1, PKD1, IKZF4, EDNRB, SALL2, AKT2, SUFU, RUVBL1, MAP3K9, HIF1AN, JARID2, IFT57, BTRC, NEO1, LMCD1, TEAD2, KLF10, BRD3, KLF11, TSC22D4, RNF44, MEF2C, MAMSTR, ZBTB38, DDX11, TET1, WRNIP1, KLF15, ZHX1, AES, ZNF836, RARB, NCOA7, EIF1B, ZNF433, ZNF154, HKR1, SATB1, ZBTB48, IGHMBP2, MLLT1, NPAS3, BCL2L12, PGBD1, RXRB, MNT, UNK, HLTF, MXI1, APBB1,…	304	3991	16650	1.24882	1	1	1
GOTERM_BP_ALL	GO:0007165~signal transduction	200	41.1523	2.60477e-06	IL1RN, SPARC, TRIO, ULK4, SLA2, RBPJ, EPS8, BAIAP2L2, PLCE1, RC3H1, PRKCA, ANK1, RUNX1, TIAM1, ARC, CD109, SPATA13, CD226, KDELR3, CD101, CDC42SE1, LRPAP1, PRKDC, PIK3R5, GRIN2A, RNF213, STC2, HMOX1, PAG1, ATP6V1C1, ATP6V1C2, SLAMF1, SRPK2, LYN, FZD7, STAM, NR2F2, TPX2, CD27, LGMN, HIP1, PHF20, ARPC1B, PTPRJ, JPH1, AKAP10, TIFAB, HEY1, FFAR3, TNFAIP8L3, CD37, CC2D2A, CTSC, HAVCR2, TEAD4, NCOA2, P…	445	5775	16792	1.30683	0.014088	0.0002782	0.000265023		GOTERM_BP_FAT	GO:0051171~regulation of nitrogen compound metabolic process	99	28.9474	0.0124065	HDAC11, IKZF4, EDNRB, SALL2, AKT2, RUVBL1, MAP3K9, BTRC, RNF44, MBNL1, MEF2C, MAMSTR, ZBTB38, DDX11, PRKCD, WRNIP1, ZNF836, EIF1B, ZNF433, ZNF154, HKR1, NPAS3, PGBD1, BCL2L12, HLTF, ZNF785, MAP2K5, RBM11, ZNF660, NEK4, TNFSF13, FZD6, IRF2BP2, ZBTB12, NR1D2, MINA, ZBTB11, ELL2, PBX1, DRAP1, MLLT11, DAB2, QARS, ZNF777, MAP3K13, MYD88, EZH1, ATR, ZNF771, KDM5B, DAZAP1, BTG1, SETD3, PHF1, CDCA7L, ONE…	304	4404	16650	1.2312	1	1	1
GOTERM_BP_ALL	GO:0006952~defense response	71	14.6091	2.83213e-06	CD84, IL1RN, SERPINA1, PROS1, UBE2D3, RBPJ, MMP25, ITGAX, TNFRSF8, FFAR3, HAVCR2, PARP4, CAMK1D, GPX1, CD180, F2R, TAP1, IRAK3, TIRAP, CLEC4A, PSMA4, ADAM15, CD8A, IRF1, IRF8, CD226, CD48, CD300C, DOCK2, CFB, BIRC3, HDAC4, C1QA, SRC, SHMT2, SP140, PTAFR, HTRA1, AIF1, LY9, C2, CCL4, CD300LB, CCL3, ATP6V1H, HMOX1, NLRP3, NLRP1, FCGR1A, SLAMF1, AOC3, SRPK2, LYN, APOBEC3D, CD74, GCH1, RFTN1, STAT3, P…	445	1518	16792	1.76494	0.0153082	0.00029409	0.00028016		GOTERM_BP_ALL	GO:2000112~regulation of cellular macromolecule biosynthetic process	91	26.6082	0.0128354	ZNF771, KDM5B, BTG1, SETD3, PHF1, CDCA7L, HDAC11, ONECUT1, PKD1, IKZF4, EDNRB, SALL2, AKT2, SUFU, RUVBL1, MAP3K9, HIF1AN, JARID2, IFT57, BTRC, NEO1, LMCD1, TEAD2, KLF10, BRD3, KLF11, TSC22D4, RNF44, MEF2C, MAMSTR, ZBTB38, DDX11, TET1, WRNIP1, KLF15, ZHX1, AES, ZNF836, RARB, NCOA7, EIF1B, ZNF433, ZNF154, HKR1, SATB1, ZBTB48, IGHMBP2, MLLT1, NPAS3, BCL2L12, PGBD1, RXRB, MNT, UNK, HLTF, MXI1, APBB1,…	307	3991	16792	1.24716	1	1	1
GOTERM_BP_ALL	GO:0040017~positive regulation of locomotion	30	6.17284	2.86153e-06	HDAC4, COL18A1, SPARC, SRC, PDCD6, ITGB3, PTAFR, AIF1, CCL4, CCL3, SEMA6B, LYN, PDGFRB, CD74, CAMK1D, NTRK3, F2R, LAMB1, PRKCA, IL16, TIRAP, TIAM1, F7, PTPRC, ADAM9, CDH13, ITGA6, ARHGEF7, MET, FGFR1	445	422	16792	2.68257	0.015466	0.00029409	0.00028016		GOTERM_CC_FAT	GO:0019005~SCF ubiquitin ligase complex	5	1.46199	0.0129717	FBXO17, BTBD2, FBXL15, FBXL2, BTRC	261	51	14527	5.45677	0.998127	1	1
GOTERM_BP_FAT	GO:0040017~positive regulation of locomotion	30	6.17284	2.96414e-06	HDAC4, COL18A1, SPARC, SRC, PDCD6, ITGB3, PTAFR, AIF1, CCL4, CCL3, SEMA6B, LYN, PDGFRB, CD74, CAMK1D, NTRK3, F2R, LAMB1, PRKCA, IL16, TIRAP, TIAM1, F7, PTPRC, ADAM9, CDH13, ITGA6, ARHGEF7, MET, FGFR1	442	422	16650	2.67794	0.0157827	0.00039917	0.00038437		GOTERM_BP_ALL	GO:0051171~regulation of nitrogen compound metabolic process	99	28.9474	0.0130248	HDAC11, IKZF4, EDNRB, SALL2, AKT2, RUVBL1, MAP3K9, BTRC, RNF44, MBNL1, MEF2C, MAMSTR, ZBTB38, DDX11, PRKCD, WRNIP1, ZNF836, EIF1B, ZNF433, ZNF154, HKR1, NPAS3, PGBD1, BCL2L12, HLTF, ZNF785, MAP2K5, RBM11, ZNF660, NEK4, TNFSF13, FZD6, IRF2BP2, ZBTB12, NR1D2, MINA, ZBTB11, ELL2, PBX1, DRAP1, MLLT11, DAB2, QARS, ZNF777, MAP3K13, MYD88, EZH1, ATR, ZNF771, KDM5B, DAZAP1, BTG1, SETD3, PHF1, CDCA7L, ONE…	307	4404	16792	1.22957	1	1	1
GOTERM_BP_FAT	GO:0006952~defense response	71	14.6091	2.975e-06	CD84, IL1RN, SERPINA1, PROS1, UBE2D3, RBPJ, MMP25, ITGAX, TNFRSF8, FFAR3, HAVCR2, PARP4, CAMK1D, GPX1, CD180, F2R, TAP1, IRAK3, TIRAP, CLEC4A, PSMA4, ADAM15, CD8A, IRF1, IRF8, CD226, CD48, CD300C, DOCK2, CFB, BIRC3, HDAC4, C1QA, SRC, SHMT2, SP140, PTAFR, HTRA1, AIF1, LY9, C2, CCL4, CD300LB, CCL3, ATP6V1H, HMOX1, NLRP3, NLRP1, FCGR1A, SLAMF1, AOC3, SRPK2, LYN, APOBEC3D, CD74, GCH1, RFTN1, STAT3, P…	442	1518	16650	1.76189	0.01584	0.00039917	0.00038437		GOTERM_BP_FAT	GO:2001141~regulation of RNA biosynthetic process	84	24.5614	0.0131022	ZNF771, KDM5B, BTG1, SETD3, PHF1, CDCA7L, HDAC11, ONECUT1, PKD1, IKZF4, EDNRB, SALL2, SUFU, RUVBL1, MAP3K9, HIF1AN, JARID2, IFT57, BTRC, NEO1, LMCD1, TEAD2, KLF10, BRD3, KLF11, TSC22D4, RNF44, MEF2C, MAMSTR, ZBTB38, DDX11, TET1, KLF15, ZHX1, AES, ZNF836, RARB, NCOA7, ZNF433, ZNF154, HKR1, SATB1, ZBTB48, IGHMBP2, MLLT1, NPAS3, BCL2L12, PGBD1, RXRB, MNT, HLTF, MXI1, APBB1, ZNF785, ZNF345, BEND5, MA…	304	3644	16650	1.26253	1	1	1
GOTERM_BP_ALL	GO:0035556~intracellular signal transduction	108	22.2222	3.03598e-06	TRIO, GPR65, PDCD6, RASL11A, ULK4, SLA2, EPS8, GRAP2, PLCE1, NBN, PDGFRB, RAB2A, CD300A, F2R, RC3H1, PRKCA, TIAM1, DOK2, MELK, ADAM15, CD8A, SPATA13, ADAM9, KPNB1, RASL12, NPR1, PRKDC, HPCA, CSF2RB, ARHGAP15, PIK3R5, GRIN2A, NACC2, HMOX1, NLRP3, SRGAP1, PAG1, SLAMF1, SRPK2, LYN, FZD7, BMP7, TPX2, BCL3, NF1, UBE2N, CD27, NF2, LAT, FGFR1, HIP1, PHF20, YWHAB, PLEK, PTPRJ, PKD2, JPH1, DUSP14, TIFAB, …	445	2657	16792	1.53382	0.016401	0.00030624	0.000291735		GOTERM_BP_FAT	GO:0019219~regulation of nucleobase-containing compound metabolic process	93	27.193	0.0131374	ZNF771, KDM5B, DAZAP1, BTG1, SETD3, PHF1, CDCA7L, HDAC11, ONECUT1, PKD1, IKZF4, EDNRB, SALL2, SUFU, RUVBL1, MAP3K9, HIF1AN, JARID2, IFT57, BTRC, NEO1, LMCD1, TEAD2, KLF10, BRD3, KLF11, TSC22D4, RNF44, MBNL1, MEF2C, MAMSTR, ZBTB38, DDX11, PRKCD, TET1, WRNIP1, KLF15, ZHX1, AES, ZNF836, RARB, RBM20, NCOA7, ZNF433, RAPGEF3, ZNF154, HKR1, SATB1, ZBTB48, IGHMBP2, MLLT1, NPAS3, BCL2L12, PGBD1, RXRB, MNT…	304	4104	16650	1.24113	1	1	1
GOTERM_BP_FAT	GO:0035556~intracellular signal transduction	108	22.2222	3.21731e-06	TRIO, GPR65, PDCD6, RASL11A, ULK4, SLA2, EPS8, GRAP2, PLCE1, NBN, PDGFRB, RAB2A, CD300A, F2R, RC3H1, PRKCA, TIAM1, DOK2, MELK, ADAM15, CD8A, SPATA13, ADAM9, KPNB1, RASL12, NPR1, PRKDC, HPCA, CSF2RB, ARHGAP15, PIK3R5, GRIN2A, NACC2, HMOX1, NLRP3, SRGAP1, PAG1, SLAMF1, SRPK2, LYN, FZD7, BMP7, TPX2, BCL3, NF1, UBE2N, CD27, NF2, LAT, FGFR1, HIP1, PHF20, YWHAB, PLEK, PTPRJ, PKD2, JPH1, DUSP14, TIFAB, …	442	2657	16650	1.53117	0.0171191	0.000421154	0.000405538		GOTERM_BP_DIRECT	GO:0001843~neural tube closure	6	1.75439	0.013216	SDC4, SUFU, DLC1, FZD6, IFT57, TEAD2	307	77	16792	4.26211	1	1	1
GOTERM_BP_ALL	GO:0006950~response to stress	139	28.6008	3.31235e-06	VKORC1L1, CD84, IL1RN, SPARC, CLPB, PDCD6, PROS1, UBE2D3, ULK4, RBPJ, HERC2, TNFRSF8, NBN, PDGFRB, F2R, CD180, TAP1, PRKCA, PDIA4, CLEC4A, TIAM1, MELK, ADAM15, CD8A, CD109, UBE2V2, ADAM9, CD226, KDELR3, CD300C, DSC2, CFB, RTEL1, SHMT2, PRKDC, SP140, HSPA4L, HTRA1, PDS5B, LY9, C2, PIK3R5, GRIN2A, BAG2, NACC2, STC2, CD300LB, HMOX1, NLRP3, ATP6V1H, IGFBP7, NLRP1, SLAMF1, SRPK2, LYN, APOBEC3D, ST8SIA…	445	3677	16792	1.42647	0.0178806	0.000328044	0.000312506		GOTERM_BP_ALL	GO:2001141~regulation of RNA biosynthetic process	84	24.5614	0.0136593	ZNF771, KDM5B, BTG1, SETD3, PHF1, CDCA7L, HDAC11, ONECUT1, PKD1, IKZF4, EDNRB, SALL2, SUFU, RUVBL1, MAP3K9, HIF1AN, JARID2, IFT57, BTRC, NEO1, LMCD1, TEAD2, KLF10, BRD3, KLF11, TSC22D4, RNF44, MEF2C, MAMSTR, ZBTB38, DDX11, TET1, KLF15, ZHX1, AES, ZNF836, RARB, NCOA7, ZNF433, ZNF154, HKR1, SATB1, ZBTB48, IGHMBP2, MLLT1, NPAS3, BCL2L12, PGBD1, RXRB, MNT, HLTF, MXI1, APBB1, ZNF785, ZNF345, BEND5, MA…	307	3644	16792	1.26085	1	1	1
GOTERM_BP_ALL	GO:0045321~leukocyte activation	43	8.84774	3.50413e-06	HDAC4, CD84, SPI1, PRKDC, SRC, PTAFR, IKZF1, SLA2, RBPJ, AIF1, LY9, PRAM1, GRAP2, CCL3, HMOX1, NLRP3, STAT6, NBN, PAG1, HAVCR2, SLAMF1, LYN, CD74, CD93, CD300A, FZD7, IGFBP2, CD180, RC3H1, TIRAP, HSH2D, PTPRC, CD8A, IRF1, IL2RA, BCL3, CD27, ADAM9, CD48, LCP2, CD226, DOCK2, LAT	445	747	16792	2.17215	0.018906	0.000340839	0.000324695		GOTERM_BP_ALL	GO:0019219~regulation of nucleobase-containing compound metabolic process	93	27.193	0.0137494	ZNF771, KDM5B, DAZAP1, BTG1, SETD3, PHF1, CDCA7L, HDAC11, ONECUT1, PKD1, IKZF4, EDNRB, SALL2, SUFU, RUVBL1, MAP3K9, HIF1AN, JARID2, IFT57, BTRC, NEO1, LMCD1, TEAD2, KLF10, BRD3, KLF11, TSC22D4, RNF44, MBNL1, MEF2C, MAMSTR, ZBTB38, DDX11, PRKCD, TET1, WRNIP1, KLF15, ZHX1, AES, ZNF836, RARB, RBM20, NCOA7, ZNF433, RAPGEF3, ZNF154, HKR1, SATB1, ZBTB48, IGHMBP2, MLLT1, NPAS3, BCL2L12, PGBD1, RXRB, MNT…	307	4104	16792	1.23948	1	1	1
GOTERM_BP_FAT	GO:0045321~leukocyte activation	43	8.84774	3.58489e-06	HDAC4, CD84, SPI1, PRKDC, SRC, PTAFR, IKZF1, SLA2, RBPJ, AIF1, LY9, PRAM1, GRAP2, CCL3, HMOX1, NLRP3, STAT6, NBN, PAG1, HAVCR2, SLAMF1, LYN, CD74, CD93, CD300A, FZD7, IGFBP2, CD180, RC3H1, TIRAP, HSH2D, PTPRC, CD8A, IRF1, IL2RA, BCL3, CD27, ADAM9, CD48, LCP2, CD226, DOCK2, LAT	442	747	16650	2.1684	0.0190562	0.000458097	0.000441112		GOTERM_MF_ALL	GO:0016740~transferase activity	60	17.5439	0.0137958	DDR1, SETD3, RNF13, WDSUB1, TESK2, THUMPD3, PIGZ, HNMT, CCND3, METTL13, AKT2, CDK20, MAP3K9, BTRC, SULT4A1, PDK2, GAMT, PARP6, HEMK1, RNF44, PRKCD, ALG3, POMGNT1, MAPKAPK3, TST, POLR1B, B4GALT7, OBSL1, B4GALT4, ABHD5, RFNG, RNF5, FUT3, ZNRF1, RMND5A, ERBB3, KDELC1, HLTF, PACSIN3, CSK, FYN, EXTL3, MAP2K5, FDFT1, B3GALNT1, GSTM2, GALNT4, NEK4, TIPARP, AMFR, WWP2, FBXL15, DLG2, STUB1, FBXL2, MAP3K13…	308	2453	16881	1.34061	0.99998	1	1
GOTERM_BP_ALL	GO:0007154~cell communication	213	43.8272	3.87295e-06	IL1RN, SPARC, TRIO, ULK4, SLA2, RBPJ, EPS8, BAIAP2L2, PLCE1, RC3H1, PRKCA, ANK1, RUNX1, TIAM1, ARC, CD109, KCNQ2, SPATA13, CD226, KDELR3, CD101, CDC42SE1, LRPAP1, ENPEP, PRKDC, PIK3R5, GRIN2A, RNF213, STC2, HMOX1, RAB11FIP3, PAG1, ATP6V1C1, ATP6V1C2, SLAMF1, SRPK2, LYN, EGR2, FZD7, STAM, NR2F2, TPX2, CD27, LGMN, HIP1, PHF20, ARPC1B, PTPRJ, JPH1, AACS, AKAP10, TIFAB, HEY1, FFAR3, TNFAIP8L3, CD37, …	445	6275	16792	1.28088	0.020875	0.000370105	0.000352574		GOTERM_BP_ALL	GO:0009056~catabolic process	51	14.9123	0.0138202	HNMT, PKD1, DDA1, LIPE, AKT2, SUFU, PDE4B, ENPP2, TIMP3, CTSF, RPL37, BTRC, RNF44, RPL22, PRKCD, TET1, TST, DDAH2, PEX5, RPL24, RAPGEF3, FBP2, CUL9, SDC4, PDXP, ABHD5, RNF5, FUT3, ZNRF1, RMND5A, ESD, BTBD2, PACSIN3, FYN, GSTM2, OSBPL7, TIPARP, AMFR, WWP2, FBXL15, LSM3, GALC, DAB2, LSM6, GALM, STUB1, GPD1L, FBXL2, LPIN1, PLCD1, BAP1	307	2012	16792	1.38646	1	1	1
GOTERM_BP_ALL	GO:2000147~positive regulation of cell motility	29	5.96708	4.57906e-06	HDAC4, COL18A1, SPARC, SRC, PDCD6, ITGB3, PTAFR, AIF1, CCL4, CCL3, SEMA6B, LYN, PDGFRB, CD74, CAMK1D, NTRK3, F2R, LAMB1, PRKCA, TIRAP, TIAM1, F7, PTPRC, ADAM9, CDH13, ITGA6, ARHGEF7, MET, FGFR1	445	409	16792	2.67557	0.0246337	0.000430037	0.000409668		GOTERM_BP_FAT	GO:0071417~cellular response to organonitrogen compound	17	4.97076	0.0141817	KLF10, KLF11, GSTM2, MEF2C, DDX11, PRKCD, PDXP, KLF15, AKT2, GNB4, PDE4B, CSK, FYN, LPIN1, RAPGEF3, PDK2, VAMP2	304	477	16650	1.95196	1	1	1
GOTERM_BP_FAT	GO:2000147~positive regulation of cell motility	29	5.96708	4.69443e-06	HDAC4, COL18A1, SPARC, SRC, PDCD6, ITGB3, PTAFR, AIF1, CCL4, CCL3, SEMA6B, LYN, PDGFRB, CD74, CAMK1D, NTRK3, F2R, LAMB1, PRKCA, TIRAP, TIAM1, F7, PTPRC, ADAM9, CDH13, ITGA6, ARHGEF7, MET, FGFR1	442	409	16650	2.67096	0.0248803	0.000585931	0.000564205		GOTERM_BP_FAT	GO:0006351~transcription, DNA-templated	83	24.269	0.014184	ZNF771, KDM5B, SETD3, PHF1, CDCA7L, HDAC11, ONECUT1, PKD1, IKZF4, EDNRB, SALL2, SUFU, RUVBL1, MAP3K9, HIF1AN, JARID2, IFT57, BTRC, NEO1, LMCD1, TEAD2, KLF10, BRD3, KLF11, TSC22D4, MEF2C, MAMSTR, ZBTB38, DDX11, TET1, KLF15, ZHX1, THOC7, AES, ZNF836, POLR1B, RARB, NCOA7, ZNF433, GTF3C1, ZNF154, HKR1, SATB1, ZBTB48, IGHMBP2, MLLT1, NPAS3, BCL2L12, RXRB, MNT, HLTF, MXI1, APBB1, ZNF785, ZNF345, BEND5,…	304	3605	16650	1.261	1	1	1
GOTERM_BP_ALL	GO:0051345~positive regulation of hydrolase activity	49	10.0823	4.87722e-06	HIP1, TRIO, GPR65, PDCD6, PLEK, HERC2, PLCE1, PDGFRB, ARHGEF11, FNBP1, CD300A, SH2D3C, F2R, TIAM1, ACAP1, ASPH, SPATA13, RAPGEF1, ITGA6, DOCK2, ARHGEF7, DEPDC5, HPCA, RAP1GDS1, PTAFR, CSF2RB, DENND3, ASAP1, ASAP2, ARHGAP15, GNA15, FGD5, GRIN2A, ALS2CL, ADAP2, PLEKHG4B, CCL4, CCL3, NLRP3, NLRP1, SRGAP1, S1PR4, NTRK3, STAT3, IL2RA, NF1, GNB5, LAT, FGFR1	445	917	16792	2.01637	0.0262165	0.000450275	0.000428947		GOTERM_BP_DIRECT	GO:0008360~regulation of cell shape	8	2.33918	0.0143186	TBCCD1, DLC1, WIPF3, MYH14, ARHGEF18, PLXNB1, FYN, S100B	307	140	16792	3.12555	1	1	1
GOTERM_BP_FAT	GO:0051345~positive regulation of hydrolase activity	49	10.0823	5.07663e-06	HIP1, TRIO, GPR65, PDCD6, PLEK, HERC2, PLCE1, PDGFRB, ARHGEF11, FNBP1, CD300A, SH2D3C, F2R, TIAM1, ACAP1, ASPH, SPATA13, RAPGEF1, ITGA6, DOCK2, ARHGEF7, DEPDC5, HPCA, RAP1GDS1, PTAFR, CSF2RB, DENND3, ASAP1, ASAP2, ARHGAP15, GNA15, FGD5, GRIN2A, ALS2CL, ADAP2, PLEKHG4B, CCL4, CCL3, NLRP3, NLRP1, SRGAP1, S1PR4, NTRK3, STAT3, IL2RA, NF1, GNB5, LAT, FGFR1	442	917	16650	2.01288	0.0268785	0.000619233	0.000596273		GOTERM_BP_ALL	GO:0071417~cellular response to organonitrogen compound	17	4.97076	0.0144184	KLF10, KLF11, GSTM2, MEF2C, DDX11, PRKCD, PDXP, KLF15, AKT2, GNB4, PDE4B, CSK, FYN, LPIN1, RAPGEF3, PDK2, VAMP2	307	477	16792	1.94937	1	1	1
GOTERM_BP_ALL	GO:0010942~positive regulation of cell death	37	7.61317	5.4695e-06	HDAC4, COL18A1, HIP1, TRIO, PRKDC, YWHAB, SRC, PDCD6, GRIN2A, NACC2, CCL3, HMOX1, TNFRSF8, NLRP3, NLRP1, CTSC, SRPK2, ARHGEF11, LYN, PDGFRB, CAMK1D, PARP1, SORT1, VDR, NTRK3, F2R, DNMT3A, G0S2, GZMB, BMP7, TIAM1, MELK, STK17A, NF1, ITGA6, ARHGEF7, NSMAF	445	607	16792	2.30015	0.029353	0.000496539	0.00047302		GOTERM_BP_FAT	GO:0045892~negative regulation of transcription, DNA-templated	32	9.35673	0.0146415	KDM5B, ZNF154, SATB1, IKZF4, MNT, EDNRB, SALL2, SUFU, HIF1AN, JARID2, BTRC, LMCD1, ZNF345, MAP2K5, BEND5, KLF10, KLF11, TSC22D4, MEF2C, ZBTB38, TET1, WWP2, NR1D2, MINA, ZHX1, AES, DRAP1, PER1, DAB2, NFIA, ZNF219, RARB	304	1130	16650	1.551	1	1	1
GOTERM_BP_FAT	GO:0010942~positive regulation of cell death	37	7.61317	5.72834e-06	HDAC4, COL18A1, HIP1, TRIO, PRKDC, YWHAB, SRC, PDCD6, GRIN2A, NACC2, CCL3, HMOX1, TNFRSF8, NLRP3, NLRP1, CTSC, SRPK2, ARHGEF11, LYN, PDGFRB, CAMK1D, PARP1, SORT1, VDR, NTRK3, F2R, DNMT3A, G0S2, GZMB, BMP7, TIAM1, MELK, STK17A, NF1, ITGA6, ARHGEF7, NSMAF	442	607	16650	2.29618	0.0302763	0.0006832	0.000657868		GOTERM_BP_FAT	GO:0010604~positive regulation of macromolecule metabolic process	68	19.883	0.0147267	KDM5B, DAZAP1, SETD3, PHF1, ONECUT1, PKD1, IKZF4, CCND3, EDNRB, AKT2, ENPP2, MAP3K9, JARID2, IFT57, BTRC, TEAD2, MEF2C, MAMSTR, ZBTB38, DDX11, PRKCD, TET1, SERPINB9, KLF15, MAPKAPK3, TBC1D5, POLR1B, RARB, RBM20, NCOA7, RAPGEF3, CTF1, PCOLCE2, SDC4, DCUN1D1, NPAS3, BCL2L12, RXRB, ERBB3, HLTF, PACSIN3, CSK, FYN, APBB1, MAP2K5, WWOX, OSBPL7, NEK4, TIPARP, TNFSF13, WWP2, NR1D2, PBX1, MLLT11, PER1, DA…	304	2856	16650	1.30404	1	1	1
GOTERM_BP_ALL	GO:0044765~single-organism transport	130	26.749	5.90572e-06	SLC46A1, CD84, STEAP3, IL1RN, SPARC, PROS1, RBPJ, RPL7, CNST, NIPAL2, SLC25A45, PDGFRB, CD93, CD300A, KCNK13, F2R, TAP1, PRKCA, ANK1, PDIA4, TIAM1, ARC, STIM1, KCNQ2, S100A6, ADAM9, KPNB1, CDC42SE1, SLC45A4, TTYH3, SLC45A3, NPR1, HPCA, CLCNKB, SLC41A1, SLCO5A1, CPLX1, C2, GRIN2A, CALHM2, STC2, HMOX1, NLRP3, ATP6V1H, NLRP1, SLC38A8, RAB11FIP3, ATP6V1C1, SLAMF1, ATP6V1C2, LYN, OSBPL6, FAM26E, VDR, …	445	3415	16792	1.43647	0.0316567	0.000519443	0.000494839		GOTERM_BP_ALL	GO:0006351~transcription, DNA-templated	83	24.269	0.0147735	ZNF771, KDM5B, SETD3, PHF1, CDCA7L, HDAC11, ONECUT1, PKD1, IKZF4, EDNRB, SALL2, SUFU, RUVBL1, MAP3K9, HIF1AN, JARID2, IFT57, BTRC, NEO1, LMCD1, TEAD2, KLF10, BRD3, KLF11, TSC22D4, MEF2C, MAMSTR, ZBTB38, DDX11, TET1, KLF15, ZHX1, THOC7, AES, ZNF836, POLR1B, RARB, NCOA7, ZNF433, GTF3C1, ZNF154, HKR1, SATB1, ZBTB48, IGHMBP2, MLLT1, NPAS3, BCL2L12, RXRB, MNT, HLTF, MXI1, APBB1, ZNF785, ZNF345, BEND5,…	307	3605	16792	1.25932	1	1	1
GOTERM_BP_ALL	GO:0032879~regulation of localization	101	20.7819	5.91251e-06	CD84, SPARC, PDCD6, UBE2D3, ULK4, STK10, CNST, PLXNC1, SEMA6B, PDGFRB, CD300A, KCNK13, F2R, PRKCA, TIAM1, ARC, ADAM15, STIM1, KCNQ2, SPATA13, ADAM9, DSC2, LRPAP1, NPR1, HPCA, CLCNKB, CPLX1, C2, STC2, HMOX1, NLRP3, CEP72, NLRP1, SRGAP1, RAB11FIP3, SLAMF1, LYN, FZD7, TRPV2, DNAJC13, STAM, NR2F2, BMP7, PTPRC, BCL3, NF1, CD27, NF2, GNB5, FGFR1, COL18A1, HIP1, YWHAB, ITGB3, PTPRJ, PKD2, JPH1, AACS, LR…	445	2473	16792	1.54113	0.0316925	0.000519443	0.000494839		GOTERM_BP_FAT	GO:1903507~negative regulation of nucleic acid-templated transcription	33	9.64912	0.0149729	KDM5B, ZNF154, SATB1, IKZF4, MNT, EDNRB, SALL2, SUFU, MXI1, HIF1AN, JARID2, BTRC, LMCD1, ZNF345, MAP2K5, BEND5, KLF10, KLF11, TSC22D4, MEF2C, ZBTB38, TET1, WWP2, NR1D2, MINA, ZHX1, AES, DRAP1, PER1, DAB2, NFIA, ZNF219, RARB	304	1177	16650	1.5356	1	1	1
GOTERM_BP_ALL	GO:0042127~regulation of cell proliferation	71	14.6091	6.07416e-06	COL18A1, SPARC, PDCD6, ITGB3, PTPRJ, LAMC1, RBPJ, PKD2, CDH5, TNFRSF8, HAVCR2, PDGFRB, GPX1, KDM2B, CD300A, TESC, IGFBP2, F2R, RC3H1, PRKCA, PPP2R5C, TIRAP, CDC25B, TIAM1, CD109, IRF1, S100A6, RAPGEF1, CDH13, SGK3, HDAC4, LAMA5, NPR1, SRC, SHMT2, PRKDC, PTAFR, HTRA1, PDS5B, AIF1, NACC2, HMOX1, IGFBP7, SLIT3, STAT6, S1PR2, DISC1, SLAMF1, SRPK2, LYN, CD74, TFAP2E, ST8SIA1, XRCC5, VDR, FZD7, NTRK3, …	445	1552	16792	1.72627	0.0325447	0.000525174	0.000500298		GOTERM_BP_ALL	GO:0045892~negative regulation of transcription, DNA-templated	32	9.35673	0.0149796	KDM5B, ZNF154, SATB1, IKZF4, MNT, EDNRB, SALL2, SUFU, HIF1AN, JARID2, BTRC, LMCD1, ZNF345, MAP2K5, BEND5, KLF10, KLF11, TSC22D4, MEF2C, ZBTB38, TET1, WWP2, NR1D2, MINA, ZHX1, AES, DRAP1, PER1, DAB2, NFIA, ZNF219, RARB	307	1130	16792	1.54894	1	1	1
GOTERM_BP_ALL	GO:0007167~enzyme linked receptor protein signaling pathway	50	10.2881	6.33551e-06	HIP1, TRIO, PDCD6, ITGB3, ARPC1B, UBE2D3, PTPRJ, RBPJ, EPS8, CDH5, BAIAP2L2, PLCE1, PDGFRB, PARP1, SORCS3, TIAM1, F7, DOK2, COL4A2, COL4A1, CD8A, KIF16B, ESRP1, CD109, RAPGEF1, ADAM9, CDH13, LCP2, ARHGEF7, MET, RHOQ, NPR1, SRC, HTRA1, FSTL4, ATP6V1H, PAG1, ATP6V1C1, BCL9L, ATP6V1C2, LYN, SORT1, NTRK3, STAT3, STAM, SULF1, BMP7, SULF2, LGMN, FGFR1	445	954	16792	1.97772	0.0339209	0.000539211	0.000513671		GOTERM_BP_ALL	GO:0010604~positive regulation of macromolecule metabolic process	68	19.883	0.0152411	KDM5B, DAZAP1, SETD3, PHF1, ONECUT1, PKD1, IKZF4, CCND3, EDNRB, AKT2, ENPP2, MAP3K9, JARID2, IFT57, BTRC, TEAD2, MEF2C, MAMSTR, ZBTB38, DDX11, PRKCD, TET1, SERPINB9, KLF15, MAPKAPK3, TBC1D5, POLR1B, RARB, RBM20, NCOA7, RAPGEF3, CTF1, PCOLCE2, SDC4, DCUN1D1, NPAS3, BCL2L12, RXRB, ERBB3, HLTF, PACSIN3, CSK, FYN, APBB1, MAP2K5, WWOX, OSBPL7, NEK4, TIPARP, TNFSF13, WWP2, NR1D2, PBX1, MLLT11, PER1, DA…	307	2856	16792	1.30231	1	1	1
GOTERM_BP_FAT	GO:0042127~regulation of cell proliferation	71	14.6091	6.42397e-06	COL18A1, SPARC, PDCD6, ITGB3, PTPRJ, LAMC1, RBPJ, PKD2, CDH5, TNFRSF8, HAVCR2, PDGFRB, GPX1, KDM2B, CD300A, TESC, IGFBP2, F2R, RC3H1, PRKCA, PPP2R5C, TIRAP, CDC25B, TIAM1, CD109, IRF1, S100A6, RAPGEF1, CDH13, SGK3, HDAC4, LAMA5, NPR1, SRC, SHMT2, PRKDC, PTAFR, HTRA1, PDS5B, AIF1, NACC2, HMOX1, IGFBP7, SLIT3, STAT6, S1PR2, DISC1, SLAMF1, SRPK2, LYN, CD74, TFAP2E, ST8SIA1, XRCC5, VDR, FZD7, NTRK3, …	442	1552	16650	1.72329	0.03389	0.000749509	0.000721719		GOTERM_BP_ALL	GO:0090304~nucleic acid metabolic process	113	33.0409	0.0152582	HDAC11, GPATCH1, THUMPD3, IKZF4, NYNRIN, EDNRB, SALL2, RUVBL1, ENPP2, RPL37, MAP3K9, BTRC, HEMK1, RNF44, MBNL1, MEF2C, MAMSTR, ZBTB38, DDX11, RPL22, PRKCD, WRNIP1, THOC7, ZNF836, RPL24, ZNF433, ZNF154, HKR1, NPAS3, PGBD1, BCL2L12, HLTF, ZNF785, MAP2K5, RBM11, ZNF660, NEK4, TNFSF13, FZD6, IRF2BP2, ZBTB12, NR1D2, MINA, ZBTB11, ELL2, LSM3, PBX1, DRAP1, RCL1, MLLT11, DAB2, LSM6, QARS, ZNF777, MAP3K13…	307	5158	16792	1.19829	1	1	1
GOTERM_BP_FAT	GO:0007167~enzyme linked receptor protein signaling pathway	50	10.2881	6.73621e-06	HIP1, TRIO, PDCD6, ITGB3, ARPC1B, UBE2D3, PTPRJ, RBPJ, EPS8, CDH5, BAIAP2L2, PLCE1, PDGFRB, PARP1, SORCS3, TIAM1, F7, DOK2, COL4A2, COL4A1, CD8A, KIF16B, ESRP1, CD109, RAPGEF1, ADAM9, CDH13, LCP2, ARHGEF7, MET, RHOQ, NPR1, SRC, HTRA1, FSTL4, ATP6V1H, PAG1, ATP6V1C1, BCL9L, ATP6V1C2, LYN, SORT1, NTRK3, STAT3, STAM, SULF1, BMP7, SULF2, LGMN, FGFR1	442	954	16650	1.9743	0.0355077	0.000769218	0.000740697		GOTERM_BP_FAT	GO:0006357~regulation of transcription from RNA polymerase II promoter	47	13.7427	0.0153086	SETD3, SATB1, ONECUT1, IGHMBP2, PKD1, IKZF4, NPAS3, BCL2L12, RXRB, MNT, EDNRB, SALL2, SUFU, HLTF, RUVBL1, APBB1, HIF1AN, JARID2, NEO1, LMCD1, ZNF345, TEAD2, MAP2K5, BRD3, KLF10, KLF11, WWOX, MEF2C, MAMSTR, ZBTB38, TET1, FBXL15, WWP2, MINA, KLF15, ZHX1, PBX1, AES, DRAP1, PER1, NFIA, ZNF219, RARB, NCOA7, QRICH1, LPIN1, EZH1	304	1835	16650	1.40282	1	1	1
GOTERM_MF_ALL	GO:0019838~growth factor binding	15	3.08642	6.81763e-06	PDGFRB, IL1RN, SORT1, ITGB3, NTRK3, IGFBP2, HTRA1, FSTL4, COL4A1, IL2RA, CD109, PXDN, IGFBP7, ITGA6, FGFR1	444	128	16881	4.4555	0.0076067	0.00763575	0.00756076		GOTERM_BP_ALL	GO:1903507~negative regulation of nucleic acid-templated transcription	33	9.64912	0.0155167	KDM5B, ZNF154, SATB1, IKZF4, MNT, EDNRB, SALL2, SUFU, MXI1, HIF1AN, JARID2, BTRC, LMCD1, ZNF345, MAP2K5, BEND5, KLF10, KLF11, TSC22D4, MEF2C, ZBTB38, TET1, WWP2, NR1D2, MINA, ZHX1, AES, DRAP1, PER1, DAB2, NFIA, ZNF219, RARB	307	1177	16792	1.53356	1	1	1
GOTERM_BP_ALL	GO:0002520~immune system development	45	9.25926	6.94229e-06	HDAC4, SPI1, CEBPD, PRKDC, SRC, PLEK, IKZF1, RBPJ, LY9, CCL3, NLRP3, STAT6, NBN, HAVCR2, SLAMF1, LYN, HSPA9, CD74, PARP1, XRCC5, FZD7, TESC, RC3H1, PRKCA, IRAK3, FOXL1, TIRAP, KLF2, RUNX1, PTPRC, MELK, CD8A, IRF1, IL2RA, CD109, BCL3, NF1, IRF8, CD27, DOCK2, ARHGEF7, CDK13, CD101, C1QC, PAFAH1B1	445	821	16792	2.06829	0.0371087	0.000576526	0.000549219		GOTERM_BP_FAT	GO:0016070~RNA metabolic process	103	30.117	0.0155656	HDAC11, GPATCH1, THUMPD3, IKZF4, EDNRB, SALL2, RUVBL1, RPL37, MAP3K9, BTRC, RNF44, MBNL1, MEF2C, MAMSTR, ZBTB38, DDX11, RPL22, THOC7, ZNF836, RPL24, ZNF433, ZNF154, HKR1, NPAS3, PGBD1, BCL2L12, HLTF, ZNF785, MAP2K5, RBM11, ZNF660, NEK4, FZD6, IRF2BP2, ZBTB12, NR1D2, MINA, ZBTB11, ELL2, LSM3, PBX1, DRAP1, RCL1, MLLT11, DAB2, LSM6, QARS, ZNF777, MAP3K13, MYD88, EZH1, ZNF771, KDM5B, DAZAP1, BTG1, SE…	304	4648	16650	1.2137	1	1	1
GOTERM_BP_ALL	GO:0051234~establishment of localization	170	34.9794	6.98563e-06	SLC46A1, CD84, STEAP3, IL1RN, SPARC, PDCD6, PROS1, UBE2D3, RBPJ, RPL7, CNST, HERC2, NIPAL2, SLC25A45, SIL1, PDGFRB, RAB2A, CD93, FNBP1, CD300A, KCNK13, F2R, TAP1, PRKCA, ANK1, PDIA4, TIAM1, ARC, ACAP1, STIM1, KIF16B, KCNQ2, S100A6, ADAM9, KDELR3, KPNB1, CDC42SE1, SLC45A4, LRPAP1, TTYH3, SLC45A3, NPR1, HPCA, CLCNKB, SLC41A1, SLCO5A1, CPLX1, C2, GRIN2A, CALHM2, STC2, HMOX1, NLRP3, ATP6V1H, NLRP1, S…	445	4790	16792	1.33923	0.037336	0.000576526	0.000549219		GOTERM_BP_ALL	GO:0048522~positive regulation of cellular process	105	30.7018	0.0155853	WIPF3, MPL, DIXDC1, HNMT, IKZF4, CCND3, GOLGA4, EDNRB, AKT2, RUVBL1, ENPP2, MAP3K9, BTRC, MEF2C, MAMSTR, ZBTB38, DDX11, PRKCD, MAPKAPK3, OBSL1, SHC4, SDC4, DCUN1D1, ABHD5, NPAS3, BCL2L12, APH1B, HLTF, PACSIN3, MAP2K5, GSTM2, OSBPL7, NEK4, TNFSF13, NR1D2, PBX1, MLLT11, DAB2, QARS, LPAR6, ACER3, UNC119, LRRN1, PLXNB1, MAP3K13, MYD88, EZH1, BAP1, MAP3K11, ATR, KDM5B, DAZAP1, BTG1, SETD3, WDR48, PHF1…	307	4744	16792	1.21062	1	1	1
GOTERM_BP_FAT	GO:0002520~immune system development	45	9.25926	7.12945e-06	HDAC4, SPI1, CEBPD, PRKDC, SRC, PLEK, IKZF1, RBPJ, LY9, CCL3, NLRP3, STAT6, NBN, HAVCR2, SLAMF1, LYN, HSPA9, CD74, PARP1, XRCC5, FZD7, TESC, RC3H1, PRKCA, IRAK3, FOXL1, TIRAP, KLF2, RUNX1, PTPRC, MELK, CD8A, IRF1, IL2RA, CD109, BCL3, NF1, IRF8, CD27, DOCK2, ARHGEF7, CDK13, CD101, C1QC, PAFAH1B1	442	821	16650	2.06472	0.0375411	0.000797161	0.000767604		GOTERM_BP_ALL	GO:0006357~regulation of transcription from RNA polymerase II promoter	47	13.7427	0.0157072	SETD3, SATB1, ONECUT1, IGHMBP2, PKD1, IKZF4, NPAS3, BCL2L12, RXRB, MNT, EDNRB, SALL2, SUFU, HLTF, RUVBL1, APBB1, HIF1AN, JARID2, NEO1, LMCD1, ZNF345, TEAD2, MAP2K5, BRD3, KLF10, KLF11, WWOX, MEF2C, MAMSTR, ZBTB38, TET1, FBXL15, WWP2, MINA, KLF15, ZHX1, PBX1, AES, DRAP1, PER1, NFIA, ZNF219, RARB, NCOA7, QRICH1, LPIN1, EZH1	307	1835	16792	1.40096	1	1	1
[truncated: 2,140 more rows]

## Sheet: TableS8
TableS8: Multivariate Cox regression model for the IntSub1 and the IntSub2 subgroups in terms of age group, tumor stage, gender and histology cell type.
Covariate	HR	95% CI	P.value
Age - old goup	4.646	1.567 - 13.772	0.006
stage - IIB	0.224	0.022 - 2.279	0.206
stage - IIIA	0.256	0.025 - 2.627	0.251
stage - IIIB	1.17	0.113 -12.1402	0.895
stage - IIIC	0.181	0.008 - 4.176	0.285
stage - IV	66.883	2.375 - 1883.539	0.014
Gender - Male	1.373	0.501 - 3.762	0.538
Histology cell type comparison - Spindle Cell and Predom Spindle Cell	0.086	0.019 - 0.399	0.002
